# Supplementary material for: The prevalence, genetic complexity and population-specific founder effects of human autosomal recessive disorders
Source: NPJ Genom Med. 2021 Jun 2;6:41. doi: 10.1038/s41525-021-00203-x (PMC8172936; doi:10.1038/s41525-021-00203-x)
Supplement: Supplementary file 2 — Supplementary Data 1 [file 41525_2021_203_MOESM2_ESM.xlsx]

## Sheet: Table S1
Gene	Associated Disease	Chromosome	Position	rsID	Reference	Alternate	Transcript Consequence	Protein Consequence	Annotation	Inclusion Criterion	MAF Global	MAF European	MAF Ashkenazim	MAF Finnish	MAF African	MAF Latino	MAF East Asian	MAF South Asian
AAAS	Achalasia-addisonianism-alacrimia syndrome	12	53708133	rs144873582	C	G	c.638G>C	p.Cys213Ser	missense_variant	Missense Prediction	0.000240475	0.000472517	0	3.98e-05	0.000120163	8.47e-05	0	0
AAAS	Achalasia-addisonianism-alacrimia syndrome	12	53715207	rs121918549	G	T	c.43C>A	p.Gln15Lys	missense_variant	ClinVar	0.000166214	0.000201385	0	3.98e-05	0	8.47e-05	0	0.000555265
AAAS	Achalasia-addisonianism-alacrimia syndrome	12	53703408	rs121918550	A	G	c.787T>C	p.Ser263Pro	missense_variant	ClinVar	0.000121249	0.000125284	0	0.000717761	0	0	0	0
AAAS	Achalasia-addisonianism-alacrimia syndrome	12	53708156	rs533184867	A	C	c.615T>G	p.Ser205Arg	missense_variant	Missense Prediction	8.75e-05	0	0	0	0	0.000636059	0	0
AAAS	Achalasia-addisonianism-alacrimia syndrome	12	53715191	rs552637666	TCA	T	c.57_58delTG	p.Tyr19Ter	stop_gained	ClinVar	8.49e-05	0	0	0	0.000961461	0	0	0
AAAS	Achalasia-addisonianism-alacrimia syndrome	12	53702081	rs140950308	C	T	c.1234G>A	p.Ala412Thr	missense_variant	Missense Prediction	7.42e-05	0.000162579	0	0	0	0	0	0
AAAS	Achalasia-addisonianism-alacrimia syndrome	12	53703429	rs199575080	C	A	c.766G>T	p.Gly256Trp	missense_variant	Missense Prediction	7.25e-05	0.000134103	0	0	0	5.82e-05	0	3.3e-05
AAAS	Achalasia-addisonianism-alacrimia syndrome	12	53708214	rs1308709413	G	C	c.557C>G	p.Pro186Arg	missense_variant	Missense Prediction	6.37e-05	0	0	0	0	0.000404835	0	0
AAAS	Achalasia-addisonianism-alacrimia syndrome	12	53702087	rs774565315	G	A	c.1228C>T	p.Arg410Cys	missense_variant	Missense Prediction	5.66e-05	7.74e-06	0	0	4.01e-05	0.000282167	0.000150391	0
AAAS	Achalasia-addisonianism-alacrimia syndrome	12	53701482	rs121918548	G	A	c.1432C>T	p.Arg478Ter	stop_gained	ClinVar	4.62e-05	5.45e-05	0	0	0.000161264	2.83e-05	0	0
AAAS	Achalasia-addisonianism-alacrimia syndrome	12	53708200	rs145235560	G	A	c.571C>T	p.Arg191Trp	missense_variant	Missense Prediction	4.6e-05	3.1e-05	0	0	0.000280539	0	5.01e-05	0
AAAS	Achalasia-addisonianism-alacrimia syndrome	12	53701835	rs150511103	C	T	c.1331+1G>A	c.1331+1G>A	splice_donor_variant	ClinVar	4.6e-05	4.65e-05	0	0	4.01e-05	0.0001693	0	0
AAAS	Achalasia-addisonianism-alacrimia syndrome	12	53714349	rs754637718	C	T	c.251G>A	p.Trp84Ter	stop_gained	ClinVar	4.6e-05	0.000100619	0	0	0	0	0	0
AAAS	Achalasia-addisonianism-alacrimia syndrome	12	53702123	rs562523449	C	CT	c.1191dupA	p.Glu398ArgfsTer28	frameshift_variant	ClinVar	4.37e-05	8.79e-06	0	0	0.000123047	0.000202359	0	0
AAAS	Achalasia-addisonianism-alacrimia syndrome	12	53703020	rs145446970	G	A	c.856C>T	p.Arg286Ter	stop_gained	Loftee	4.24e-05	8.52e-05	0	0	0	0	0	3.27e-05
AAAS	Achalasia-addisonianism-alacrimia syndrome	12	53709522	rs759878036	G	A	c.16C>T	p.Gln6Ter	stop_gained	Loftee	3.19e-05	5.28e-05	0	0	0	2.9e-05	0	3.28e-05
AAAS	Achalasia-addisonianism-alacrimia syndrome	12	53702959	rs1216348421	G	A	c.917C>T	p.Thr306Ile	missense_variant	Missense Prediction	3.19e-05	0	0	0	0.000114758	0	0	0
AAAS	Achalasia-addisonianism-alacrimia syndrome	12	53701905	rs1164422092	AC	A	c.1261delG	p.Val421TyrfsTer130	frameshift_variant	Loftee	3.19e-05	0	0	0	0	0.00117924	0	0
AAAS	Achalasia-addisonianism-alacrimia syndrome	12	53703013	rs773970701	C	A	c.863G>T	p.Gly288Val	missense_variant	Missense Prediction	3.19e-05	6.48e-05	0	0	0	0	0	0
AAAS	Achalasia-addisonianism-alacrimia syndrome	12	53702129	rs1371113516	C	T	c.1186G>A	p.Gly396Arg	missense_variant	Missense Prediction	3.19e-05	0	0	0	0	0	0	0
AAAS	Achalasia-addisonianism-alacrimia syndrome	12	53701684	rs1465518751	TG	T	c.1360delC	p.Gln454SerfsTer97	frameshift_variant	Loftee	3.19e-05	0	0	0	0.000114837	0	0	0
AAAS	Achalasia-addisonianism-alacrimia syndrome	12	53702102	rs1157556154	C	G	c.1213G>C	p.Asp405His	missense_variant	Missense Prediction	3.19e-05	0	0	0	0.000114943	0	0	0
AAAS	Achalasia-addisonianism-alacrimia syndrome	12	53702528	rs763216820	CAG	C	c.1066_1067delCT	p.Leu356ValfsTer8	frameshift_variant	ClinVar	3.18e-05	5.42e-05	0	0	0	0	0	3.27e-05
AAAS	Achalasia-addisonianism-alacrimia syndrome	12	53702126	rs144807171	C	T	c.1189G>A	p.Gly397Arg	missense_variant	Missense Prediction	3.18e-05	6.15e-05	0	0	6.15e-05	0	0	0
AAAS	Achalasia-addisonianism-alacrimia syndrome	12	53701628	rs142399878	C	T	c.1416+1G>A	c.1416+1G>A	splice_donor_variant	Loftee	3.18e-05	0	0	0	0.000114705	0	0	0
AAAS	Achalasia-addisonianism-alacrimia syndrome	12	53702508	rs1035139364	C	T	c.1087+1G>A	c.1087+1G>A	splice_donor_variant	ClinVar	3.18e-05	0	0	0	0	0.00117924	0	0
AAAS	Achalasia-addisonianism-alacrimia syndrome	12	53709205	rs1445679804	C	CA	c.312dupT	p.Glu105Ter	frameshift_variant	Loftee	3.18e-05	0	0	0	0.000114784	0	0	0
AAAS	Achalasia-addisonianism-alacrimia syndrome	12	53715193	rs976396572	A	C	c.57T>G	p.Tyr19Ter	stop_gained	Loftee	3.18e-05	6.48e-05	0	0	0	0	0	0
AAAS	Achalasia-addisonianism-alacrimia syndrome	12	53703429	rs199575080	C	G	c.766G>C	p.Gly256Arg	missense_variant	Missense Prediction	2.86e-05	5.5e-05	0	0	4.06e-05	0	0	0
AAAS	Achalasia-addisonianism-alacrimia syndrome	12	53702252	rs770214071	TCAGA	T	c.1144_1147delTCTG	p.Ser382ArgfsTer33	frameshift_variant	ClinVar	2.83e-05	3.87e-05	0	0	4.01e-05	2.82e-05	0	3.27e-05
AAAS	Achalasia-addisonianism-alacrimia syndrome	12	53701867	rs751369041	G	A	c.1300C>T	p.Arg434Ter	stop_gained	Loftee	2.78e-05	3.52e-05	0	0	0	0	0	9.8e-05
AAAS	Achalasia-addisonianism-alacrimia syndrome	12	53714388	rs11540352	TG	T	c.211delC	p.His71IlefsTer23	frameshift_variant	Loftee	2.47e-05	5.42e-05	0	0	0	0	0	0
AAAS	Achalasia-addisonianism-alacrimia syndrome	12	53703435	rs750259260	G	A	c.760C>T	p.Pro254Ser	missense_variant	Missense Prediction	2.42e-05	4.47e-05	0	0	0	0	0	0
AAAS	Achalasia-addisonianism-alacrimia syndrome	12	53708616	rs758440592	C	T	c.464G>A	p.Arg155His	missense_variant	Missense Prediction	2e-05	4.42e-05	0	0	0	0	0	0
AAAS	Achalasia-addisonianism-alacrimia syndrome	12	53708191	rs750775106	G	A	c.580C>T	p.Arg194Ter	stop_gained	Loftee	1.99e-05	1.76e-05	0	0	0	0	0	9.8e-05
AAAS	Achalasia-addisonianism-alacrimia syndrome	12	53709123	rs777467437	A	G	c.395T>C	p.Leu132Pro	missense_variant	Missense Prediction	1.99e-05	0	0	0	0	0	5.44e-05	0.000130685
AAAS	Achalasia-addisonianism-alacrimia syndrome	12	53708083	rs758057774	G	A	c.688C>T	p.Arg230Ter	stop_gained	Loftee	1.99e-05	8.8e-06	0	0	6.15e-05	2.89e-05	5.44e-05	3.27e-05
AAAS	Achalasia-addisonianism-alacrimia syndrome	12	53702752	rs560069464	G	A	c.988C>T	p.Arg330Cys	missense_variant	Missense Prediction	1.99e-05	0	0	4.62e-05	0	0	5.44e-05	9.8e-05
AAAS	Achalasia-addisonianism-alacrimia syndrome	12	53701660	rs755150001	G	A	c.1385C>T	p.Pro462Leu	missense_variant	Missense Prediction	1.77e-05	3.1e-05	0	0	4e-05	0	0	0
AAAS	Achalasia-addisonianism-alacrimia syndrome	12	53703470	rs757496840	G	A	c.725C>T	p.Pro242Leu	missense_variant	Missense Prediction	1.61e-05	3.57e-05	0	0	0	0	0	0
AAAS	Achalasia-addisonianism-alacrimia syndrome	12	53703432	rs767499544	TG	T	c.762delC	p.Ser255ValfsTer36	frameshift_variant	Loftee	1.61e-05	8.94e-06	0	0	0	0	0	9.9e-05
AAAS	Achalasia-addisonianism-alacrimia syndrome	12	53702942	rs121918547	G	A	c.934C>T	p.Arg312Ter	stop_gained	ClinVar	1.59e-05	1.76e-05	0	0	0.000123031	0	0	0
AAAS	Achalasia-addisonianism-alacrimia syndrome	12	53708554	rs761548578	G	A	c.526C>T	p.Arg176Cys	missense_variant	Missense Prediction	1.42e-05	2.33e-05	0	0	0	0	0	3.27e-05
AAAS	Achalasia-addisonianism-alacrimia syndrome	12	53701466	rs751967235	G	A	c.1448C>T	p.Pro483Leu	missense_variant	Missense Prediction	1.42e-05	3.11e-05	0	0	0	0	0	0
AAAS	Achalasia-addisonianism-alacrimia syndrome	12	53702805	rs369629444	C	G	c.936-1G>C	c.936-1G>C	splice_acceptor_variant	ClinVar	1.41e-05	0	0	0	0.000160244	0	0	0
AAAS	Achalasia-addisonianism-alacrimia syndrome	12	53703428	rs1165830885	C	G	c.767G>C	p.Gly256Ala	missense_variant	Missense Prediction	1.21e-05	2.68e-05	0	0	0	0	0	0
AAAS	Achalasia-addisonianism-alacrimia syndrome	12	53701481	rs781738941	C	G	c.1433G>C	p.Arg478Pro	missense_variant	Missense Prediction	1.2e-05	0	0	0	0	8.68e-05	0	0
AAAS	Achalasia-addisonianism-alacrimia syndrome	12	53708164	rs140046968	G	A	c.607C>T	p.Pro203Ser	missense_variant	Missense Prediction	1.19e-05	2.64e-05	0	0	0	0	0	0
AAAS	Achalasia-addisonianism-alacrimia syndrome	12	53708164	rs140046968	G	C	c.607C>G	p.Pro203Ala	missense_variant	Missense Prediction	1.06e-05	0	0	0	0.000120192	0	0	0
AAAS	Achalasia-addisonianism-alacrimia syndrome	12	53703407	rs547331753	G	A	c.788C>T	p.Ser263Leu	missense_variant	Missense Prediction	8.04e-06	0	0	0	0	2.9e-05	0	3.29e-05
AAAS	Achalasia-addisonianism-alacrimia syndrome	12	53708617	rs777711720	G	A	c.463C>T	p.Arg155Cys	missense_variant	Missense Prediction	8e-06	0	0	0	0	0	5.44e-05	3.28e-05
AAAS	Achalasia-addisonianism-alacrimia syndrome	12	53702572	rs757303233	G	A	c.1024C>T	p.Arg342Ter	stop_gained	Loftee	7.96e-06	1.76e-05	0	0	0	0	0	0
AAAS	Achalasia-addisonianism-alacrimia syndrome	12	53715188	rs1190232363	T	TCACCA	c.61_62insTGGTG	p.His21LeufsTer8	frameshift_variant	Loftee	7.96e-06	0	0	0	0	5.78e-05	0	0
AAAS	Achalasia-addisonianism-alacrimia syndrome	12	53708098	rs1429991032	TAGGGTCC	T	c.666_672delGGACCCT	p.Asp223ProfsTer66	frameshift_variant	Loftee	7.96e-06	0	0	0	0	5.78e-05	0	0
AAAS	Achalasia-addisonianism-alacrimia syndrome	12	53708174	rs1204996415	CAG	C	c.595_596delCT	p.Leu199GlyfsTer6	frameshift_variant	Loftee	7.96e-06	0	0	0	0	0	0.000108731	0
AAAS	Achalasia-addisonianism-alacrimia syndrome	12	53702310	rs754689160	C	CAGGTGAGG	c.1089_1090insCCTCACCT	p.Glu364ProfsTer55	frameshift_variant	Loftee	7.96e-06	0	0	0	0	0	0	6.53e-05
AAAS	Achalasia-addisonianism-alacrimia syndrome	12	53702941	rs1029967361	C	T	c.935G>A	p.Arg312Gln	missense_variant	Missense Prediction	7.95e-06	8.79e-06	0	0	0	0	5.44e-05	0
AAAS	Achalasia-addisonianism-alacrimia syndrome	12	53702258	rs1291747172	A	C	c.1142T>G	p.Leu381Arg	missense_variant	Missense Prediction	7.95e-06	1.76e-05	0	0	0	0	0	0
AAAS	Achalasia-addisonianism-alacrimia syndrome	12	53702241	rs763820204	G	A	c.1159C>T	p.Gln387Ter	stop_gained	ClinVar	7.95e-06	1.76e-05	0	0	0	0	0	0
AAAS	Achalasia-addisonianism-alacrimia syndrome	12	53702991	rs766542823	C	A	c.885G>T	p.Trp295Cys	missense_variant	Missense Prediction	7.07e-06	0	0	0	8.01e-05	0	0	0
AAAS	Achalasia-addisonianism-alacrimia syndrome	12	53703504	rs1185114398	G	T	c.691C>A	p.Pro231Thr	missense_variant	Missense Prediction	4.04e-06	0	0	0	6.27e-05	0	0	0
AAAS	Achalasia-addisonianism-alacrimia syndrome	12	53703429	rs199575080	C	T	c.766G>A	p.Gly256Arg	missense_variant	Missense Prediction	4.03e-06	0	0	0	0	0	5.47e-05	0
AAAS	Achalasia-addisonianism-alacrimia syndrome	12	53703435	rs750259260	G	C	c.760C>G	p.Pro254Ala	missense_variant	Missense Prediction	4.03e-06	0	0.000100888	0	0	0	0	0
AAAS	Achalasia-addisonianism-alacrimia syndrome	12	53715129	rs772252457	G	A	c.121C>T	p.Gln41Ter	stop_gained	Loftee	4.01e-06	0	0	0	0	2.89e-05	0	0
AAAS	Achalasia-addisonianism-alacrimia syndrome	12	53703384	rs1305442000	C	T	c.810+1G>A	c.810+1G>A	splice_donor_variant	Loftee	4.01e-06	8.89e-06	0	0	0	0	0	0
AAAS	Achalasia-addisonianism-alacrimia syndrome	12	53708607	rs775877717	GC	G	c.472delG	p.Ala158HisfsTer14	frameshift_variant	Loftee	3.99e-06	8.82e-06	0	0	0	0	0	0
AAAS	Achalasia-addisonianism-alacrimia syndrome	12	53709567	rs1351971341	C	T	c.252-1G>A	c.252-1G>A	splice_acceptor_variant	Loftee	3.99e-06	8.82e-06	0	0	0	0	0	0
AAAS	Achalasia-addisonianism-alacrimia syndrome	12	53709163	rs754078574	G	A	c.355C>T	p.Arg119Ter	stop_gained	Loftee	3.99e-06	8.82e-06	0	0	0	0	0	0
AAAS	Achalasia-addisonianism-alacrimia syndrome	12	53701478	rs368813962	A	G	c.1436T>C	p.Ile479Thr	missense_variant	Missense Prediction	3.99e-06	8.84e-06	0	0	0	0	0	0
AAAS	Achalasia-addisonianism-alacrimia syndrome	12	53709127	rs746462406	G	A	c.391C>T	p.His131Tyr	missense_variant	Missense Prediction	3.99e-06	8.82e-06	0	0	0	0	0	0
AAAS	Achalasia-addisonianism-alacrimia syndrome	12	53701840	rs545009269	G	C	c.1327C>G	p.Pro443Ala	missense_variant	Missense Prediction	3.98e-06	0	0	0	0	0	5.44e-05	0
AAAS	Achalasia-addisonianism-alacrimia syndrome	12	53715196	rs1282633908	TAG	T	c.52_53delCT	p.Leu18IlefsTer2	frameshift_variant	Loftee	3.98e-06	8.8e-06	0	0	0	0	0	0
AAAS	Achalasia-addisonianism-alacrimia syndrome	12	53708136	rs768784941	G	A	c.635C>T	p.Ala212Val	missense_variant	Missense Prediction	3.98e-06	8.8e-06	0	0	0	0	0	0
AAAS	Achalasia-addisonianism-alacrimia syndrome	12	53708905	rs757499878	A	T	c.419T>A	p.Ile140Asn	missense_variant	Missense Prediction	3.98e-06	8.8e-06	0	0	0	0	0	0
AAAS	Achalasia-addisonianism-alacrimia syndrome	12	53702129	rs1371113516	C	A	c.1186G>T	p.Gly396Trp	missense_variant	Missense Prediction	3.98e-06	0	0	0	0	0	5.44e-05	0
AAAS	Achalasia-addisonianism-alacrimia syndrome	12	53702125	rs758794645	C	A	c.1190G>T	p.Gly397Val	missense_variant	Missense Prediction	3.98e-06	8.79e-06	0	0	0	0	0	0
AAAS	Achalasia-addisonianism-alacrimia syndrome	12	53715247	rs760122555	C	T	c.3G>A	p.Met1?	start_lost	Loftee	3.98e-06	0	0	0	0	0	0	3.27e-05
AAAS	Achalasia-addisonianism-alacrimia syndrome	12	53701835	rs150511103	C	G	c.1331+1G>C	c.1331+1G>C	splice_donor_variant	Loftee	3.98e-06	0	0	0	6.15e-05	0	0	0
AAAS	Achalasia-addisonianism-alacrimia syndrome	12	53715207	rs121918549	G	A	c.43C>T	p.Gln15Ter	stop_gained	Loftee	3.98e-06	0	0	0	0	0	0	3.27e-05
AAAS	Achalasia-addisonianism-alacrimia syndrome	12	53702991	rs766542823	C	G	c.885G>C	p.Trp295Cys	missense_variant	Missense Prediction	3.98e-06	8.79e-06	0	0	0	0	0	0
AAAS	Achalasia-addisonianism-alacrimia syndrome	12	53701919	rs1309707328	T	A	c.1250-2A>T	c.1250-2A>T	splice_acceptor_variant	Loftee	3.98e-06	0	0	0	6.15e-05	0	0	0
AAAS	Achalasia-addisonianism-alacrimia syndrome	12	53701700	rs1312618364	C	G	c.1345G>C	p.Gly449Arg	missense_variant	Missense Prediction	3.98e-06	0	0	0	0	2.89e-05	0	0
AAAS	Achalasia-addisonianism-alacrimia syndrome	12	53715249	rs765613977	T	C	c.1A>G	p.Met1?	start_lost	Loftee	3.98e-06	8.8e-06	0	0	0	0	0	0
AAAS	Achalasia-addisonianism-alacrimia syndrome	12	53702098	rs1295835323	G	A	c.1217C>T	p.Pro406Leu	missense_variant	Missense Prediction	3.98e-06	8.79e-06	0	0	0	0	0	0
AAAS	Achalasia-addisonianism-alacrimia syndrome	12	53702778	rs778571464	C	A	c.962G>T	p.Cys321Phe	missense_variant	Missense Prediction	3.98e-06	0	0	0	0	0	0	3.27e-05
AAAS	Achalasia-addisonianism-alacrimia syndrome	12	53701848	rs773522074	T	A	c.1319A>T	p.Glu440Val	missense_variant	Missense Prediction	3.98e-06	8.79e-06	0	0	0	0	0	0
AAAS	Achalasia-addisonianism-alacrimia syndrome	12	53708562	rs766906081	T	A	c.518A>T	p.Asp173Val	missense_variant	Missense Prediction	3.98e-06	8.81e-06	0	0	0	0	0	0
AAAS	Achalasia-addisonianism-alacrimia syndrome	12	53701919	rs1309707328	T	C	c.1250-2A>G	c.1250-2A>G	splice_acceptor_variant	Loftee	3.98e-06	0	0	0	0	0	5.44e-05	0
AAAS	Achalasia-addisonianism-alacrimia syndrome	12	53708908	rs745675373	A	G	c.416T>C	p.Leu139Pro	missense_variant	Missense Prediction	3.98e-06	8.8e-06	0	0	0	0	0	0
AAAS	Achalasia-addisonianism-alacrimia syndrome	12	53708185	rs758026430	C	T	c.586G>A	p.Val196Met	missense_variant	Missense Prediction	3.98e-06	0	0	0	6.15e-05	0	0	0
AAAS	Achalasia-addisonianism-alacrimia syndrome	12	53702128	rs373268179	C	G	c.1187G>C	p.Gly396Ala	missense_variant	Missense Prediction	3.98e-06	8.79e-06	0	0	0	0	0	0
AAAS	Achalasia-addisonianism-alacrimia syndrome	12	53703058	rs372465790	T	C	c.818A>G	p.Asp273Gly	missense_variant	Missense Prediction	3.98e-06	0	0	0	6.16e-05	0	0	0
AAAS	Achalasia-addisonianism-alacrimia syndrome	12	53708083	rs758057774	G	C	c.688C>G	p.Arg230Gly	missense_variant	Missense Prediction	3.98e-06	8.8e-06	0	0	0	0	0	0
AAAS	Achalasia-addisonianism-alacrimia syndrome	12	53708168	rs1262857123	C	T	c.603G>A	p.Trp201Ter	stop_gained	Loftee	3.98e-06	0	0	0	0	0	0	0
AAAS	Achalasia-addisonianism-alacrimia syndrome	12	53703032	rs1321579694	G	A	c.844C>T	p.Leu282Phe	missense_variant	Missense Prediction	3.98e-06	0	0	0	0	0	0	0
AAAS	Achalasia-addisonianism-alacrimia syndrome	12	53702960	rs746531962	T	G	c.916A>C	p.Thr306Pro	missense_variant	Missense Prediction	3.98e-06	0	0	0	0	0	0	3.27e-05
AAAS	Achalasia-addisonianism-alacrimia syndrome	12	53702264	rs1489819129	G	C	c.1136C>G	p.Ala379Gly	missense_variant	Missense Prediction	3.98e-06	0	0	0	0	0	5.44e-05	0
AAAS	Achalasia-addisonianism-alacrimia syndrome	12	53708094	rs201891426	G	A	c.677C>T	p.Ser226Phe	missense_variant	Missense Prediction	3.98e-06	0	0	0	0	0	0	0
AAAS	Achalasia-addisonianism-alacrimia syndrome	12	53702538	rs765757844	A	G	c.1058T>C	p.Ile353Thr	missense_variant	Missense Prediction	3.98e-06	0	0	0	0	2.89e-05	0	0
AAAS	Achalasia-addisonianism-alacrimia syndrome	12	53708211	rs1280789199	GA	G	c.559delT	p.Ser187ProfsTer2	frameshift_variant	Loftee	3.98e-06	0	0	0	0	0	0	3.27e-05
AAAS	Achalasia-addisonianism-alacrimia syndrome	12	53702937	rs1384582461	TCA	T	c.935+2_935+3delTG	c.935+2_935+3delTG	splice_donor_variant	Loftee	3.98e-06	8.79e-06	0	0	0	0	0	0
AAAS	Achalasia-addisonianism-alacrimia syndrome	12	53702065	rs199995356	C	T	c.1249+1G>A	c.1249+1G>A	splice_donor_variant	Loftee	3.98e-06	0	0	0	6.15e-05	0	0	0
AAAS	Achalasia-addisonianism-alacrimia syndrome	12	53701858	rs372218457	G	A	c.1309C>T	p.Pro437Ser	missense_variant	Missense Prediction	3.98e-06	8.79e-06	0	0	0	0	0	0
AAAS	Achalasia-addisonianism-alacrimia syndrome	12	53701869	rs757169475	G	A	c.1298C>T	p.Thr433Ile	missense_variant	Missense Prediction	3.98e-06	0	0	0	0	0	0	3.27e-05
AAAS	Achalasia-addisonianism-alacrimia syndrome	12	53701627	rs1339994014	A	G	c.1416+2T>C	c.1416+2T>C	splice_donor_variant	Loftee	3.98e-06	8.8e-06	0	0	0	0	0	0
AAAS	Achalasia-addisonianism-alacrimia syndrome	12	53702128	rs373268179	C	T	c.1187G>A	p.Gly396Glu	missense_variant	Missense Prediction	3.98e-06	0	0	0	0	2.89e-05	0	0
AAAS	Achalasia-addisonianism-alacrimia syndrome	12	53708152	rs1380453534	AG	A	c.618delC	p.Ser207LeufsTer84	frameshift_variant	Loftee	3.98e-06	8.8e-06	0	0	0	0	0	0
AAAS	Achalasia-addisonianism-alacrimia syndrome	12	53701835	rs150511103	C	A	c.1331+1G>T	c.1331+1G>T	splice_donor_variant	Loftee	3.98e-06	8.79e-06	0	0	0	0	0	0
AAAS	Achalasia-addisonianism-alacrimia syndrome	12	53701872	rs61739860	CGA	C	c.1293_1294delTC	p.Phe431LeufsTer9	frameshift_variant	Loftee	3.98e-06	0	0	0	0	2.89e-05	0	0
AAAS	Achalasia-addisonianism-alacrimia syndrome	12	53702977	rs762121998	C	A	c.899G>T	p.Ser300Ile	missense_variant	Missense Prediction	3.98e-06	0	0	0	0	0	0	3.27e-05
AAAS	Achalasia-addisonianism-alacrimia syndrome	12	53708104	rs141013947	C	G	c.667G>C	p.Asp223His	missense_variant	Missense Prediction	3.98e-06	8.8e-06	0	0	0	0	0	0
AAAS	Achalasia-addisonianism-alacrimia syndrome	12	53702941	rs1029967361	C	G	c.935G>C	p.Arg312Pro	missense_variant	Missense Prediction	3.98e-06	8.79e-06	0	0	0	0	0	0
AAAS	Achalasia-addisonianism-alacrimia syndrome	12	53702942	rs121918547	GAA	G	c.932_933delTT	p.Phe311SerfsTer11	frameshift_variant	Loftee	3.98e-06	0	0	0	0	0	0	3.27e-05
AAAS	Achalasia-addisonianism-alacrimia syndrome	12	53701905	rs1164422092	A	AC	c.1261dupG	p.Val421GlyfsTer5	frameshift_variant	Loftee	3.98e-06	8.79e-06	0	0	0	0	0	0
AAAS	Achalasia-addisonianism-alacrimia syndrome	12	53702070	rs761222383	CATAA	C	c.1241_1244delTTAT	p.Leu414ArgfsTer136	frameshift_variant	Loftee	3.98e-06	0	0	0	6.15e-05	0	0	0
AAAS	Achalasia-addisonianism-alacrimia syndrome	12	53701692	rs1435905364	TG	T	c.1352delC	p.Pro451GlnfsTer100	frameshift_variant	Loftee	3.98e-06	0	0	0	0	0	0	0
AAAS	Achalasia-addisonianism-alacrimia syndrome	12	53701661	rs779233030	G	T	c.1384C>A	p.Pro462Thr	missense_variant	Missense Prediction	3.98e-06	8.79e-06	0	0	0	0	0	0
AAAS	Achalasia-addisonianism-alacrimia syndrome	12	53701879	rs121918551	G	A	c.1288C>T	p.Leu430Phe	missense_variant	ClinVar	3.98e-06	0	0	0	0	0	0	3.27e-05
AAAS	Achalasia-addisonianism-alacrimia syndrome	12	53702975	rs774817639	T	A	c.901A>T	p.Lys301Ter	stop_gained	Loftee	3.98e-06	0	0	0	0	0	0	3.27e-05
AASS	Saccharopinuria	7	121731807	rs1281111526	C	G	c.1966G>C	p.Gly656Arg	missense_variant	Missense Prediction	6.37e-05	0	0	0	0.000229674	0	0	0
AASS	Saccharopinuria	7	121766471	rs1185783650	C	A	c.430G>T	p.Gly144Ter	stop_gained	Loftee	6.37e-05	0.000129567	0	0	0	0	0	0
AASS	Saccharopinuria	7	121717934	rs116061308	C	T	c.2620G>A	p.Val874Met	missense_variant	Missense Prediction	4.95e-05	4.65e-05	0	0	0.000240288	5.64e-05	0	0
AASS	Saccharopinuria	7	121766507	rs769390625	G	A	c.394C>T	p.Arg132Cys	missense_variant	Missense Prediction	3.98e-05	8.82e-05	0	0	0	0	0	0
AASS	Saccharopinuria	7	121773591	rs148068419	G	A	c.190C>T	p.Arg64Trp	missense_variant	Missense Prediction	3.89e-05	8.52e-05	0	0	0	0	0	0
AASS	Saccharopinuria	7	121766506	rs761154340	C	T	c.395G>A	p.Arg132His	missense_variant	Missense Prediction	3.58e-05	7.94e-05	0	0	0	0	0	0
AASS	Saccharopinuria	7	121741434	rs201224904	C	T	c.1397G>A	p.Arg466Gln	missense_variant	Missense Prediction	3.55e-05	1.56e-05	0.000483465	0	4.01e-05	0	0	3.27e-05
AASS	Saccharopinuria	7	121726051	rs749643631	AGTCCAGCTGCTTACCTTATATCTCAGT	A	c.2172_2184+14delACTGAGATATAAGGTAAGCAGCTGGAC	c.2172_2184+14delACTGAGATATAAGGTAAGCAGCTGGAC	splice_donor_variant	Loftee	3.54e-05	6.98e-05	0	0	4.01e-05	0	0	0
AASS	Saccharopinuria	7	121758452	rs202056678	C	T	c.596G>A	p.Arg199His	missense_variant	Missense Prediction	3.54e-05	5.43e-05	0	3.98e-05	4e-05	0	0	3.27e-05
AASS	Saccharopinuria	7	121721651	rs769991420	T	C	c.2185-2A>G	c.2185-2A>G	splice_acceptor_variant	Loftee	3.2e-05	8.88e-06	0	0	0	0	0	0.000229403
AASS	Saccharopinuria	7	121769473	rs1337806720	G	A	c.329C>T	p.Ser110Phe	missense_variant	Missense Prediction	3.19e-05	6.49e-05	0	0	0	0	0	0
AASS	Saccharopinuria	7	121769422	rs1375923557	A	G	c.380T>C	p.Leu127Pro	missense_variant	Missense Prediction	3.19e-05	6.49e-05	0	0	0	0	0	0
AASS	Saccharopinuria	7	121766514	rs1158688887	C	T	c.388-1G>A	c.388-1G>A	splice_acceptor_variant	Loftee	3.19e-05	0	0	0	0	0	0.000641026	0
AASS	Saccharopinuria	7	121731872	rs1438774194	C	T	c.1901G>A	p.Gly634Asp	missense_variant	Missense Prediction	3.19e-05	0	0	0	0.000114863	0	0	0
AASS	Saccharopinuria	7	121733006	rs745643453	C	A	c.1767-1G>T	c.1767-1G>T	splice_acceptor_variant	Loftee	3.18e-05	0	0	0	0.000114732	0	0	0
AASS	Saccharopinuria	7	121733184	rs1195148923	CA	C	c.1683delT	p.Val562TrpfsTer22	frameshift_variant	Loftee	3.18e-05	6.48e-05	0	0	0	0	0	0
AASS	Saccharopinuria	7	121733111	rs1195649509	A	G	c.1757T>C	p.Leu586Ser	missense_variant	Missense Prediction	3.18e-05	6.48e-05	0	0	0	0	0	0
AASS	Saccharopinuria	7	121756784	rs1193146692	C	A	c.797G>T	p.Ser266Ile	missense_variant	Missense Prediction	3.18e-05	6.48e-05	0	0	0	0	0	0
AASS	Saccharopinuria	7	121753239	rs34141526	G	A	c.1211C>T	p.Pro404Leu	missense_variant	Missense Prediction	2.39e-05	4.4e-05	0	0	0	0	0	3.27e-05
AASS	Saccharopinuria	7	121766441	rs764000460	C	T	c.460G>A	p.Ala154Thr	missense_variant	Missense Prediction	2.12e-05	4.65e-05	0	0	0	0	0	0
AASS	Saccharopinuria	7	121731815	rs746338348	C	G	c.1958G>C	p.Ser653Thr	missense_variant	Missense Prediction	2e-05	2.65e-05	0	9.26e-05	0	0	0	0
AASS	Saccharopinuria	7	121769503	rs760470068	A	G	c.299T>C	p.Leu100Ser	missense_variant	Missense Prediction	1.99e-05	1.76e-05	0	0.000138619	0	0	0	0
AASS	Saccharopinuria	7	121733193	rs371752540	G	A	c.1675C>T	p.His559Tyr	missense_variant	Missense Prediction	1.77e-05	3.11e-05	0	0	0	0	0	3.27e-05
AASS	Saccharopinuria	7	121755218	rs746428434	C	T	c.953G>A	p.Arg318His	missense_variant	Missense Prediction	1.77e-05	3.1e-05	0	0	4.01e-05	0	0	0
AASS	Saccharopinuria	7	121773696	rs775465354	G	A	c.85C>T	p.Arg29Trp	missense_variant	Missense Prediction	1.59e-05	0	0	4.62e-05	0	2.89e-05	0	6.53e-05
AASS	Saccharopinuria	7	121718069	rs759527383	C	T	c.2486-1G>A	c.2486-1G>A	splice_acceptor_variant	Loftee	1.59e-05	2.64e-05	0	0	0	0	0	0
AASS	Saccharopinuria	7	121756971	rs761724579	A	G	c.728T>C	p.Val243Ala	missense_variant	Missense Prediction	1.59e-05	0	0	0	0	0	0	0.000130693
AASS	Saccharopinuria	7	121773659	rs780710553	G	A	c.122C>T	p.Pro41Leu	missense_variant	Missense Prediction	1.59e-05	2.64e-05	0	0	0	0	0	0
AASS	Saccharopinuria	7	121773778	rs779793755	C	T	c.3G>A	p.Met1?	start_lost	Loftee	1.42e-05	2.33e-05	0	3.99e-05	0	0	0	0
AASS	Saccharopinuria	7	121756718	rs751617353	G	A	c.863C>T	p.Pro288Leu	missense_variant	Missense Prediction	1.42e-05	2.33e-05	0	0	4.01e-05	0	0	0
AASS	Saccharopinuria	7	121769479	rs201661225	A	G	c.323T>C	p.Phe108Ser	missense_variant	Missense Prediction	1.42e-05	2.33e-05	0	0	4.02e-05	0	0	0
AASS	Saccharopinuria	7	121758440	rs763179634	T	C	c.608A>G	p.Tyr203Cys	missense_variant	Missense Prediction	1.41e-05	3.1e-05	0	0	0	0	0	0
AASS	Saccharopinuria	7	121731898	rs767865829	C	T	c.1876-1G>A	c.1876-1G>A	splice_acceptor_variant	Loftee	1.23e-05	2.74e-05	0	0	0	0	0	0
AASS	Saccharopinuria	7	121726173	rs774809634	GA	G	c.2076delT	p.Pro693GlnfsTer3	frameshift_variant	Loftee	1.2e-05	0	0	0	0	0	0	9.81e-05
AASS	Saccharopinuria	7	121756990	rs760852526	C	A	c.709G>T	p.Glu237Ter	stop_gained	Loftee	1.2e-05	2.64e-05	0	0	0	0	0	0
AASS	Saccharopinuria	7	121741435	rs199721593	G	A	c.1396C>T	p.Arg466Trp	missense_variant	Missense Prediction	1.2e-05	8.85e-06	0	0	0	2.91e-05	0	3.27e-05
AASS	Saccharopinuria	7	121773588	rs780657249	G	A	c.193C>T	p.Arg65Trp	missense_variant	Missense Prediction	1.19e-05	2.64e-05	0	0	0	0	0	0
AASS	Saccharopinuria	7	121756707	rs587777122	T	C	c.874A>G	p.Ile292Val	missense_variant	ClinVar	1.19e-05	2.64e-05	0	0	0	0	0	0
AASS	Saccharopinuria	7	121755219	rs548570072	G	A	c.952C>T	p.Arg318Cys	missense_variant	Missense Prediction	1.19e-05	0	0	0	6.15e-05	0	0	6.53e-05
AASS	Saccharopinuria	7	121726136	rs1235977198	C	G	c.2114G>C	p.Ser705Thr	missense_variant	Missense Prediction	1.19e-05	0	0	0	0	8.71e-05	0	0
AASS	Saccharopinuria	7	121773587	rs587777125	C	T	c.194G>A	p.Arg65Gln	missense_variant	ClinVar	1.19e-05	2.64e-05	0	0	0	0	0	0
AASS	Saccharopinuria	7	121773695	rs769524976	C	T	c.86G>A	p.Arg29Gln	missense_variant	Missense Prediction	1.19e-05	8.79e-06	0	0	0	2.89e-05	5.44e-05	0
AASS	Saccharopinuria	7	121726085	rs369466086	C	T	c.2165G>A	p.Arg722Gln	missense_variant	Missense Prediction	1.19e-05	8.81e-06	0	0	0.000123077	0	0	0
AASS	Saccharopinuria	7	121718973	rs1027015345	G	A	c.2428C>T	p.Gln810Ter	stop_gained	Loftee	1.06e-05	2.32e-05	0	0	0	0	0	0
AASS	Saccharopinuria	7	121726086	rs748717715	G	A	c.2164C>T	p.Arg722Trp	missense_variant	Missense Prediction	1.06e-05	7.76e-06	0	0	4.01e-05	0	0	0
AASS	Saccharopinuria	7	121741474	rs747489536	C	T	c.1357G>A	p.Gly453Ser	missense_variant	Missense Prediction	7.98e-06	0	0	0	0.000123213	0	0	0
AASS	Saccharopinuria	7	121721553	rs775829568	C	A	c.2280+1G>T	c.2280+1G>T	splice_donor_variant	Loftee	7.97e-06	0	0	0	0	0	0	6.53e-05
AASS	Saccharopinuria	7	121766504	rs773718349	G	A	c.397C>T	p.Leu133Phe	missense_variant	Missense Prediction	7.97e-06	8.82e-06	0	0	0	0	5.44e-05	0
AASS	Saccharopinuria	7	121717919	rs147476318	C	T	c.2635G>A	p.Ala879Thr	missense_variant	Missense Prediction	7.97e-06	8.81e-06	0	0	0	0	5.44e-05	0
AASS	Saccharopinuria	7	121732951	rs1359568955	CA	C	c.1820delT	p.Leu607ArgfsTer5	frameshift_variant	Loftee	7.96e-06	1.76e-05	0	0	0	0	0	0
AASS	Saccharopinuria	7	121758381	rs772971021	C	T	c.667G>A	p.Gly223Arg	missense_variant	Missense Prediction	7.96e-06	0	0	0	0	0	0	6.53e-05
AASS	Saccharopinuria	7	121773596	rs1431496936	G	A	c.185C>T	p.Ser62Leu	missense_variant	Missense Prediction	7.96e-06	8.8e-06	0	0	0	2.89e-05	0	0
AASS	Saccharopinuria	7	121766465	rs141405677	G	A	c.436C>T	p.Arg146Trp	missense_variant	Missense Prediction	7.96e-06	1.76e-05	0	0	0	0	0	0
AASS	Saccharopinuria	7	121773616	rs1014557802	G	T	c.165C>A	p.Tyr55Ter	stop_gained	Loftee	7.95e-06	1.76e-05	0	0	0	0	0	0
AASS	Saccharopinuria	7	121773672	rs754338654	C	T	c.109G>A	p.Glu37Lys	missense_variant	Missense Prediction	7.95e-06	0	0	0	0	0	0	6.53e-05
AASS	Saccharopinuria	7	121773648	rs765630075	TGGGAGCTA	T	c.125_132delTAGCTCCC	p.Leu42GlnfsTer25	frameshift_variant	Loftee	7.95e-06	1.76e-05	0	0	0	0	0	0
AASS	Saccharopinuria	7	121753276	rs763826475	C	T	c.1174G>A	p.Gly392Ser	missense_variant	Missense Prediction	7.08e-06	1.55e-05	0	0	0	0	0	0
AASS	Saccharopinuria	7	121758453	rs377136248	G	A	c.595C>T	p.Arg199Cys	missense_variant	Missense Prediction	7.08e-06	0	0	0	4e-05	0	0	0
AASS	Saccharopinuria	7	121738910	rs763891817	G	A	c.1417C>T	p.Gln473Ter	stop_gained	Loftee	4.33e-06	9.39e-06	0	0	0	0	0	0
AASS	Saccharopinuria	7	121738832	rs781061866	AAT	A	c.1493_1494delAT	p.Tyr498PhefsTer14	frameshift_variant	Loftee	4.04e-06	8.88e-06	0	0	0	0	0	0
AASS	Saccharopinuria	7	121731883	rs1375966669	AAT	A	c.1888_1889delAT	p.Ile630PhefsTer10	frameshift_variant	Loftee	4.03e-06	0	0	0	0	0	0	3.28e-05
AASS	Saccharopinuria	7	121738875	rs550968039	C	A	c.1452G>T	p.Leu484Phe	missense_variant	Missense Prediction	4.02e-06	0	0	0	6.21e-05	0	0	0
AASS	Saccharopinuria	7	121738867	rs375672331	C	T	c.1460G>A	p.Gly487Glu	missense_variant	Missense Prediction	4.01e-06	8.85e-06	0	0	0	0	0	0
AASS	Saccharopinuria	7	121741716	rs754447458	G	A	c.1297C>T	p.Gln433Ter	stop_gained	Loftee	4.01e-06	8.87e-06	0	0	0	0	0	0
AASS	Saccharopinuria	7	121731874	rs1309497867	A	T	c.1899T>A	p.Cys633Ter	stop_gained	Loftee	4.01e-06	8.89e-06	0	0	0	0	0	0
AASS	Saccharopinuria	7	121738504	rs1256703262	C	A	c.1655G>T	p.Ser552Ile	missense_variant	Missense Prediction	4e-06	8.89e-06	0	0	0	0	0	0
AASS	Saccharopinuria	7	121738861	rs780517529	C	T	c.1466G>A	p.Gly489Asp	missense_variant	Missense Prediction	4e-06	0	0	0	0	0	0	3.29e-05
AASS	Saccharopinuria	7	121753776	rs1419323745	T	C	c.1044-2A>G	c.1044-2A>G	splice_acceptor_variant	Loftee	4e-06	8.83e-06	0	0	0	0	0	0
AASS	Saccharopinuria	7	121738862	rs749588440	C	T	c.1465G>A	p.Gly489Ser	missense_variant	Missense Prediction	4e-06	0	0	0	0	0	0	3.29e-05
AASS	Saccharopinuria	7	121726173	rs774809634	G	GA	c.2076dupT	p.Pro693SerfsTer10	frameshift_variant	Loftee	3.99e-06	0	0	0	0	0	0	3.27e-05
AASS	Saccharopinuria	7	121756984	rs772107933	G	C	c.715C>G	p.Pro239Ala	missense_variant	Missense Prediction	3.99e-06	8.82e-06	0	0	0	0	0	0
AASS	Saccharopinuria	7	121769579	rs1479290358	C	T	c.223G>A	p.Ala75Thr	missense_variant	Missense Prediction	3.99e-06	8.82e-06	0	0	0	0	0	0
AASS	Saccharopinuria	7	121756983	rs1199003323	G	GATTAT	c.715_716insATAAT	p.Pro239HisfsTer12	frameshift_variant	Loftee	3.99e-06	0	0	0	0	0	5.44e-05	0
AASS	Saccharopinuria	7	121756936	rs1295081411	C	T	c.763G>A	p.Gly255Arg	missense_variant	Missense Prediction	3.99e-06	8.82e-06	0	0	0	0	0	0
AASS	Saccharopinuria	7	121753703	rs1227875482	A	G	c.1115T>C	p.Ile372Thr	missense_variant	Missense Prediction	3.99e-06	8.83e-06	0	0	0	0	0	0
AASS	Saccharopinuria	7	121756948	rs747180922	CT	C	c.750delA	p.Val251PhefsTer15	frameshift_variant	Loftee	3.99e-06	8.81e-06	0	0	0	0	0	0
AASS	Saccharopinuria	7	121733205	rs942519564	G	A	c.1663C>T	p.Pro555Ser	missense_variant	Missense Prediction	3.99e-06	8.83e-06	0	0	0	0	0	0
AASS	Saccharopinuria	7	121753695	rs751290319	G	A	c.1123C>T	p.Pro375Ser	missense_variant	Missense Prediction	3.99e-06	8.83e-06	0	0	0	0	0	0
AASS	Saccharopinuria	7	121769561	rs758599644	C	T	c.241G>A	p.Glu81Lys	missense_variant	Missense Prediction	3.99e-06	0	0	0	6.22e-05	0	0	0
AASS	Saccharopinuria	7	121753651	rs777070121	C	T	c.1166+1G>A	c.1166+1G>A	splice_donor_variant	Loftee	3.99e-06	8.83e-06	0	0	0	0	0	0
AASS	Saccharopinuria	7	121741485	rs748951951	A	G	c.1346T>C	p.Ile449Thr	missense_variant	Missense Prediction	3.99e-06	0	0	0	0	0	5.44e-05	0
AASS	Saccharopinuria	7	121758685	rs764897732	C	T	c.473-1G>A	c.473-1G>A	splice_acceptor_variant	Loftee	3.99e-06	8.84e-06	0	0	0	0	0	0
AASS	Saccharopinuria	7	121753759	rs1251892102	A	C	c.1059T>G	p.Cys353Trp	missense_variant	Missense Prediction	3.99e-06	0	0	0	0	0	0	3.27e-05
AASS	Saccharopinuria	7	121726169	rs769432627	C	A	c.2081G>T	p.Gly694Val	missense_variant	Missense Prediction	3.99e-06	0	0	0	0	2.91e-05	0	0
AASS	Saccharopinuria	7	121753650	rs1156249911	A	T	c.1166+2T>A	c.1166+2T>A	splice_donor_variant	Loftee	3.99e-06	0	0	0	6.15e-05	0	0	0
AASS	Saccharopinuria	7	121769576	rs1427950122	C	T	c.226G>A	p.Gly76Ser	missense_variant	Missense Prediction	3.99e-06	0	0	0	0	0	0	0
AASS	Saccharopinuria	7	121753737	rs1179525416	C	A	c.1081G>T	p.Gly361Trp	missense_variant	Missense Prediction	3.99e-06	8.83e-06	0	0	0	0	0	0
AASS	Saccharopinuria	7	121731762	rs1419649805	C	T	c.2011G>A	p.Gly671Arg	missense_variant	Missense Prediction	3.99e-06	8.82e-06	0	0	0	0	0	0
AASS	Saccharopinuria	7	121741444	rs1210884316	G	A	c.1387C>T	p.Gln463Ter	stop_gained	Loftee	3.99e-06	0	0	0	6.16e-05	0	0	0
AASS	Saccharopinuria	7	121773680	rs1299014160	T	A	c.101A>T	p.Asn34Ile	missense_variant	Missense Prediction	3.98e-06	0	0	0	0	0	0	3.27e-05
AASS	Saccharopinuria	7	121773673	rs1336527971	C	T	c.108G>A	p.Trp36Ter	stop_gained	Loftee	3.98e-06	0	0	0	0	0	0	3.27e-05
AASS	Saccharopinuria	7	121773605	rs1355158409	A	G	c.176T>C	p.Ile59Thr	missense_variant	Missense Prediction	3.98e-06	8.79e-06	0	0	0	0	0	0
AASS	Saccharopinuria	7	121758387	rs1246023060	A	T	c.661T>A	p.Phe221Ile	missense_variant	Missense Prediction	3.98e-06	8.8e-06	0	0	0	0	0	0
AASS	Saccharopinuria	7	121755277	rs765122059	C	A	c.895-1G>T	c.895-1G>T	splice_acceptor_variant	Loftee	3.98e-06	0	0	0	0	0	5.44e-05	0
AASS	Saccharopinuria	7	121773744	rs149272323	C	CCA	c.35_36dupTG	p.Gly13TrpfsTer22	frameshift_variant	Loftee	3.98e-06	0	0	0	6.15e-05	0	0	0
AASS	Saccharopinuria	7	121758401	rs1487818304	G	A	c.647C>T	p.Pro216Leu	missense_variant	Missense Prediction	3.98e-06	8.8e-06	0	0	0	0	0	0
AASS	Saccharopinuria	7	121755200		T	A	c.971A>T	p.Asp324Val	missense_variant	Missense Prediction	3.98e-06	8.8e-06	0	0	0	0	0	0
AASS	Saccharopinuria	7	121756729	rs767663831	A	T	c.852T>A	p.Tyr284Ter	stop_gained	Loftee	3.98e-06	8.81e-06	0	0	0	0	0	0
AASS	Saccharopinuria	7	121766492	rs1004656242	C	T	c.409G>A	p.Glu137Lys	missense_variant	Missense Prediction	3.98e-06	0	0	0	6.15e-05	0	0	0
AASS	Saccharopinuria	7	121758401	rs1487818304	G	T	c.647C>A	p.Pro216His	missense_variant	Missense Prediction	3.98e-06	8.8e-06	0	0	0	0	0	0
AASS	Saccharopinuria	7	121766504	rs773718349	G	C	c.397C>G	p.Leu133Val	missense_variant	Missense Prediction	3.98e-06	0	0	0	0	0	0	3.27e-05
AASS	Saccharopinuria	7	121769516	rs753738857	G	A	c.286C>T	p.Pro96Ser	missense_variant	Missense Prediction	3.98e-06	0	0	0	0	0	0	3.27e-05
AASS	Saccharopinuria	7	121773609	rs754563986	AG	A	c.171delC	p.Leu58Ter	frameshift_variant	Loftee	3.98e-06	0	0	0	0	0	0	3.27e-05
AASS	Saccharopinuria	7	121769532	rs1204862264	TA	T	c.269delT	p.Leu90Ter	frameshift_variant	Loftee	3.98e-06	8.81e-06	0	0	0	0	0	0
AASS	Saccharopinuria	7	121773740	rs753159009	AC	A	c.40delG	p.Val14SerfsTer20	frameshift_variant	Loftee	3.98e-06	0	0	0	0	0	5.44e-05	0
AASS	Saccharopinuria	7	121773663	rs1168367735	C	G	c.118G>C	p.Ala40Pro	missense_variant	Missense Prediction	3.98e-06	0	0	4.62e-05	0	0	0	0
AASS	Saccharopinuria	7	121756767	rs1040791296	C	A	c.814G>T	p.Val272Phe	missense_variant	Missense Prediction	3.98e-06	8.82e-06	0	0	0	0	0	0
AASS	Saccharopinuria	7	121758443	rs1369810998	C	A	c.605G>T	p.Gly202Val	missense_variant	Missense Prediction	3.98e-06	8.81e-06	0	0	0	0	0	0
AASS	Saccharopinuria	7	121755257	rs766340331	C	T	c.914G>A	p.Cys305Tyr	missense_variant	Missense Prediction	3.98e-06	8.79e-06	0	0	0	0	0	0
AASS	Saccharopinuria	7	121733157	rs760800659	CTTTG	C	c.1707_1710delCAAA	p.Asn569LysfsTer14	frameshift_variant	Loftee	3.98e-06	0	0	0	0	0	5.44e-05	0
AASS	Saccharopinuria	7	121773596	rs1431496936	G	C	c.185C>G	p.Ser62Trp	missense_variant	Missense Prediction	3.98e-06	8.8e-06	0	0	0	0	0	0
AASS	Saccharopinuria	7	121753203	rs745731853	C	G	c.1247G>C	p.Gly416Ala	missense_variant	Missense Prediction	3.98e-06	0	0	0	0	0	0	3.27e-05
AASS	Saccharopinuria	7	121773603	rs770695432	G	A	c.178C>T	p.Gln60Ter	stop_gained	Loftee	3.98e-06	8.8e-06	0	0	0	0	0	0
AASS	Saccharopinuria	7	121755239	rs1357475120	T	C	c.932A>G	p.Tyr311Cys	missense_variant	Missense Prediction	3.98e-06	0	0	0	0	0	5.44e-05	0
AASS	Saccharopinuria	7	121732970	rs1311052298	A	T	c.1802T>A	p.Leu601Ter	stop_gained	Loftee	3.98e-06	0	0	0	0	0	0	3.27e-05
AASS	Saccharopinuria	7	121753228	rs1295197743	G	A	c.1222C>T	p.Pro408Ser	missense_variant	Missense Prediction	3.98e-06	0	0	0	0	0	0	3.27e-05
AASS	Saccharopinuria	7	121733006	rs745643453	C	G	c.1767-1G>C	c.1767-1G>C	splice_acceptor_variant	Loftee	3.98e-06	0	0	0	0	2.9e-05	0	0
AASS	Saccharopinuria	7	121726082	rs769375648	C	T	c.2168G>A	p.Gly723Glu	missense_variant	Missense Prediction	3.98e-06	8.81e-06	0	0	0	0	0	0
AASS	Saccharopinuria	7	121755222	rs776016022	G	A	c.949C>T	p.Pro317Ser	missense_variant	Missense Prediction	3.98e-06	0	0	0	0	2.89e-05	0	0
AASS	Saccharopinuria	7	121755270	rs1305997996	G	A	c.901C>T	p.Pro301Ser	missense_variant	Missense Prediction	3.98e-06	8.8e-06	0	0	0	0	0	0
AASS	Saccharopinuria	7	121756799	rs770503998	T	C	c.782A>G	p.Tyr261Cys	missense_variant	Missense Prediction	3.98e-06	8.82e-06	0	0	0	0	0	0
AASS	Saccharopinuria	7	121773690	rs987766346	C	G	c.91G>C	p.Glu31Gln	missense_variant	Missense Prediction	3.98e-06	8.79e-06	0	0	0	0	0	0
AASS	Saccharopinuria	7	121717949	rs765424237	C	G	c.2605G>C	p.Ala869Pro	missense_variant	Missense Prediction	3.98e-06	8.79e-06	0	0	0	0	0	0
AASS	Saccharopinuria	7	121717924	rs773110350	G	A	c.2630C>T	p.Pro877Leu	missense_variant	Missense Prediction	3.98e-06	0	0	0	0	0	0	3.27e-05
AASS	Saccharopinuria	7	121766451	rs370818397	A	C	c.450T>G	p.Phe150Leu	missense_variant	Missense Prediction	3.98e-06	0	0	0	6.15e-05	0	0	0
AASS	Saccharopinuria	7	121758619	rs760346263	T	TA	c.537dupT	p.Met180TyrfsTer8	frameshift_variant	Loftee	3.98e-06	0	9.93e-05	0	0	0	0	0
AASS	Saccharopinuria	7	121773584	rs750935785	G	T	c.197C>A	p.Ala66Asp	missense_variant	Missense Prediction	3.98e-06	0	0	0	0	0	0	3.27e-05
AASS	Saccharopinuria	7	121756798	rs1471644722	A	C	c.783T>G	p.Tyr261Ter	stop_gained	Loftee	3.98e-06	0	0	0	0	0	0	3.27e-05
AASS	Saccharopinuria	7	121758462	rs532611163	G	A	c.586C>T	p.Gln196Ter	stop_gained	Loftee	3.98e-06	0	0	0	0	2.89e-05	0	0
AASS	Saccharopinuria	7	121732959	rs757915184	G	A	c.1813C>T	p.Pro605Ser	missense_variant	Missense Prediction	3.98e-06	0	0	0	0	0	0	3.27e-05
AASS	Saccharopinuria	7	121769459	rs777159345	C	T	c.343G>A	p.Ala115Thr	missense_variant	Missense Prediction	3.98e-06	8.81e-06	0	0	0	0	0	0
AASS	Saccharopinuria	7	121755144	rs753881981	G	C	c.1027C>G	p.Pro343Ala	missense_variant	Missense Prediction	3.98e-06	8.8e-06	0	0	0	0	0	0
AASS	Saccharopinuria	7	121769530	rs369644175	C	T	c.272G>A	p.Gly91Glu	missense_variant	Missense Prediction	3.98e-06	0	0	0	6.2e-05	0	0	0
AASS	Saccharopinuria	7	121753194	rs587777126	A	C	c.1256T>G	p.Leu419Arg	missense_variant	ClinVar	3.98e-06	0	0	0	0	0	0	0
AASS	Saccharopinuria	7	121753218	rs770064872	G	T	c.1232C>A	p.Ala411Asp	missense_variant	Missense Prediction	3.98e-06	0	0	4.62e-05	0	0	0	0
AASS	Saccharopinuria	7	121758372	rs772020515	T	C	c.676A>G	p.Asn226Asp	missense_variant	Missense Prediction	3.98e-06	0	0	0	0	0	0	3.27e-05
AASS	Saccharopinuria	7	121758637	rs201772991	C	T	c.520G>A	p.Gly174Arg	missense_variant	Missense Prediction	3.98e-06	0	0	0	0	2.89e-05	0	0
AASS	Saccharopinuria	7	121719670	rs894250789	G	A	c.2377C>T	p.Gln793Ter	stop_gained	Loftee	3.98e-06	0	0	0	6.15e-05	0	0	0
AASS	Saccharopinuria	7	121719697	rs546113656	G	GA	c.2349dupT	p.Leu784SerfsTer2	frameshift_variant	Loftee	3.98e-06	0	0	0	0	0	5.44e-05	0
AASS	Saccharopinuria	7	121773650	rs750821357	G	A	c.131C>T	p.Pro44Leu	missense_variant	Missense Prediction	3.98e-06	8.79e-06	0	0	0	0	0	0
AASS	Saccharopinuria	7	121758471	rs1017505021	G	A	c.577C>T	p.Gln193Ter	stop_gained	Loftee	3.98e-06	8.81e-06	0	0	0	0	0	0
AASS	Saccharopinuria	7	121755200		T	C	c.971A>G	p.Asp324Gly	missense_variant	Missense Prediction	3.98e-06	8.8e-06	0	0	0	0	0	0
AASS	Saccharopinuria	7	121755193	rs587777123	CTG	C	c.976_977delCA	p.Gln326GlufsTer28	frameshift_variant	ClinVar	3.98e-06	0	0	4.62e-05	0	0	0	0
AASS	Saccharopinuria	7	121758380	rs1286700373	C	A	c.668G>T	p.Gly223Val	missense_variant	Missense Prediction	3.98e-06	8.8e-06	0	0	0	0	0	0
AASS	Saccharopinuria	7	121726158	rs772439173	C	A	c.2092G>T	p.Glu698Ter	stop_gained	Loftee	3.98e-06	8.81e-06	0	0	0	0	0	0
AASS	Saccharopinuria	7	121718054	rs1337671701	CT	C	c.2499delA	p.Asp834IlefsTer2	frameshift_variant	Loftee	3.98e-06	8.79e-06	0	0	0	0	0	0
AASS	Saccharopinuria	7	121758402	rs145053095	G	T	c.646C>A	p.Pro216Thr	missense_variant	Missense Prediction	3.98e-06	0	0	0	0	0	5.44e-05	0
AASS	Saccharopinuria	7	121753198	rs1167725253	TGTCTCCA	T	c.1245_1251delTGGAGAC	p.Phe415LeufsTer10	frameshift_variant	Loftee	3.98e-06	0	0	0	0	0	5.44e-05	0
AASS	Saccharopinuria	7	121769467	rs1172587608	G	T	c.335C>A	p.Thr112Lys	missense_variant	Missense Prediction	3.98e-06	0	0	4.62e-05	0	0	0	0
ABAT	GABA-transaminase deficiency	16	8816689	rs756504205	G	A	c.3G>A	p.Met1?	start_lost	Loftee	0.000132738	0	0	0	0	0	0	0.000759675
ABAT	GABA-transaminase deficiency	16	8844325	rs1169124798	G	A	c.245G>A	p.Gly82Asp	missense_variant	Missense Prediction	6.37e-05	0.000129618	0	0	0	0	0	0
ABAT	GABA-transaminase deficiency	16	8873372	rs1389255922	C	T	c.1306C>T	p.Arg436Ter	stop_gained	Loftee	6.37e-05	6.48e-05	0	0	0.00011489	0	0	0
ABAT	GABA-transaminase deficiency	16	8816690	rs1052171068	C	T	c.4C>T	p.Gln2Ter	stop_gained	Loftee	3.9e-05	8.45e-05	0	0	0	0	0	0
ABAT	GABA-transaminase deficiency	16	8873415	rs374692453	G	A	c.1349G>A	p.Arg450Gln	missense_variant	Missense Prediction	3.54e-05	5.42e-05	0	0	0	8.47e-05	0	0
ABAT	GABA-transaminase deficiency	16	8870235	rs775339966	C	T	c.1157C>T	p.Pro386Leu	missense_variant	Missense Prediction	3.54e-05	3.1e-05	0	0	4.01e-05	0.000112867	0	3.27e-05
ABAT	GABA-transaminase deficiency	16	8866727	rs1187165648	C	T	c.907C>T	p.His303Tyr	missense_variant	Missense Prediction	3.19e-05	0	0	0	0	0	0.000641026	0
ABAT	GABA-transaminase deficiency	16	8868822	rs1251261989	TG	T	c.1034delG	p.Gly345AlafsTer8	frameshift_variant	Loftee	3.19e-05	6.48e-05	0	0	0	0	0	0
ABAT	GABA-transaminase deficiency	16	8858602	rs1227949778	C	G	c.455C>G	p.Pro152Arg	missense_variant	Missense Prediction	3.19e-05	6.48e-05	0	0	0	0	0	0
ABAT	GABA-transaminase deficiency	16	8860127	rs1409505977	G	T	c.603G>T	p.Gln201His	missense_variant	Missense Prediction	3.18e-05	6.48e-05	0	0	0	0	0	0
ABAT	GABA-transaminase deficiency	16	8866712	rs1443323102	G	T	c.892G>T	p.Glu298Ter	stop_gained	Loftee	3.18e-05	0	0	0	0.000114811	0	0	0
ABAT	GABA-transaminase deficiency	16	8873414	rs748725086	C	T	c.1348C>T	p.Arg450Trp	missense_variant	Missense Prediction	2.78e-05	8.79e-06	9.92e-05	0	0	8.67e-05	0	6.53e-05
ABAT	GABA-transaminase deficiency	16	8862691	rs372807667	C	T	c.677C>T	p.Ala226Val	missense_variant	Missense Prediction	2.78e-05	1.76e-05	0	0	6.15e-05	2.89e-05	5.44e-05	6.53e-05
ABAT	GABA-transaminase deficiency	16	8807733	rs956460513	A	C	c.1A>C	p.Met1?	start_lost	Loftee	2.47e-05	6.13e-05	0	0	0	0	0	0
ABAT	GABA-transaminase deficiency	16	8866650	rs540071491	T	C	c.830T>C	p.Ile277Thr	missense_variant	Missense Prediction	2.39e-05	0	0	0	0	0	0	0.000195976
ABAT	GABA-transaminase deficiency	16	8862817	rs570490857	G	A	c.803G>A	p.Arg268His	missense_variant	Missense Prediction	1.59e-05	8.79e-06	0	0	0	0	5.44e-05	3.27e-05
ABAT	GABA-transaminase deficiency	16	8862738	rs771301197	G	C	c.724G>C	p.Asp242His	missense_variant	Missense Prediction	1.59e-05	0	0	0	0	0	0.000217462	0
ABAT	GABA-transaminase deficiency	16	8844348	rs765307760	G	A	c.268G>A	p.Gly90Ser	missense_variant	Missense Prediction	1.19e-05	1.76e-05	0	0	6.15e-05	0	0	0
ABAT	GABA-transaminase deficiency	16	8862816	rs1139526	C	T	c.802C>T	p.Arg268Cys	missense_variant	Missense Prediction	1.19e-05	1.76e-05	0	0	0	0	0	3.27e-05
ABAT	GABA-transaminase deficiency	16	8851612	rs748719662	A	G	c.317-2A>G	c.317-2A>G	splice_acceptor_variant	Loftee	1.19e-05	2.64e-05	0	0	0	0	0	0
ABAT	GABA-transaminase deficiency	16	8862750	rs768632370	G	A	c.736G>A	p.Ala246Thr	missense_variant	Missense Prediction	1.06e-05	7.74e-06	0	3.98e-05	0	0	5.01e-05	0
ABAT	GABA-transaminase deficiency	16	8858005	rs374113959	C	G	c.446C>G	p.Ser149Trp	missense_variant	Missense Prediction	1.06e-05	7.74e-06	0	4.05e-05	0	0	0	0
ABAT	GABA-transaminase deficiency	16	8829618	rs1355739310	C	T	c.22C>T	p.Gln8Ter	stop_gained	Loftee	8.41e-06	1.86e-05	0	0	0	0	0	0
ABAT	GABA-transaminase deficiency	16	8868771	rs750204336	G	A	c.979G>A	p.Glu327Lys	missense_variant	Missense Prediction	7.96e-06	8.79e-06	0	0	0	0	5.44e-05	0
ABAT	GABA-transaminase deficiency	16	8858685	rs746589996	C	T	c.538C>T	p.Arg180Trp	missense_variant	Missense Prediction	7.96e-06	1.76e-05	0	0	0	0	0	0
ABAT	GABA-transaminase deficiency	16	8862769	rs1287895111	A	T	c.755A>T	p.Lys252Ile	missense_variant	Missense Prediction	7.95e-06	0	0.000198413	0	0	0	0	0
ABAT	GABA-transaminase deficiency	16	8866730	rs755435740	G	A	c.910G>A	p.Ala304Thr	missense_variant	Missense Prediction	7.95e-06	1.76e-05	0	0	0	0	0	0
ABAT	GABA-transaminase deficiency	16	8866636	rs1428777126	G	T	c.817-1G>T	c.817-1G>T	splice_acceptor_variant	Loftee	7.95e-06	0	0.000198413	0	0	0	0	0
ABAT	GABA-transaminase deficiency	16	8862053	rs1461097619	C	G	c.607C>G	p.Pro203Ala	missense_variant	Missense Prediction	7.95e-06	0	0	0	0	5.78e-05	0	0
ABAT	GABA-transaminase deficiency	16	8862754	rs776487124	C	T	c.740C>T	p.Pro247Leu	missense_variant	Missense Prediction	7.95e-06	8.79e-06	0	0	0	2.89e-05	0	0
ABAT	GABA-transaminase deficiency	16	8868853	rs768769974	C	A	c.1061C>A	p.Thr354Asn	missense_variant	Missense Prediction	7.95e-06	8.79e-06	0	4.62e-05	0	0	0	0
ABAT	GABA-transaminase deficiency	16	8866715	rs765783328	G	A	c.895G>A	p.Gly299Ser	missense_variant	Missense Prediction	7.95e-06	1.76e-05	0	0	0	0	0	0
ABAT	GABA-transaminase deficiency	16	8862759	rs764764031	C	T	c.745C>T	p.Pro249Ser	missense_variant	Missense Prediction	7.95e-06	1.76e-05	0	0	0	0	0	0
ABAT	GABA-transaminase deficiency	16	8816696	rs1333406162	C	T	c.10C>T	p.Arg4Ter	stop_gained	Loftee	7.81e-06	0	0	0	0	0	0	4.47e-05
ABAT	GABA-transaminase deficiency	16	8816688	rs1170721153	T	C	c.2T>C	p.Met1?	start_lost	Loftee	7.81e-06	2.11e-05	0	0	0	0	0	0
ABAT	GABA-transaminase deficiency	16	8807733	rs956460513	ATG	A	c.4+1_4+2delGT	c.4+1_4+2delGT	frameshift_variant	Loftee	7.66e-06	2.01e-05	0	0	0	0	0	0
ABAT	GABA-transaminase deficiency	16	8807737	rs1183407489	G	C	c.4+1G>C	c.4+1G>C	splice_donor_variant	Loftee	7.65e-06	2.01e-05	0	0	0	0	0	0
ABAT	GABA-transaminase deficiency	16	8870207	rs1330995774	C	T	c.1129C>T	p.Arg377Trp	missense_variant	ClinVar	7.07e-06	0	0	0	4.01e-05	0	0	3.27e-05
ABAT	GABA-transaminase deficiency	16	8829555	rs1347584977	G	T	c.-41-1G>T	c.-41-1G>T	splice_acceptor_variant	Loftee	5.73e-06	1.4e-05	0	0	0	0	0	0
ABAT	GABA-transaminase deficiency	16	8829597	rs1160815812	A	G	c.1A>G	p.Met1?	start_lost	Loftee	4.32e-06	9.61e-06	0	0	0	0	0	0
ABAT	GABA-transaminase deficiency	16	8875106	rs920827144	G	T	c.1382-1G>T	c.1382-1G>T	splice_acceptor_variant	Loftee	4e-06	8.92e-06	0	0	0	0	0	0
ABAT	GABA-transaminase deficiency	16	8870312	rs756401661	G	T	c.1234G>T	p.Gly412Trp	missense_variant	Missense Prediction	3.99e-06	0	0	0	0	0	5.45e-05	0
ABAT	GABA-transaminase deficiency	16	8860125	rs750183696	C	T	c.601C>T	p.Gln201Ter	stop_gained	Loftee	3.99e-06	8.82e-06	0	0	0	0	0	0
ABAT	GABA-transaminase deficiency	16	8868769	rs765040637	A	G	c.977A>G	p.Asp326Gly	missense_variant	Missense Prediction	3.98e-06	0	0	0	0	0	5.44e-05	0
ABAT	GABA-transaminase deficiency	16	8857953	rs1326177987	G	A	c.394G>A	p.Gly132Arg	missense_variant	Missense Prediction	3.98e-06	0	0	0	0	2.89e-05	0	0
ABAT	GABA-transaminase deficiency	16	8858599	rs1292402157	C	T	c.452C>T	p.Ala151Val	missense_variant	Missense Prediction	3.98e-06	8.79e-06	0	0	0	0	0	0
ABAT	GABA-transaminase deficiency	16	8870235	rs775339966	C	A	c.1157C>A	p.Pro386Gln	missense_variant	Missense Prediction	3.98e-06	8.79e-06	0	0	0	0	0	0
ABAT	GABA-transaminase deficiency	16	8868750	rs772268533	G	T	c.958G>T	p.Gly320Cys	missense_variant	Missense Prediction	3.98e-06	0	0	0	0	0	0	3.27e-05
ABAT	GABA-transaminase deficiency	16	8844319	rs1225980950	G	A	c.239G>A	p.Ser80Asn	missense_variant	Missense Prediction	3.98e-06	8.79e-06	0	0	0	0	0	0
ABAT	GABA-transaminase deficiency	16	8844345	rs1386758256	G	T	c.265G>T	p.Asp89Tyr	missense_variant	Missense Prediction	3.98e-06	8.79e-06	0	0	0	0	0	0
ABAT	GABA-transaminase deficiency	16	8870250	rs376708126	T	C	c.1172T>C	p.Leu391Ser	missense_variant	Missense Prediction	3.98e-06	8.79e-06	0	0	0	0	0	0
ABAT	GABA-transaminase deficiency	16	8851638	rs1441401703	A	T	c.341A>T	p.Lys114Ile	missense_variant	Missense Prediction	3.98e-06	8.79e-06	0	0	0	0	0	0
ABAT	GABA-transaminase deficiency	16	8873369	rs761204952	G	C	c.1303G>C	p.Gly435Arg	missense_variant	Missense Prediction	3.98e-06	8.79e-06	0	0	0	0	0	0
ABAT	GABA-transaminase deficiency	16	8862703	rs1281839939	C	G	c.689C>G	p.Ser230Cys	missense_variant	Missense Prediction	3.98e-06	0	0	0	0	2.89e-05	0	0
ABAT	GABA-transaminase deficiency	16	8858608	rs777126176	G	T	c.461G>T	p.Gly154Val	missense_variant	Missense Prediction	3.98e-06	0	0	0	0	0	0	3.27e-05
ABAT	GABA-transaminase deficiency	16	8875201	rs748530728	C	T	c.1417C>T	p.Arg473Cys	missense_variant	Missense Prediction	3.98e-06	8.79e-06	0	0	0	0	0	0
ABAT	GABA-transaminase deficiency	16	8857944	rs773890024	C	A	c.385C>A	p.Pro129Thr	missense_variant	Missense Prediction	3.98e-06	8.79e-06	0	0	0	0	0	0
ABAT	GABA-transaminase deficiency	16	8870279	rs1170236110	C	T	c.1201C>T	p.Arg401Trp	missense_variant	Missense Prediction	3.98e-06	0	0	0	0	0	5.44e-05	0
ABAT	GABA-transaminase deficiency	16	8858608	rs777126176	G	A	c.461G>A	p.Gly154Glu	missense_variant	Missense Prediction	3.98e-06	0	0	0	0	2.89e-05	0	0
ABAT	GABA-transaminase deficiency	16	8844311	rs746154029	C	G	c.231C>G	p.Tyr77Ter	stop_gained	Loftee	3.98e-06	0	0	0	0	2.89e-05	0	0
ABAT	GABA-transaminase deficiency	16	8875201	rs748530728	C	A	c.1417C>A	p.Arg473Ser	missense_variant	Missense Prediction	3.98e-06	8.79e-06	0	0	0	0	0	0
ABAT	GABA-transaminase deficiency	16	8870265	rs1442305576	T	A	c.1187T>A	p.Ile396Asn	missense_variant	Missense Prediction	3.98e-06	8.79e-06	0	0	0	0	0	0
ABAT	GABA-transaminase deficiency	16	8844324	rs747550920	G	C	c.244G>C	p.Gly82Arg	missense_variant	Missense Prediction	3.98e-06	0	0	4.62e-05	0	0	0	0
ABAT	GABA-transaminase deficiency	16	8844397	rs1338934784	G	GT	c.316+2dupT	c.316+2dupT	splice_donor_variant	Loftee	3.98e-06	0	0	0	6.15e-05	0	0	0
ABAT	GABA-transaminase deficiency	16	8868819	rs1280175936	C	T	c.1027C>T	p.His343Tyr	missense_variant	Missense Prediction	3.98e-06	8.79e-06	0	0	0	0	0	0
ABAT	GABA-transaminase deficiency	16	8868863	rs762905561	G	C	c.1071G>C	p.Lys357Asn	missense_variant	Missense Prediction	3.98e-06	8.79e-06	0	0	0	0	0	0
ABAT	GABA-transaminase deficiency	16	8858005	rs374113959	C	A	c.446C>A	p.Ser149Ter	stop_gained	Loftee	3.98e-06	0	0	4.71e-05	0	0	0	0
ABAT	GABA-transaminase deficiency	16	8868879	rs759581362	G	A	c.1087G>A	p.Gly363Ser	missense_variant	Missense Prediction	3.98e-06	8.79e-06	0	0	0	0	0	0
ABAT	GABA-transaminase deficiency	16	8862826	rs748035385	A	T	c.812A>T	p.Glu271Val	missense_variant	Missense Prediction	3.98e-06	8.79e-06	0	0	0	0	0	0
ABAT	GABA-transaminase deficiency	16	8868769	rs765040637	A	T	c.977A>T	p.Asp326Val	missense_variant	Missense Prediction	3.98e-06	8.79e-06	0	0	0	0	0	0
ABAT	GABA-transaminase deficiency	16	8866728	rs1300687816	A	G	c.908A>G	p.His303Arg	missense_variant	Missense Prediction	3.98e-06	0	0	0	0	0	5.44e-05	0
ABAT	GABA-transaminase deficiency	16	8851655	rs776396030	C	T	c.358C>T	p.Gln120Ter	stop_gained	Loftee	3.98e-06	8.79e-06	0	0	0	0	0	0
ABAT	GABA-transaminase deficiency	16	8839953	rs769617067	C	T	c.166C>T	p.Gln56Ter	stop_gained	Loftee	3.98e-06	0	0	0	0	0	0	3.27e-05
ABAT	GABA-transaminase deficiency	16	8862093	rs759472888	C	T	c.647C>T	p.Ala216Val	missense_variant	Missense Prediction	3.98e-06	8.79e-06	0	0	0	0	0	0
ABAT	GABA-transaminase deficiency	16	8868860	rs763315464	C	A	c.1068C>A	p.Ser356Arg	missense_variant	Missense Prediction	3.98e-06	8.79e-06	0	0	0	0	0	0
ABAT	GABA-transaminase deficiency	16	8844364	rs1373994390	A	G	c.284A>G	p.Asp95Gly	missense_variant	Missense Prediction	3.98e-06	0	0	0	0	2.89e-05	0	0
ABAT	GABA-transaminase deficiency	16	8857966	rs764604417	C	T	c.407C>T	p.Pro136Leu	missense_variant	Missense Prediction	3.98e-06	0	0	0	0	0	0	3.27e-05
ABAT	GABA-transaminase deficiency	16	8862736	rs1407674634	TTGAC	T	c.725_728delACTG	p.Asp242GlyfsTer9	frameshift_variant	Loftee	3.98e-06	0	9.92e-05	0	0	0	0	0
ABAT	GABA-transaminase deficiency	16	8851653	rs541365944	C	G	c.356C>G	p.Pro119Arg	missense_variant	Missense Prediction	3.98e-06	0	0	0	0	0	5.44e-05	0
ABAT	GABA-transaminase deficiency	16	8858686	rs776431473	G	C	c.539G>C	p.Arg180Pro	missense_variant	Missense Prediction	3.98e-06	0	9.93e-05	0	0	0	0	0
ABAT	GABA-transaminase deficiency	16	8868875	rs1157378917	TG	T	c.1088delG	p.Gly363AlafsTer43	frameshift_variant	Loftee	3.98e-06	8.79e-06	0	0	0	0	0	0
ABAT	GABA-transaminase deficiency	16	8844313	rs1317484052	AAG	A	c.238_239delAG	p.Ser80ProfsTer7	frameshift_variant	Loftee	3.98e-06	0	0	4.62e-05	0	0	0	0
ABAT	GABA-transaminase deficiency	16	8857954	rs756439617	G	T	c.395G>T	p.Gly132Val	missense_variant	Missense Prediction	3.98e-06	0	0	0	0	0	0	3.27e-05
ABAT	GABA-transaminase deficiency	16	8866698	rs1433946952	AG	A	c.879delG	p.Glu293AspfsTer20	frameshift_variant	Loftee	3.98e-06	8.79e-06	0	0	0	0	0	0
ABAT	GABA-transaminase deficiency	16	8868813	rs775366394	C	T	c.1021C>T	p.His341Tyr	missense_variant	Missense Prediction	3.98e-06	8.79e-06	0	0	0	0	0	0
ABAT	GABA-transaminase deficiency	16	8868795	rs773324882	AC	A	c.1004delC	p.Thr335ArgfsTer18	frameshift_variant	Loftee	3.98e-06	8.79e-06	0	0	0	0	0	0
ABAT	GABA-transaminase deficiency	16	8841963	rs939876800	A	G	c.169-2A>G	c.169-2A>G	splice_acceptor_variant	Loftee	3.98e-06	8.8e-06	0	0	0	0	0	0
ABAT	GABA-transaminase deficiency	16	8862089	rs762050203	G	C	c.643G>C	p.Gly215Arg	missense_variant	Missense Prediction	3.98e-06	0	0	0	0	0	5.44e-05	0
ABAT	GABA-transaminase deficiency	16	8862714	rs1197978732	C	G	c.700C>G	p.His234Asp	missense_variant	Missense Prediction	3.98e-06	0	0	0	0	0	5.44e-05	0
ABAT	GABA-transaminase deficiency	16	8862771	rs755359099	T	C	c.757T>C	p.Tyr253His	missense_variant	Missense Prediction	3.98e-06	0	0	0	6.15e-05	0	0	0
ABAT	GABA-transaminase deficiency	16	8866718	rs773165021	G	A	c.898G>A	p.Gly300Arg	missense_variant	Missense Prediction	3.98e-06	0	0	4.62e-05	0	0	0	0
ABCA1	Primary hypoalphalipoproteinemia	9	107556776	rs146292819	T	G	c.5398A>C	p.Asn1800His	missense_variant	ClinVar	0.000286333	0.000567641	0	0	0	0.000180777	0	3.46e-05
ABCA1	Primary hypoalphalipoproteinemia	9	107571771	rs116034780	C	T	c.4250G>A	p.Arg1417His	missense_variant	Missense Prediction	0.000219241	3.1e-05	0	0	0.0020825	8.47e-05	5.01e-05	3.27e-05
ABCA1	Primary hypoalphalipoproteinemia	9	107589265	rs780611537	C	A	c.2301G>T	p.Trp767Cys	missense_variant	Missense Prediction	0.00017919	0	0	0	0	0.00127204	0	0
ABCA1	Primary hypoalphalipoproteinemia	9	107574868	rs762770081	C	T	c.4037G>A	p.Gly1346Glu	missense_variant	ClinVar	0.000109591	3.1e-05	0.00231482	0	0	0	0	0
ABCA1	Primary hypoalphalipoproteinemia	9	107599296	rs201586430	A	G	c.1276T>C	p.Phe426Leu	missense_variant	Missense Prediction	9.94e-05	7.91e-05	0	0	0	0.000404811	0	0
ABCA1	Primary hypoalphalipoproteinemia	9	107558416	rs528270977	T	C	c.5300A>G	p.Tyr1767Cys	missense_variant	Missense Prediction	9.2e-05	1.55e-05	0	0.000955262	0	0	0	0
ABCA1	Primary hypoalphalipoproteinemia	9	107599798	rs1330988062	G	A	c.1105C>T	p.Arg369Cys	missense_variant	Missense Prediction	6.37e-05	6.48e-05	0	0	0.000114784	0	0	0
ABCA1	Primary hypoalphalipoproteinemia	9	107548601	rs1201534366	T	C	c.6379A>G	p.Ser2127Gly	missense_variant	Missense Prediction	6.37e-05	6.48e-05	0	0	0.000114705	0	0	0
ABCA1	Primary hypoalphalipoproteinemia	9	107565595	rs1217570155	A	G	c.4562T>C	p.Leu1521Ser	missense_variant	Missense Prediction	6.37e-05	6.49e-05	0	0.000287687	0	0	0	0
ABCA1	Primary hypoalphalipoproteinemia	9	107591316	rs201599169	G	A	c.1996C>T	p.Arg666Trp	missense_variant	Missense Prediction	5.3e-05	3.1e-05	0	0	4.01e-05	0.00011288	0.000150361	9.8e-05
ABCA1	Primary hypoalphalipoproteinemia	9	107624072	rs751151447	A	G	c.431T>C	p.Leu144Pro	missense_variant	Missense Prediction	5.17e-05	0	0	0	0	0	0	0.000424615
ABCA1	Primary hypoalphalipoproteinemia	9	107588169	rs780742201	CTG	C	c.2338-3_2338-2delCA	c.2338-3_2338-2delCA	splice_acceptor_variant	Loftee	4.78e-05	9.69e-05	0	0	0	0	0	3.27e-05
ABCA1	Primary hypoalphalipoproteinemia	9	107599263	rs150448790	G	A	c.1309C>T	p.Arg437Trp	missense_variant	Missense Prediction	4.77e-05	8.79e-05	0	4.62e-05	0	0	0	0
ABCA1	Primary hypoalphalipoproteinemia	9	107578515	rs562403512	C	A	c.3647G>T	p.Gly1216Val	missense_variant	Missense Prediction	4.24e-05	7.74e-05	0	3.98e-05	0	0	0	0
ABCA1	Primary hypoalphalipoproteinemia	9	107587972	rs541344598	A	G	c.2534T>C	p.Val845Ala	missense_variant	Missense Prediction	3.98e-05	0	0	0	0	0	0.000543715	0
ABCA1	Primary hypoalphalipoproteinemia	9	107591298	rs759576379	G	A	c.2014C>T	p.Arg672Trp	missense_variant	Missense Prediction	3.98e-05	1.76e-05	0	0	0	0	0.000326193	6.53e-05
ABCA1	Primary hypoalphalipoproteinemia	9	107573080	rs375247413	C	A	c.4175+1G>T	c.4175+1G>T	splice_donor_variant	Loftee	3.89e-05	1.55e-05	0.000867888	0	0	0	0	0
ABCA1	Primary hypoalphalipoproteinemia	9	107554276	rs138033216	A	G	c.5761T>C	p.Tyr1921His	missense_variant	Missense Prediction	3.61e-05	6.22e-05	0	0	0	0	0	6.57e-05
ABCA1	Primary hypoalphalipoproteinemia	9	107593272	rs755276277	G	A	c.1826C>T	p.Thr609Met	missense_variant	Missense Prediction	3.54e-05	6.98e-05	0	0	0	2.82e-05	0	0
ABCA1	Primary hypoalphalipoproteinemia	9	107574875	rs193087674	G	A	c.4030C>T	p.Arg1344Trp	missense_variant	Missense Prediction	3.54e-05	5.42e-05	0	0	4.01e-05	2.82e-05	0	3.27e-05
ABCA1	Primary hypoalphalipoproteinemia	9	107593339	rs2853574	G	GC	c.1758dupG	p.Arg587AlafsTer43	frameshift_variant	Loftee	3.24e-05	6.62e-05	0	0	0	0	0	0
ABCA1	Primary hypoalphalipoproteinemia	9	107593328	rs1177298031	C	CT	c.1769_1770insA	p.Trp590Ter	stop_gained	Loftee	3.21e-05	6.56e-05	0	0	0	0	0	0
ABCA1	Primary hypoalphalipoproteinemia	9	107593308	rs2853578	T	C	c.1790A>G	p.Gln597Arg	missense_variant	ClinVar	3.2e-05	0	0	0.000289017	0	0	0	0
ABCA1	Primary hypoalphalipoproteinemia	9	107581918		C	G	c.3190G>C	p.Asp1064His	missense_variant	Missense Prediction	3.19e-05	0	0	0.000287853	0	0	0	0
ABCA1	Primary hypoalphalipoproteinemia	9	107581933	rs371168450	G	A	c.3175C>T	p.Pro1059Ser	missense_variant	Missense Prediction	3.19e-05	6.48e-05	0	0	0	0	0	0
ABCA1	Primary hypoalphalipoproteinemia	9	107546706	rs1416460535	C	A	c.6676G>T	p.Asp2226Tyr	missense_variant	Missense Prediction	3.19e-05	0	0	0	0.000114916	0	0	0
ABCA1	Primary hypoalphalipoproteinemia	9	107562247	rs1463982273	C	G	c.4796G>C	p.Trp1599Ser	missense_variant	Missense Prediction	3.19e-05	6.48e-05	0	0	0	0	0	0
ABCA1	Primary hypoalphalipoproteinemia	9	107583680	rs1262579392	G	T	c.2936C>A	p.Pro979His	missense_variant	Missense Prediction	3.19e-05	6.48e-05	0	0	0	0	0	0
ABCA1	Primary hypoalphalipoproteinemia	9	107651415	rs767261058	C	T	c.128G>A	p.Arg43Gln	missense_variant	Missense Prediction	3.18e-05	8.8e-06	0	0	0	0.000202371	0	0
ABCA1	Primary hypoalphalipoproteinemia	9	107589429	rs1345816371	T	G	c.2137A>C	p.Ser713Arg	missense_variant	Missense Prediction	3.18e-05	6.48e-05	0	0	0	0	0	0
ABCA1	Primary hypoalphalipoproteinemia	9	107588128	rs1461682152	T	C	c.2378A>G	p.Tyr793Cys	missense_variant	Missense Prediction	3.18e-05	6.48e-05	0	0	0	0	0	0
ABCA1	Primary hypoalphalipoproteinemia	9	107560815	rs1203589782	C	T	c.5008G>A	p.Ala1670Thr	missense_variant	Missense Prediction	3.18e-05	0	0	0	0.000114758	0	0	0
ABCA1	Primary hypoalphalipoproteinemia	9	107620961	rs201447364	G	A	c.562C>T	p.Gln188Ter	stop_gained	Loftee	3.18e-05	6.48e-05	0	0	0	0	0	0
ABCA1	Primary hypoalphalipoproteinemia	9	107582210	rs1286393825	G	A	c.3101C>T	p.Ser1034Leu	missense_variant	Missense Prediction	3.18e-05	0	0	0	0.000114811	0	0	0
ABCA1	Primary hypoalphalipoproteinemia	9	107554254	rs1180386999	G	A	c.5783C>T	p.Ala1928Val	missense_variant	Missense Prediction	3.18e-05	0	0	0	0.000114732	0	0	0
ABCA1	Primary hypoalphalipoproteinemia	9	107553311	rs1340453279	T	G	c.5821-2A>C	c.5821-2A>C	splice_acceptor_variant	Loftee	3.18e-05	6.48e-05	0	0	0	0	0	0
ABCA1	Primary hypoalphalipoproteinemia	9	107573192	rs1394718455	G	T	c.4064C>A	p.Ala1355Asp	missense_variant	Missense Prediction	3.18e-05	0	0	0	0	0	0.000641026	0
ABCA1	Primary hypoalphalipoproteinemia	9	107546738	rs1441482297	T	A	c.6646-2A>T	c.6646-2A>T	splice_acceptor_variant	Loftee	3.18e-05	0	0	0	0.000114837	0	0	0
ABCA1	Primary hypoalphalipoproteinemia	9	107558641	rs1031414688	T	C	c.5186A>G	p.Tyr1729Cys	missense_variant	Missense Prediction	3.18e-05	6.48e-05	0	0	0	0	0	0
ABCA1	Primary hypoalphalipoproteinemia	9	107560715	rs1331890080	A	G	c.5108T>C	p.Phe1703Ser	missense_variant	Missense Prediction	3.18e-05	0	0	0	0.000114784	0	0	0
ABCA1	Primary hypoalphalipoproteinemia	9	107560710	rs1447234040	A	T	c.5113T>A	p.Trp1705Arg	missense_variant	Missense Prediction	3.18e-05	0	0	0	0	0	0	0
ABCA1	Primary hypoalphalipoproteinemia	9	107599773	rs781460718	G	T	c.1130C>A	p.Pro377Gln	missense_variant	Missense Prediction	3.18e-05	0	0	0	0.000114784	0	0	0
ABCA1	Primary hypoalphalipoproteinemia	9	107581162	rs371187966	G	A	c.3244C>T	p.Arg1082Cys	missense_variant	Missense Prediction	2.84e-05	0	0	0	0	0	0	0.00023225
ABCA1	Primary hypoalphalipoproteinemia	9	107571772	rs749089795	G	A	c.4249C>T	p.Arg1417Cys	missense_variant	Missense Prediction	2.83e-05	1.55e-05	0	0	0	8.47e-05	0	6.53e-05
ABCA1	Primary hypoalphalipoproteinemia	9	107558635	rs760507032	G	C	c.5192C>G	p.Ser1731Cys	missense_variant	Missense Prediction	2.79e-05	6.18e-05	0	0	0	0	0	0
ABCA1	Primary hypoalphalipoproteinemia	9	107548661	rs765246726	A	G	c.6319T>C	p.Cys2107Arg	missense_variant	Missense Prediction	2.79e-05	8.81e-06	0	0.000231139	0	0	5.44e-05	0
ABCA1	Primary hypoalphalipoproteinemia	9	107593939	rs151167856	A	G	c.1679T>C	p.Ile560Thr	missense_variant	Missense Prediction	2.78e-05	0	0	0	6.15e-05	0.000115647	5.44e-05	0
ABCA1	Primary hypoalphalipoproteinemia	9	107558687	rs758640488	C	T	c.5140G>A	p.Ala1714Thr	missense_variant	Missense Prediction	2.49e-05	0	0	0	0	0	0.000351229	0
ABCA1	Primary hypoalphalipoproteinemia	9	107599797	rs370223805	C	T	c.1106G>A	p.Arg369His	missense_variant	Missense Prediction	2.48e-05	3.87e-05	0	0	0	0	0	3.27e-05
ABCA1	Primary hypoalphalipoproteinemia	9	107593339	rs2853574	G	A	c.1759C>T	p.Arg587Trp	missense_variant	Missense Prediction	2.48e-05	2.33e-05	0	7.99e-05	0	0	0.000100281	0
ABCA1	Primary hypoalphalipoproteinemia	9	107583702	rs775581315	G	A	c.2914C>T	p.Arg972Trp	missense_variant	Missense Prediction	2.48e-05	4.65e-05	0	0	0	0	0	0
ABCA1	Primary hypoalphalipoproteinemia	9	107576435	rs137854500	C	T	c.3865G>A	p.Asp1289Asn	missense_variant	ClinVar	2.39e-05	0	0	0	0	0	0.000326264	0
ABCA1	Primary hypoalphalipoproteinemia	9	107578480	rs778598605	G	A	c.3682C>T	p.Arg1228Trp	missense_variant	Missense Prediction	2.39e-05	2.64e-05	0	0	6.15e-05	0	0.000108731	0
ABCA1	Primary hypoalphalipoproteinemia	9	107591400	rs199571829	G	A	c.1912C>T	p.Arg638Trp	missense_variant	Missense Prediction	1.99e-05	2.64e-05	0	0	0	0	0.000108743	0
ABCA1	Primary hypoalphalipoproteinemia	9	107589296	rs747779657	A	G	c.2270T>C	p.Leu757Pro	missense_variant	Missense Prediction	1.99e-05	4.4e-05	0	0	0	0	0	0
ABCA1	Primary hypoalphalipoproteinemia	9	107578437	rs144923927	G	A	c.3725C>T	p.Thr1242Met	missense_variant	Missense Prediction	1.99e-05	1.76e-05	0	0	0	5.78e-05	5.44e-05	0
ABCA1	Primary hypoalphalipoproteinemia	9	107578579	rs375234343	G	A	c.3583C>T	p.Arg1195Trp	missense_variant	Missense Prediction	1.99e-05	2.64e-05	0	0	6.15e-05	0	0	3.27e-05
ABCA1	Primary hypoalphalipoproteinemia	9	107566931	rs762950948	G	A	c.4535C>T	p.Thr1512Met	missense_variant	Missense Prediction	1.77e-05	7.75e-06	0	0	8.01e-05	2.82e-05	5.01e-05	0
ABCA1	Primary hypoalphalipoproteinemia	9	107581963	rs146451230	C	T	c.3145G>A	p.Gly1049Arg	missense_variant	Missense Prediction	1.77e-05	1.55e-05	0	0	8.01e-05	2.82e-05	0	0
ABCA1	Primary hypoalphalipoproteinemia	9	107581906	rs745593394	G	A	c.3202C>T	p.Arg1068Cys	missense_variant	Missense Prediction	1.77e-05	2.32e-05	0	0	4.01e-05	0	0	3.27e-05
ABCA1	Primary hypoalphalipoproteinemia	9	107591334	rs762093692	C	T	c.1978G>A	p.Val660Met	missense_variant	Missense Prediction	1.59e-05	3.52e-05	0	0	0	0	0	0
ABCA1	Primary hypoalphalipoproteinemia	9	107574881	rs760786920	G	A	c.4024C>T	p.Arg1342Trp	missense_variant	Missense Prediction	1.59e-05	2.64e-05	0	0	0	0	0	3.27e-05
ABCA1	Primary hypoalphalipoproteinemia	9	107560726	rs146934490	C	A	c.5097G>T	p.Trp1699Cys	missense_variant	Missense Prediction	1.59e-05	3.52e-05	0	0	0	0	0	0
ABCA1	Primary hypoalphalipoproteinemia	9	107550317	rs1277494907	G	A	c.6088C>T	p.Arg2030Trp	missense_variant	Missense Prediction	1.59e-05	1.76e-05	0	0	0	2.89e-05	0	3.27e-05
ABCA1	Primary hypoalphalipoproteinemia	9	107593967	rs746641529	G	C	c.1651C>G	p.His551Asp	missense_variant	Missense Prediction	1.59e-05	2.64e-05	0	0	0	0	0	3.27e-05
ABCA1	Primary hypoalphalipoproteinemia	9	107562269	rs765833937	C	T	c.4774G>A	p.Val1592Met	missense_variant	Missense Prediction	1.42e-05	2.33e-05	0	0	0	2.82e-05	0	0
ABCA1	Primary hypoalphalipoproteinemia	9	107560719	rs759551873	T	C	c.5104A>G	p.Asn1702Asp	missense_variant	Missense Prediction	1.42e-05	0	0	0	0	0.000112867	0	0
ABCA1	Primary hypoalphalipoproteinemia	9	107562200	rs770818503	G	A	c.4843C>T	p.Arg1615Trp	missense_variant	Missense Prediction	1.41e-05	3.1e-05	0	0	0	0	0	0
ABCA1	Primary hypoalphalipoproteinemia	9	107593215	rs574002247	A	G	c.1883T>C	p.Val628Ala	missense_variant	Missense Prediction	1.19e-05	1.76e-05	0	0	0	0	0	0
ABCA1	Primary hypoalphalipoproteinemia	9	107584795	rs137854495	G	A	c.2810C>T	p.Ala937Val	missense_variant	ClinVar	1.19e-05	0	0	0	0	0	0	9.8e-05
ABCA1	Primary hypoalphalipoproteinemia	9	107599810	rs771553129	T	A	c.1093A>T	p.Ser365Cys	missense_variant	Missense Prediction	1.19e-05	0	0	0	0	0	0.000163114	0
ABCA1	Primary hypoalphalipoproteinemia	9	107582004	rs781457132	C	CTA	c.3104-1_3104insTA	p.Gly1035ValfsTer43	frameshift_variant	Loftee	1.19e-05	2.64e-05	0	0	0	0	0	0
ABCA1	Primary hypoalphalipoproteinemia	9	107550254	rs746601066	G	A	c.6151C>T	p.Arg2051Cys	missense_variant	Missense Prediction	1.19e-05	8.79e-06	0	9.24e-05	0	0	0	0
ABCA1	Primary hypoalphalipoproteinemia	9	107548622	rs1396119662	C	T	c.6358G>A	p.Gly2120Arg	missense_variant	Missense Prediction	1.06e-05	0	0	0	0.000120125	0	0	0
ABCA1	Primary hypoalphalipoproteinemia	9	107583755	rs1005990127	G	A	c.2861C>T	p.Ser954Leu	missense_variant	Missense Prediction	1.06e-05	2.32e-05	0	0	0	0	0	0
ABCA1	Primary hypoalphalipoproteinemia	9	107549224	rs780321144	G	A	c.6238C>T	p.Arg2080Trp	missense_variant	Missense Prediction	1.06e-05	2.33e-05	0	0	0	0	0	0
ABCA1	Primary hypoalphalipoproteinemia	9	107602770	rs374404992	G	A	c.844C>T	p.Arg282Ter	stop_gained	Loftee	1.06e-05	0	0	0	8.03e-05	0	0	3.27e-05
ABCA1	Primary hypoalphalipoproteinemia	9	107594866	rs745615655	G	A	c.1498C>T	p.Arg500Cys	missense_variant	Missense Prediction	1.06e-05	1.55e-05	0	0	4e-05	0	0	0
ABCA1	Primary hypoalphalipoproteinemia	9	107581149	rs1243735940	A	G	c.3257T>C	p.Leu1086Pro	missense_variant	Missense Prediction	7.98e-06	0	0	0	0	2.9e-05	0	3.27e-05
ABCA1	Primary hypoalphalipoproteinemia	9	107547765	rs372207376	G	A	c.6557C>T	p.Ser2186Phe	missense_variant	Missense Prediction	7.97e-06	0	0	0	0.000123031	0	0	0
ABCA1	Primary hypoalphalipoproteinemia	9	107582213	rs1257487627	A	G	c.3098T>C	p.Leu1033Pro	missense_variant	Missense Prediction	7.97e-06	0	0	0	0	5.78e-05	0	0
ABCA1	Primary hypoalphalipoproteinemia	9	107547696	rs766870701	G	A	c.6626C>T	p.Ser2209Phe	missense_variant	Missense Prediction	7.97e-06	0	0	0	0	2.89e-05	0	3.27e-05
ABCA1	Primary hypoalphalipoproteinemia	9	107581971	rs141021096	G	T	c.3137C>A	p.Ala1046Asp	missense_variant	Missense Prediction	7.96e-06	1.76e-05	0	0	0	0	0	0
ABCA1	Primary hypoalphalipoproteinemia	9	107553260	rs759114091	T	G	c.5870A>C	p.Lys1957Thr	missense_variant	Missense Prediction	7.96e-06	1.76e-05	0	0	0	0	0	0
ABCA1	Primary hypoalphalipoproteinemia	9	107583747	rs755100870	C	T	c.2869G>A	p.Ala957Thr	missense_variant	Missense Prediction	7.96e-06	8.79e-06	0	0	0	2.89e-05	0	0
ABCA1	Primary hypoalphalipoproteinemia	9	107560785	rs137854498	G	A	c.5038C>T	p.Arg1680Trp	missense_variant	ClinVar	7.96e-06	8.8e-06	0	0	0	2.89e-05	0	0
ABCA1	Primary hypoalphalipoproteinemia	9	107566941	rs752056503	G	C	c.4525C>G	p.Leu1509Val	missense_variant	Missense Prediction	7.96e-06	0	0	0	0	0	0	6.53e-05
ABCA1	Primary hypoalphalipoproteinemia	9	107558450	rs142382023	C	T	c.5266G>A	p.Ala1756Thr	missense_variant	Missense Prediction	7.96e-06	1.76e-05	0	0	0	0	0	0
ABCA1	Primary hypoalphalipoproteinemia	9	107586851	rs373580017	C	T	c.2551G>A	p.Gly851Arg	missense_variant	Missense Prediction	7.96e-06	8.8e-06	0	0	0	0	0	3.27e-05
ABCA1	Primary hypoalphalipoproteinemia	9	107560838	rs754455355	A	G	c.4985T>C	p.Ile1662Thr	missense_variant	Missense Prediction	7.96e-06	0	0	0	0	5.78e-05	0	0
ABCA1	Primary hypoalphalipoproteinemia	9	107591257	rs780099047	C	A	c.2055G>T	p.Trp685Cys	missense_variant	Missense Prediction	7.95e-06	0	0	0	0	0	0.000108755	0
ABCA1	Primary hypoalphalipoproteinemia	9	107589348	rs765557857	A	C	c.2218T>G	p.Phe740Val	missense_variant	Missense Prediction	7.95e-06	0	0	0	0	0	0	6.53e-05
ABCA1	Primary hypoalphalipoproteinemia	9	107584801	rs28937313	T	C	c.2804A>G	p.Asn935Ser	missense_variant	ClinVar	7.95e-06	1.76e-05	0	0	0	0	0	0
ABCA1	Primary hypoalphalipoproteinemia	9	107584845	rs762215295	TGCCAGGCCATC	T	c.2749_2759delGATGGCCTGGC	p.Asp917ThrfsTer5	frameshift_variant	Loftee	7.95e-06	0	0	0	0	0	0.000108731	0
ABCA1	Primary hypoalphalipoproteinemia	9	107593321	rs759101142	A	G	c.1777T>C	p.Phe593Leu	missense_variant	Missense Prediction	7.95e-06	0	0	0	0	5.78e-05	0	0
ABCA1	Primary hypoalphalipoproteinemia	9	107574943	rs149042968	C	G	c.3962G>C	p.Gly1321Ala	missense_variant	Missense Prediction	7.95e-06	0	0	0	6.15e-05	2.89e-05	0	0
ABCA1	Primary hypoalphalipoproteinemia	9	107646741	rs771601621	GC	G	c.268delG	p.Ala90LeufsTer33	frameshift_variant	Loftee	7.95e-06	0	0	9.24e-05	0	0	0	0
ABCA1	Primary hypoalphalipoproteinemia	9	107573193	rs760177708	C	A	c.4063G>T	p.Ala1355Ser	missense_variant	Missense Prediction	7.95e-06	1.76e-05	0	0	0	0	0	0
ABCA1	Primary hypoalphalipoproteinemia	9	107574903	rs757389241	C	T	c.4002G>A	p.Trp1334Ter	stop_gained	Loftee	7.95e-06	8.79e-06	0	0	6.15e-05	0	0	0
ABCA1	Primary hypoalphalipoproteinemia	9	107573201	rs1308083200	A	G	c.4055T>C	p.Val1352Ala	missense_variant	Missense Prediction	7.95e-06	1.76e-05	0	0	0	0	0	0
ABCA1	Primary hypoalphalipoproteinemia	9	107591334	rs762093692	C	A	c.1978G>T	p.Val660Leu	missense_variant	Missense Prediction	7.95e-06	1.76e-05	0	0	0	0	0	0
ABCA1	Primary hypoalphalipoproteinemia	9	107574939	rs747436610	C	T	c.3966G>A	p.Trp1322Ter	stop_gained	Loftee	7.95e-06	1.76e-05	0	0	0	0	0	0
ABCA1	Primary hypoalphalipoproteinemia	9	107584880	rs1400383111	G	A	c.2725C>T	p.Arg909Ter	stop_gained	Loftee	7.95e-06	8.79e-06	0	0	0	0	5.44e-05	0
ABCA1	Primary hypoalphalipoproteinemia	9	107593217	rs376462722	G	C	c.1881C>G	p.Tyr627Ter	stop_gained	Loftee	7.95e-06	1.76e-05	0	0	0	0	0	0
ABCA1	Primary hypoalphalipoproteinemia	9	107581887	rs1180709142	A	C	c.3221T>G	p.Leu1074Arg	missense_variant	Missense Prediction	7.95e-06	0	0	0	0	5.78e-05	0	0
ABCA1	Primary hypoalphalipoproteinemia	9	107568680	rs937982677	A	G	c.4306T>C	p.Trp1436Arg	missense_variant	Missense Prediction	7.08e-06	0	0	0	8.02e-05	0	0	0
ABCA1	Primary hypoalphalipoproteinemia	9	107560777	rs900084382	G	T	c.5046C>A	p.Ser1682Arg	missense_variant	Missense Prediction	7.07e-06	7.75e-06	0	0	4e-05	0	0	0
ABCA1	Primary hypoalphalipoproteinemia	9	107646736	rs1212597294	C	T	c.274G>A	p.Gly92Arg	missense_variant	Missense Prediction	7.07e-06	0	0	0	4.01e-05	2.82e-05	0	0
ABCA1	Primary hypoalphalipoproteinemia	9	107665934	rs1232298897	C	G	c.27G>C	p.Leu9Phe	missense_variant	Missense Prediction	4.75e-06	0	0	0	0	0	0	3.82e-05
ABCA1	Primary hypoalphalipoproteinemia	9	107665929	rs777372679	A	G	c.32T>C	p.Leu11Pro	missense_variant	Missense Prediction	4.69e-06	1.07e-05	0	0	0	0	0	0
ABCA1	Primary hypoalphalipoproteinemia	9	107556768	rs141980942	GA	G	c.5405delT	p.Ile1802ThrfsTer2	frameshift_variant	Loftee	4.05e-06	9e-06	0	0	0	0	0	0
ABCA1	Primary hypoalphalipoproteinemia	9	107602801	rs1351142476	C	A	c.814-1G>T	c.814-1G>T	splice_acceptor_variant	Loftee	4.02e-06	8.87e-06	0	0	0	0	0	0
ABCA1	Primary hypoalphalipoproteinemia	9	107554224	rs868096941	G	A	c.5813C>T	p.Pro1938Leu	missense_variant	Missense Prediction	4e-06	0	0	0	0	0	0	0
ABCA1	Primary hypoalphalipoproteinemia	9	107589228	rs1477884499	C	G	c.2337+1G>C	c.2337+1G>C	splice_donor_variant	Loftee	4e-06	8.89e-06	0	0	0	0	0	0
ABCA1	Primary hypoalphalipoproteinemia	9	107554222	rs745529788	C	T	c.5815G>A	p.Gly1939Ser	missense_variant	Missense Prediction	4e-06	0	0	0	0	0	0	3.27e-05
ABCA1	Primary hypoalphalipoproteinemia	9	107599378		C	T	c.1195-1G>A	c.1195-1G>A	splice_acceptor_variant	Loftee	3.99e-06	0	0	0	0	2.89e-05	0	0
ABCA1	Primary hypoalphalipoproteinemia	9	107547892	rs776238691	G	A	c.6430C>T	p.Arg2144Ter	stop_gained	Loftee	3.99e-06	8.84e-06	0	0	0	0	0	0
ABCA1	Primary hypoalphalipoproteinemia	9	107593902	rs1458225715	C	A	c.1715+1G>T	c.1715+1G>T	splice_donor_variant	Loftee	3.99e-06	8.84e-06	0	0	0	0	0	0
ABCA1	Primary hypoalphalipoproteinemia	9	107582321		T	C	c.2990A>G	p.Tyr997Cys	missense_variant	Missense Prediction	3.98e-06	8.79e-06	0	0	0	0	0	0
ABCA1	Primary hypoalphalipoproteinemia	9	107568541	rs1488795944	C	T	c.4445G>A	p.Gly1482Glu	missense_variant	Missense Prediction	3.98e-06	0	0	0	0	0	0	3.27e-05
ABCA1	Primary hypoalphalipoproteinemia	9	107588000	rs1439183015	C	T	c.2506G>A	p.Gly836Arg	missense_variant	Missense Prediction	3.98e-06	0	0	0	6.15e-05	0	0	0
ABCA1	Primary hypoalphalipoproteinemia	9	107599773	rs781460718	G	A	c.1130C>T	p.Pro377Leu	missense_variant	Missense Prediction	3.98e-06	0	0	0	0	0	0	3.27e-05
ABCA1	Primary hypoalphalipoproteinemia	9	107591254	rs758003662	G	T	c.2058C>A	p.Phe686Leu	missense_variant	Missense Prediction	3.98e-06	0	0	4.62e-05	0	0	0	0
ABCA1	Primary hypoalphalipoproteinemia	9	107566949	rs137854497	G	A	c.4517C>T	p.Ser1506Leu	missense_variant	ClinVar	3.98e-06	8.8e-06	0	0	0	0	0	0
ABCA1	Primary hypoalphalipoproteinemia	9	107599752	rs1464968884	AG	A	c.1150delC	p.Leu384CysfsTer16	frameshift_variant	Loftee	3.98e-06	0	0	0	0	2.89e-05	0	0
ABCA1	Primary hypoalphalipoproteinemia	9	107548604	rs766095082	C	A	c.6376G>T	p.Gly2126Cys	missense_variant	Missense Prediction	3.98e-06	8.8e-06	0	0	0	0	0	0
ABCA1	Primary hypoalphalipoproteinemia	9	107564438	rs1225973801	T	C	c.4595A>G	p.Tyr1532Cys	missense_variant	Missense Prediction	3.98e-06	8.8e-06	0	0	0	0	0	0
ABCA1	Primary hypoalphalipoproteinemia	9	107568607	rs761290835	G	A	c.4379C>T	p.Ser1460Leu	missense_variant	Missense Prediction	3.98e-06	8.79e-06	0	0	0	0	0	0
ABCA1	Primary hypoalphalipoproteinemia	9	107573174	rs771712576	G	A	c.4082C>T	p.Ala1361Val	missense_variant	Missense Prediction	3.98e-06	8.79e-06	0	0	0	0	0	0
ABCA1	Primary hypoalphalipoproteinemia	9	107581029	rs1194893251	T	C	c.3377A>G	p.Tyr1126Cys	missense_variant	Missense Prediction	3.98e-06	0	0	0	0	2.89e-05	0	0
ABCA1	Primary hypoalphalipoproteinemia	9	107588092	rs760221988	T	G	c.2414A>C	p.Gln805Pro	missense_variant	Missense Prediction	3.98e-06	0	0	0	0	0	0	3.27e-05
ABCA1	Primary hypoalphalipoproteinemia	9	107558479	rs904587294	C	A	c.5238-1G>T	c.5238-1G>T	splice_acceptor_variant	Loftee	3.98e-06	0	0	0	6.15e-05	0	0	0
ABCA1	Primary hypoalphalipoproteinemia	9	107568520	rs1297624106	A	T	c.4464+2T>A	c.4464+2T>A	splice_donor_variant	Loftee	3.98e-06	0	0	0	0	0	0	3.27e-05
ABCA1	Primary hypoalphalipoproteinemia	9	107583773	rs1414511426	C	T	c.2843G>A	p.Gly948Glu	missense_variant	Missense Prediction	3.98e-06	0	0	0	0	0	0	3.27e-05
ABCA1	Primary hypoalphalipoproteinemia	9	107589353	rs1490595883	G	T	c.2213C>A	p.Thr738Lys	missense_variant	Missense Prediction	3.98e-06	0	0	0	0	2.89e-05	0	0
ABCA1	Primary hypoalphalipoproteinemia	9	107602565	rs769609421	G	A	c.1049C>T	p.Ser350Phe	missense_variant	Missense Prediction	3.98e-06	8.8e-06	0	0	0	0	0	0
ABCA1	Primary hypoalphalipoproteinemia	9	107568524	rs777143059	G	A	c.4462C>T	p.Gln1488Ter	stop_gained	Loftee	3.98e-06	0	0	0	6.15e-05	0	0	0
ABCA1	Primary hypoalphalipoproteinemia	9	107567002	rs1432541388	C	G	c.4465-1G>C	c.4465-1G>C	splice_acceptor_variant	Loftee	3.98e-06	8.81e-06	0	0	0	0	0	0
ABCA1	Primary hypoalphalipoproteinemia	9	107599263	rs150448790	G	C	c.1309C>G	p.Arg437Gly	missense_variant	Missense Prediction	3.98e-06	8.79e-06	0	0	0	0	0	0
ABCA1	Primary hypoalphalipoproteinemia	9	107591268	rs746931471	A	G	c.2044T>C	p.Trp682Arg	missense_variant	Missense Prediction	3.98e-06	0	0	0	0	0	0	0
ABCA1	Primary hypoalphalipoproteinemia	9	107588156	rs1380169374	G	C	c.2350C>G	p.Pro784Ala	missense_variant	Missense Prediction	3.98e-06	0	0	0	0	0	5.44e-05	0
ABCA1	Primary hypoalphalipoproteinemia	9	107593235	rs760598637	C	G	c.1863G>C	p.Gln621His	missense_variant	Missense Prediction	3.98e-06	8.79e-06	0	0	0	0	0	0
ABCA1	Primary hypoalphalipoproteinemia	9	107566957	rs781741350	T	A	c.4509A>T	p.Arg1503Ser	missense_variant	Missense Prediction	3.98e-06	8.8e-06	0	0	0	0	0	0
ABCA1	Primary hypoalphalipoproteinemia	9	107591289	rs1479364744	C	T	c.2023G>A	p.Gly675Ser	missense_variant	Missense Prediction	3.98e-06	8.79e-06	0	0	0	0	0	0
ABCA1	Primary hypoalphalipoproteinemia	9	107550336	rs776103826	C	G	c.6070-1G>C	c.6070-1G>C	splice_acceptor_variant	Loftee	3.98e-06	8.81e-06	0	0	0	0	0	0
ABCA1	Primary hypoalphalipoproteinemia	9	107578500	rs779669417	A	C	c.3662T>G	p.Leu1221Arg	missense_variant	Missense Prediction	3.98e-06	8.79e-06	0	0	0	0	0	0
ABCA1	Primary hypoalphalipoproteinemia	9	107562811	rs778755161	C	A	c.4753G>T	p.Asp1585Tyr	missense_variant	Missense Prediction	3.98e-06	0	0	0	0	0	0	3.27e-05
ABCA1	Primary hypoalphalipoproteinemia	9	107571746	rs1371879163	C	A	c.4274+1G>T	c.4274+1G>T	splice_donor_variant	Loftee	3.98e-06	8.8e-06	0	0	0	0	0	0
ABCA1	Primary hypoalphalipoproteinemia	9	107594963	rs759099617	C	CA	c.1400dupT	p.Leu467PhefsTer12	frameshift_variant	Loftee	3.98e-06	8.79e-06	0	0	0	0	0	0
ABCA1	Primary hypoalphalipoproteinemia	9	107581908	rs1394779021	G	C	c.3200C>G	p.Ser1067Cys	missense_variant	Missense Prediction	3.98e-06	0	0	0	0	2.89e-05	0	0
ABCA1	Primary hypoalphalipoproteinemia	9	107574989		CT	C	c.3915delA	p.Asp1306ThrfsTer14	frameshift_variant	Loftee	3.98e-06	8.79e-06	0	0	0	0	0	0
ABCA1	Primary hypoalphalipoproteinemia	9	107548585	rs773185743	T	G	c.6395A>C	p.Lys2132Thr	missense_variant	Missense Prediction	3.98e-06	8.8e-06	0	0	0	0	0	0
ABCA1	Primary hypoalphalipoproteinemia	9	107568553	rs962976305	G	A	c.4433C>T	p.Pro1478Leu	missense_variant	Missense Prediction	3.98e-06	0	0	0	0	2.89e-05	0	0
ABCA1	Primary hypoalphalipoproteinemia	9	107599812	rs775035559	G	C	c.1091C>G	p.Ser364Cys	missense_variant	Missense Prediction	3.98e-06	8.79e-06	0	0	0	0	0	0
ABCA1	Primary hypoalphalipoproteinemia	9	107591285	rs747900658	A	G	c.2027T>C	p.Leu676Pro	missense_variant	Missense Prediction	3.98e-06	0	0	0	0	2.89e-05	0	0
ABCA1	Primary hypoalphalipoproteinemia	9	107595029	rs1175050567	AT	A	c.1334delA	p.Asn445MetfsTer12	frameshift_variant	Loftee	3.98e-06	0	0	0	0	0	0	3.27e-05
ABCA1	Primary hypoalphalipoproteinemia	9	107599789	rs1483428313	A	G	c.1114T>C	p.Trp372Arg	missense_variant	Missense Prediction	3.98e-06	0	0	4.62e-05	0	0	0	0
ABCA1	Primary hypoalphalipoproteinemia	9	107568563	rs373661735	G	A	c.4423C>T	p.Pro1475Ser	missense_variant	Missense Prediction	3.98e-06	8.79e-06	0	0	0	0	0	0
ABCA1	Primary hypoalphalipoproteinemia	9	107602676	rs748102672	T	A	c.938A>T	p.Glu313Val	missense_variant	Missense Prediction	3.98e-06	0	0	0	0	0	0	3.27e-05
ABCA1	Primary hypoalphalipoproteinemia	9	107594943	rs1446608876	AC	A	c.1420delG	p.Val474SerfsTer34	frameshift_variant	Loftee	3.98e-06	0	0	0	0	0	5.44e-05	0
ABCA1	Primary hypoalphalipoproteinemia	9	107594942		G	GA	c.1421dupT	p.Gln475ProfsTer4	frameshift_variant	Loftee	3.98e-06	8.79e-06	0	0	0	0	0	0
ABCA1	Primary hypoalphalipoproteinemia	9	107587984	rs773469755	T	C	c.2522A>G	p.Tyr841Cys	missense_variant	Missense Prediction	3.98e-06	8.79e-06	0	0	0	0	0	0
ABCA1	Primary hypoalphalipoproteinemia	9	107578581	rs747129270	G	C	c.3581C>G	p.Ala1194Gly	missense_variant	Missense Prediction	3.98e-06	0	0	0	0	0	5.44e-05	0
ABCA1	Primary hypoalphalipoproteinemia	9	107646846	rs754046194	T	C	c.164A>G	p.His55Arg	missense_variant	Missense Prediction	3.98e-06	0	9.92e-05	0	0	0	0	0
ABCA1	Primary hypoalphalipoproteinemia	9	107593338	rs761777926	C	G	c.1760G>C	p.Arg587Pro	missense_variant	Missense Prediction	3.98e-06	0	0	0	0	0	0	0
ABCA1	Primary hypoalphalipoproteinemia	9	107588002	rs1304350988	T	G	c.2504A>C	p.Tyr835Ser	missense_variant	Missense Prediction	3.98e-06	8.79e-06	0	0	0	0	0	0
ABCA1	Primary hypoalphalipoproteinemia	9	107565579	rs780478732	C	T	c.4578G>A	p.Trp1526Ter	stop_gained	Loftee	3.98e-06	8.79e-06	0	0	0	0	0	0
ABCA1	Primary hypoalphalipoproteinemia	9	107573172	rs1364173135	G	A	c.4084C>T	p.Leu1362Phe	missense_variant	Missense Prediction	3.98e-06	0	0	0	0	2.89e-05	0	0
ABCA1	Primary hypoalphalipoproteinemia	9	107583681	rs773719614	GA	G	c.2934delT	p.Gln980SerfsTer9	frameshift_variant	Loftee	3.98e-06	8.8e-06	0	0	0	0	0	0
ABCA1	Primary hypoalphalipoproteinemia	9	107583681	rs773719614	G	T	c.2935C>A	p.Pro979Thr	missense_variant	Missense Prediction	3.98e-06	8.8e-06	0	0	0	0	0	0
ABCA1	Primary hypoalphalipoproteinemia	9	107555066	rs762789142	C	A	c.5757+1G>T	c.5757+1G>T	splice_donor_variant	Loftee	3.98e-06	0	0	0	0	0	0	3.27e-05
ABCA1	Primary hypoalphalipoproteinemia	9	107646763	rs1408254842	G	A	c.247C>T	p.Arg83Cys	missense_variant	Missense Prediction	3.98e-06	8.79e-06	0	0	0	0	0	0
ABCA1	Primary hypoalphalipoproteinemia	9	107580984	rs372999938	G	T	c.3422C>A	p.Ser1141Tyr	missense_variant	Missense Prediction	3.98e-06	8.79e-06	0	0	0	0	0	0
ABCA1	Primary hypoalphalipoproteinemia	9	107624049	rs1231762813	C	A	c.454G>T	p.Glu152Ter	stop_gained	Loftee	3.98e-06	0	0	0	0	2.89e-05	0	0
ABCA1	Primary hypoalphalipoproteinemia	9	107547705	rs1484473435	T	C	c.6617A>G	p.Tyr2206Cys	missense_variant	Missense Prediction	3.98e-06	8.82e-06	0	0	0	0	0	0
ABCA1	Primary hypoalphalipoproteinemia	9	107646739	rs1436757527	G	A	c.271C>T	p.Pro91Ser	missense_variant	Missense Prediction	3.98e-06	0	0	4.62e-05	0	0	0	0
ABCA1	Primary hypoalphalipoproteinemia	9	107584889		T	C	c.2716A>G	p.Lys906Glu	missense_variant	Missense Prediction	3.98e-06	8.79e-06	0	0	0	0	0	0
ABCA1	Primary hypoalphalipoproteinemia	9	107555143	rs905356914	T	C	c.5681A>G	p.Asp1894Gly	missense_variant	Missense Prediction	3.98e-06	0	0	0	0	2.89e-05	0	0
ABCA1	Primary hypoalphalipoproteinemia	9	107581905	rs778885878	C	T	c.3203G>A	p.Arg1068His	missense_variant	Missense Prediction	3.98e-06	0	0	0	0	0	0	0
ABCA1	Primary hypoalphalipoproteinemia	9	107588024	rs753392135	T	C	c.2482A>G	p.Met828Val	missense_variant	Missense Prediction	3.98e-06	8.79e-06	0	0	0	0	0	0
ABCA1	Primary hypoalphalipoproteinemia	9	107586847	rs757066784	A	C	c.2555T>G	p.Ile852Ser	missense_variant	Missense Prediction	3.98e-06	0	0	0	0	0	0	3.27e-05
ABCA1	Primary hypoalphalipoproteinemia	9	107547762	rs200426848	A	G	c.6560T>C	p.Leu2187Pro	missense_variant	Missense Prediction	3.98e-06	0	0	0	0	2.89e-05	0	0
ABCA1	Primary hypoalphalipoproteinemia	9	107550253	rs778400988	C	T	c.6152G>A	p.Arg2051His	missense_variant	Missense Prediction	3.98e-06	0	0	0	0	0	0	3.27e-05
ABCA1	Primary hypoalphalipoproteinemia	9	107587988	rs1322998567	A	G	c.2518T>C	p.Trp840Arg	missense_variant	Missense Prediction	3.98e-06	0	0	0	0	0	5.44e-05	0
ABCA1	Primary hypoalphalipoproteinemia	9	107548644	rs1309681331	AG	A	c.6335delC	p.Thr2112IlefsTer20	frameshift_variant	Loftee	3.98e-06	8.81e-06	0	0	0	0	0	0
ABCA1	Primary hypoalphalipoproteinemia	9	107589338	rs1277764683	G	C	c.2228C>G	p.Ala743Gly	missense_variant	Missense Prediction	3.98e-06	8.79e-06	0	0	0	0	0	0
ABCA1	Primary hypoalphalipoproteinemia	9	107589329	rs200447864	G	C	c.2237C>G	p.Ala746Gly	missense_variant	Missense Prediction	3.98e-06	0	0	0	0	0	5.44e-05	0
ABCA1	Primary hypoalphalipoproteinemia	9	107562850	rs1285576587	G	A	c.4714C>T	p.Arg1572Ter	stop_gained	Loftee	3.98e-06	0	0	0	0	2.89e-05	0	0
ABCA1	Primary hypoalphalipoproteinemia	9	107568598	rs776100923	C	T	c.4388G>A	p.Cys1463Tyr	missense_variant	Missense Prediction	3.98e-06	8.79e-06	0	0	0	0	0	0
ABCA1	Primary hypoalphalipoproteinemia	9	107566928	rs763399865	T	TA	c.4537dupT	p.Tyr1513LeufsTer17	frameshift_variant	Loftee	3.98e-06	8.8e-06	0	0	0	0	0	0
ABCA1	Primary hypoalphalipoproteinemia	9	107593949	rs1238816267	G	A	c.1669C>T	p.Arg557Ter	stop_gained	Loftee	3.98e-06	8.8e-06	0	0	0	0	0	0
ABCA1	Primary hypoalphalipoproteinemia	9	107646825	rs907671851	G	A	c.185C>T	p.Pro62Leu	missense_variant	Missense Prediction	3.98e-06	8.79e-06	0	0	0	0	0	0
ABCA1	Primary hypoalphalipoproteinemia	9	107586839	rs370414528	G	A	c.2563C>T	p.Pro855Ser	missense_variant	Missense Prediction	3.98e-06	8.79e-06	0	0	0	0	0	0
ABCA1	Primary hypoalphalipoproteinemia	9	107558417	rs1312399680	A	C	c.5299T>G	p.Tyr1767Asp	missense_variant	Missense Prediction	3.98e-06	8.81e-06	0	0	0	0	0	0
ABCA1	Primary hypoalphalipoproteinemia	9	107547750	rs1234264555	A	C	c.6572T>G	p.Phe2191Cys	missense_variant	Missense Prediction	3.98e-06	8.82e-06	0	0	0	0	0	0
ABCA1	Primary hypoalphalipoproteinemia	9	107620962	rs754015678	G	C	c.561C>G	p.Tyr187Ter	stop_gained	Loftee	3.98e-06	0	0	0	0	2.89e-05	0	0
ABCA1	Primary hypoalphalipoproteinemia	9	107651392	rs1260852374	G	A	c.151C>T	p.Gln51Ter	stop_gained	Loftee	3.98e-06	8.8e-06	0	0	0	0	0	0
ABCA1	Primary hypoalphalipoproteinemia	9	107553281	rs1311792433	G	C	c.5849C>G	p.Ala1950Gly	missense_variant	Missense Prediction	3.98e-06	8.8e-06	0	0	0	0	0	0
ABCA1	Primary hypoalphalipoproteinemia	9	107566906	rs1300911170	C	T	c.4559+1G>A	c.4559+1G>A	splice_donor_variant	Loftee	3.98e-06	8.8e-06	0	0	0	0	0	0
ABCA1	Primary hypoalphalipoproteinemia	9	107547795	rs763757017	A	G	c.6527T>C	p.Leu2176Pro	missense_variant	Missense Prediction	3.98e-06	8.82e-06	0	0	0	0	0	0
ABCA1	Primary hypoalphalipoproteinemia	9	107583762	rs749717998	G	A	c.2854C>T	p.Pro952Ser	missense_variant	Missense Prediction	3.98e-06	8.8e-06	0	0	0	0	0	0
ABCA1	Primary hypoalphalipoproteinemia	9	107546706	rs1416460535	C	G	c.6676G>C	p.Asp2226His	missense_variant	Missense Prediction	3.98e-06	8.81e-06	0	0	0	0	0	0
ABCA1	Primary hypoalphalipoproteinemia	9	107594966	rs1164174230	A	C	c.1398T>G	p.Phe466Leu	missense_variant	Missense Prediction	3.98e-06	8.79e-06	0	0	0	0	0	0
ABCA1	Primary hypoalphalipoproteinemia	9	107593946	rs1360528368	T	C	c.1672A>G	p.Met558Val	missense_variant	Missense Prediction	3.98e-06	0	0	0	0	0	0	3.27e-05
ABCA1	Primary hypoalphalipoproteinemia	9	107547685	rs773860524	G	C	c.6637C>G	p.Leu2213Val	missense_variant	Missense Prediction	3.98e-06	8.82e-06	0	0	0	0	0	0
ABCA1	Primary hypoalphalipoproteinemia	9	107549223	rs755378028	C	T	c.6239G>A	p.Arg2080Gln	missense_variant	Missense Prediction	3.98e-06	8.81e-06	0	0	0	0	0	0
ABCA1	Primary hypoalphalipoproteinemia	9	107547870		T	TC	c.6451dupG	p.Asp2151GlyfsTer64	frameshift_variant	Loftee	3.98e-06	8.82e-06	0	0	0	0	0	0
ABCA1	Primary hypoalphalipoproteinemia	9	107646810	rs1235996098	A	G	c.200T>C	p.Leu67Pro	missense_variant	Missense Prediction	3.98e-06	0	0	4.62e-05	0	0	0	0
ABCA1	Primary hypoalphalipoproteinemia	9	107578500	rs779669417	AGTTCC	A	c.3657_3661delGGAAC	p.Glu1220LeufsTer3	frameshift_variant	Loftee	3.98e-06	8.79e-06	0	0	0	0	0	0
ABCA1	Primary hypoalphalipoproteinemia	9	107555500	rs1406443039	AACACC	A	c.5583_5587delGGTGT	p.Val1862LeufsTer27	frameshift_variant	Loftee	3.98e-06	0	0	0	0	0	5.44e-05	0
ABCA1	Primary hypoalphalipoproteinemia	9	107571778	rs1438323919	C	T	c.4243G>A	p.Gly1415Arg	missense_variant	Missense Prediction	3.98e-06	0	0	0	0	0	5.44e-05	0
ABCA1	Primary hypoalphalipoproteinemia	9	107550262	rs780091906	C	T	c.6143G>A	p.Gly2048Asp	missense_variant	Missense Prediction	3.98e-06	8.79e-06	0	0	0	0	0	0
ABCA1	Primary hypoalphalipoproteinemia	9	107589429	rs1345816371	T	C	c.2137A>G	p.Ser713Gly	missense_variant	Missense Prediction	3.98e-06	0	0	0	0	0	0	0
ABCA1	Primary hypoalphalipoproteinemia	9	107555537	rs1262486352	G	A	c.5551C>T	p.Arg1851Ter	stop_gained	Loftee	3.98e-06	0	0	0	0	0	0	3.27e-05
ABCA1	Primary hypoalphalipoproteinemia	9	107548664	rs750878525	C	T	c.6316G>A	p.Glu2106Lys	missense_variant	Missense Prediction	3.98e-06	8.81e-06	0	0	0	0	0	0
ABCA1	Primary hypoalphalipoproteinemia	9	107594896	rs769977280	C	A	c.1468G>T	p.Glu490Ter	stop_gained	Loftee	3.98e-06	8.79e-06	0	0	0	0	0	0
ABCA1	Primary hypoalphalipoproteinemia	9	107586845	rs1159795276	G	A	c.2557C>T	p.Pro853Ser	missense_variant	Missense Prediction	3.98e-06	0	0	0	0	0	0	3.27e-05
ABCA1	Primary hypoalphalipoproteinemia	9	107581030	rs760696627	A	G	c.3376T>C	p.Tyr1126His	missense_variant	Missense Prediction	3.98e-06	8.79e-06	0	0	0	0	0	0
ABCA1	Primary hypoalphalipoproteinemia	9	107560828	rs780113819	C	CA	c.4994dupT	p.Met1665IlefsTer38	frameshift_variant	Loftee	3.98e-06	0	0	4.62e-05	0	0	0	0
ABCA1	Primary hypoalphalipoproteinemia	9	107562241	rs776829326	G	A	c.4802C>T	p.Ala1601Val	missense_variant	Missense Prediction	3.98e-06	8.8e-06	0	0	0	0	0	0
ABCA1	Primary hypoalphalipoproteinemia	9	107593221	rs1380230769	C	A	c.1877G>T	p.Cys626Phe	missense_variant	Missense Prediction	3.98e-06	0	0	0	0	0	0	3.27e-05
ABCA1	Primary hypoalphalipoproteinemia	9	107562790	rs760120426	C	T	c.4773+1G>A	c.4773+1G>A	splice_donor_variant	Loftee	3.98e-06	8.8e-06	0	0	0	0	0	0
ABCA1	Primary hypoalphalipoproteinemia	9	107548577	rs747659072	A	T	c.6401+2T>A	c.6401+2T>A	splice_donor_variant	Loftee	3.98e-06	8.81e-06	0	0	0	0	0	0
ABCA1	Primary hypoalphalipoproteinemia	9	107591390	rs369785854	G	A	c.1922C>T	p.Pro641Leu	missense_variant	Missense Prediction	3.98e-06	8.8e-06	0	0	0	0	0	0
ABCA1	Primary hypoalphalipoproteinemia	9	107562160	rs754377058	C	G	c.4883G>C	p.Gly1628Ala	missense_variant	Missense Prediction	3.98e-06	0	0	0	0	0	5.44e-05	0
ABCA1	Primary hypoalphalipoproteinemia	9	107602647	rs780226263	TG	T	c.966delC	p.Asn323ThrfsTer36	frameshift_variant	Loftee	3.98e-06	8.79e-06	0	0	0	0	0	0
ABCA1	Primary hypoalphalipoproteinemia	9	107589344	rs762112742	G	C	c.2222C>G	p.Ser741Cys	missense_variant	Missense Prediction	3.98e-06	0	0	0	0	0	0	3.27e-05
ABCA1	Primary hypoalphalipoproteinemia	9	107624048	rs1330498826	T	C	c.455A>G	p.Glu152Gly	missense_variant	Missense Prediction	3.98e-06	0	0	0	0	0	0	3.27e-05
ABCA1	Primary hypoalphalipoproteinemia	9	107588003	rs146454861	A	G	c.2503T>C	p.Tyr835His	missense_variant	Missense Prediction	3.98e-06	8.79e-06	0	0	0	0	0	0
ABCA1	Primary hypoalphalipoproteinemia	9	107583753	rs1235903426	C	T	c.2863G>A	p.Gly955Ser	missense_variant	Missense Prediction	3.98e-06	0	0	0	0	2.89e-05	0	0
ABCA1	Primary hypoalphalipoproteinemia	9	107553233	rs1378785661	G	T	c.5897C>A	p.Thr1966Asn	missense_variant	Missense Prediction	3.98e-06	0	0	0	0	0	0	3.27e-05
ABCA1	Primary hypoalphalipoproteinemia	9	107591417	rs201434996	A	C	c.1895T>G	p.Phe632Cys	missense_variant	Missense Prediction	3.98e-06	8.83e-06	0	0	0	0	0	0
ABCA1	Primary hypoalphalipoproteinemia	9	107586856	rs372143890	T	C	c.2546A>G	p.Gln849Arg	missense_variant	Missense Prediction	3.98e-06	8.8e-06	0	0	0	0	0	0
ABCA1	Primary hypoalphalipoproteinemia	9	107589260	rs1197665770	T	A	c.2306A>T	p.Asp769Val	missense_variant	Missense Prediction	3.98e-06	0	0	0	0	0	0	3.27e-05
ABCA1	Primary hypoalphalipoproteinemia	9	107646797	rs1301632435	C	G	c.213G>C	p.Gln71His	missense_variant	Missense Prediction	3.98e-06	0	0	0	0	0	0	3.27e-05
ABCA1	Primary hypoalphalipoproteinemia	9	107602574	rs778491693	T	C	c.1040A>G	p.Tyr347Cys	missense_variant	Missense Prediction	3.98e-06	8.8e-06	0	0	0	0	0	0
ABCA1	Primary hypoalphalipoproteinemia	9	107620879	rs1404867252	C	T	c.644G>A	p.Cys215Tyr	missense_variant	Missense Prediction	3.98e-06	8.79e-06	0	0	0	0	0	0
ABCA1	Primary hypoalphalipoproteinemia	9	107602688	rs749550867	CA	C	c.925delT	p.Cys309AlafsTer9	frameshift_variant	Loftee	3.98e-06	8.79e-06	0	0	0	0	0	0
ABCA1	Primary hypoalphalipoproteinemia	9	107593322	rs766144819	GC	G	c.1775delG	p.Gly592AlafsTer17	frameshift_variant	Loftee	3.98e-06	8.8e-06	0	0	0	0	0	0
ABCA1	Primary hypoalphalipoproteinemia	9	107581038	rs753956766	C	T	c.3368G>A	p.Gly1123Glu	missense_variant	Missense Prediction	3.98e-06	0	0	0	0	2.89e-05	0	0
ABCA1	Primary hypoalphalipoproteinemia	9	107645439	rs763689600	C	G	c.303-1G>C	c.303-1G>C	splice_acceptor_variant	Loftee	3.98e-06	0	0	0	0	0	0	3.27e-05
ABCA1	Primary hypoalphalipoproteinemia	9	107562264	rs1305088181	C	G	c.4779G>C	p.Trp1593Cys	missense_variant	Missense Prediction	3.98e-06	8.81e-06	0	0	0	0	0	0
ABCA1	Primary hypoalphalipoproteinemia	9	107553287	rs1257797803	T	A	c.5843A>T	p.Asn1948Ile	missense_variant	Missense Prediction	3.98e-06	8.81e-06	0	0	0	0	0	0
ABCA1	Primary hypoalphalipoproteinemia	9	107593296	rs1351212535	T	A	c.1802A>T	p.Glu601Val	missense_variant	Missense Prediction	3.98e-06	0	0	0	0	2.89e-05	0	0
ABCA1	Primary hypoalphalipoproteinemia	9	107574866	rs769840742	A	C	c.4039T>G	p.Phe1347Val	missense_variant	Missense Prediction	3.98e-06	0	0	4.62e-05	0	0	0	0
ABCA1	Primary hypoalphalipoproteinemia	9	107560772	rs779451589	G	C	c.5051C>G	p.Ala1684Gly	missense_variant	Missense Prediction	3.98e-06	8.8e-06	0	0	0	0	0	0
ABCA1	Primary hypoalphalipoproteinemia	9	107560832	rs764504753	G	A	c.4991C>T	p.Ala1664Val	missense_variant	Missense Prediction	3.98e-06	8.8e-06	0	0	0	0	0	0
ABCA1	Primary hypoalphalipoproteinemia	9	107556725	rs779927521	G	A	c.5449C>T	p.Arg1817Ter	stop_gained	Loftee	3.98e-06	0	0	0	0	2.89e-05	0	0
ABCA1	Primary hypoalphalipoproteinemia	9	107593309	rs771173591	G	A	c.1789C>T	p.Gln597Ter	stop_gained	Loftee	3.98e-06	0	0	0	0	0	0	3.27e-05
ABCA1	Primary hypoalphalipoproteinemia	9	107555150	rs746652152	C	G	c.5674G>C	p.Asp1892His	missense_variant	Missense Prediction	3.98e-06	8.8e-06	0	0	0	0	0	0
ABCA1	Primary hypoalphalipoproteinemia	9	107568618	rs1227715579	CA	C	c.4367delT	p.Met1456SerfsTer45	frameshift_variant	Loftee	3.98e-06	8.8e-06	0	0	0	0	0	0
ABCA1	Primary hypoalphalipoproteinemia	9	107581892	rs1239065444	C	T	c.3216G>A	p.Trp1072Ter	stop_gained	Loftee	3.98e-06	8.79e-06	0	0	0	0	0	0
ABCA1	Primary hypoalphalipoproteinemia	9	107599797	rs370223805	C	A	c.1106G>T	p.Arg369Leu	missense_variant	Missense Prediction	3.98e-06	0	0	0	6.15e-05	0	0	0
ABCA1	Primary hypoalphalipoproteinemia	9	107568605	rs1226096634	G	A	c.4381C>T	p.Pro1461Ser	missense_variant	Missense Prediction	3.98e-06	8.79e-06	0	0	0	0	0	0
ABCA1	Primary hypoalphalipoproteinemia	9	107593324	rs1480322697	C	A	c.1774G>T	p.Gly592Cys	missense_variant	Missense Prediction	3.98e-06	0	0	0	0	2.89e-05	0	0
ABCA1	Primary hypoalphalipoproteinemia	9	107651440	rs138992952	TA	T	c.102delT	p.Phe34LeufsTer4	frameshift_variant	Loftee	3.98e-06	0	0	0	0	0	0	3.27e-05
ABCA1	Primary hypoalphalipoproteinemia	9	107553227	rs1462120527	C	T	c.5903G>A	p.Gly1968Glu	missense_variant	Missense Prediction	3.98e-06	0	0	0	0	0	5.44e-05	0
ABCA1	Primary hypoalphalipoproteinemia	9	107602570	rs1187182686	G	C	c.1044C>G	p.Asp348Glu	missense_variant	Missense Prediction	3.98e-06	8.8e-06	0	0	0	0	0	0
ABCA1	Primary hypoalphalipoproteinemia	9	107607814	rs770069368	C	A	c.757G>T	p.Glu253Ter	stop_gained	Loftee	3.98e-06	8.8e-06	0	0	0	0	0	0
ABCA1	Primary hypoalphalipoproteinemia	9	107593245	rs764020207	T	C	c.1853A>G	p.Tyr618Cys	missense_variant	Missense Prediction	3.98e-06	0	0	0	0	0	5.44e-05	0
ABCA1	Primary hypoalphalipoproteinemia	9	107624041	rs764966772	GA	G	c.461delT	p.Phe154SerfsTer20	frameshift_variant	Loftee	3.98e-06	0	0	0	0	2.89e-05	0	0
ABCA1	Primary hypoalphalipoproteinemia	9	107578582	rs1250989734	C	CT	c.3579dupA	p.Ala1194SerfsTer10	frameshift_variant	Loftee	3.98e-06	0	0	0	0	2.89e-05	0	0
ABCA1	Primary hypoalphalipoproteinemia	9	107620844	rs976402066	G	A	c.679C>T	p.Arg227Ter	stop_gained	Loftee	3.98e-06	0	0	4.62e-05	0	0	0	0
ABCA1	Primary hypoalphalipoproteinemia	9	107560740	rs757764323	G	C	c.5083C>G	p.Pro1695Ala	missense_variant	Missense Prediction	3.98e-06	8.8e-06	0	0	0	0	0	0
ABCA1	Primary hypoalphalipoproteinemia	9	107587985	rs749794430	A	G	c.2521T>C	p.Tyr841His	missense_variant	Missense Prediction	3.98e-06	0	0	0	0	0	5.44e-05	0
ABCA1	Primary hypoalphalipoproteinemia	9	107560841	rs1269313427	A	G	c.4982T>C	p.Val1661Ala	missense_variant	Missense Prediction	3.98e-06	8.8e-06	0	0	0	0	0	0
ABCA1	Primary hypoalphalipoproteinemia	9	107602671	rs149241786	C	G	c.943G>C	p.Gly315Arg	missense_variant	Missense Prediction	3.98e-06	8.79e-06	0	0	0	0	0	0
ABCA1	Primary hypoalphalipoproteinemia	9	107581953	rs769963039	T	G	c.3155A>C	p.Lys1052Thr	missense_variant	Missense Prediction	3.98e-06	0	0	0	0	0	0	3.27e-05
ABCA1	Primary hypoalphalipoproteinemia	9	107591307	rs1356398820	C	G	c.2005G>C	p.Glu669Gln	missense_variant	Missense Prediction	3.98e-06	8.79e-06	0	0	0	0	0	0
ABCA1	Primary hypoalphalipoproteinemia	9	107584783	rs1254244346	G	A	c.2822C>T	p.Thr941Ile	missense_variant	Missense Prediction	3.98e-06	8.79e-06	0	0	0	0	0	0
ABCA1	Primary hypoalphalipoproteinemia	9	107556710	rs778702279	T	C	c.5464A>G	p.Met1822Val	missense_variant	Missense Prediction	3.98e-06	0	0	0	0	0	0	3.27e-05
ABCA1	Primary hypoalphalipoproteinemia	9	107578432	rs754717919	G	C	c.3730C>G	p.Leu1244Val	missense_variant	Missense Prediction	3.98e-06	8.79e-06	0	0	0	0	0	0
ABCA1	Primary hypoalphalipoproteinemia	9	107591196	rs1405712124	C	T	c.2115+1G>A	c.2115+1G>A	splice_donor_variant	Loftee	3.98e-06	0	9.93e-05	0	0	0	0	0
ABCA1	Primary hypoalphalipoproteinemia	9	107553278	rs767194623	C	T	c.5852G>A	p.Gly1951Glu	missense_variant	Missense Prediction	3.98e-06	0	0	0	6.15e-05	0	0	0
ABCA1	Primary hypoalphalipoproteinemia	9	107583774	rs746263501	C	T	c.2842G>A	p.Gly948Arg	missense_variant	Missense Prediction	3.98e-06	8.8e-06	0	0	0	0	0	0
ABCA1	Primary hypoalphalipoproteinemia	9	107580984	rs372999938	G	A	c.3422C>T	p.Ser1141Phe	missense_variant	Missense Prediction	3.98e-06	0	0	0	0	0	0	3.27e-05
ABCA1	Primary hypoalphalipoproteinemia	9	107593304	rs749630866	A	C	c.1794T>G	p.Asp598Glu	missense_variant	Missense Prediction	3.98e-06	0	0	0	0	0	0	3.27e-05
ABCA1	Primary hypoalphalipoproteinemia	9	107646827	rs764408074	C	T	c.3G>A	p.Met1?	start_lost	Loftee	3.98e-06	8.79e-06	0	0	0	0	0	0
ABCA1	Primary hypoalphalipoproteinemia	9	107651457	rs752155736	A	C	c.86T>G	p.Val29Gly	missense_variant	Missense Prediction	3.98e-06	8.8e-06	0	0	0	0	0	0
ABCA1	Primary hypoalphalipoproteinemia	9	107593308	rs2853578	T	A	c.1790A>T	p.Gln597Leu	missense_variant	Missense Prediction	3.98e-06	8.79e-06	0	0	0	0	0	0
ABCA1	Primary hypoalphalipoproteinemia	9	107651438	rs750546839	GATAA	G	c.101_104delTTAT	p.Phe34SerfsTer3	frameshift_variant	Loftee	3.98e-06	0	0	0	0	0	0	3.27e-05
ABCA1	Primary hypoalphalipoproteinemia	9	107555120	rs1281270114	TTC	T	c.5702_5703delGA	p.Arg1901AsnfsTer3	frameshift_variant	Loftee	3.98e-06	8.8e-06	0	0	0	0	0	0
ABCA1	Primary hypoalphalipoproteinemia	9	107550233	rs1489055948	C	T	c.6172G>A	p.Ala2058Thr	missense_variant	Missense Prediction	3.98e-06	0	0	0	0	0	0	3.27e-05
ABCA1	Primary hypoalphalipoproteinemia	9	107584949	rs1421895140	CTG	C	c.2657-3_2657-2delCA	c.2657-3_2657-2delCA	splice_acceptor_variant	Loftee	3.98e-06	0	0	0	0	2.89e-05	0	0
ABCA1	Primary hypoalphalipoproteinemia	9	107645431	rs141348278	G	A	c.310C>T	p.Arg104Cys	missense_variant	Missense Prediction	3.98e-06	0	0	0	6.2e-05	0	0	0
ABCA1	Primary hypoalphalipoproteinemia	9	107574880	rs576515619	C	T	c.4025G>A	p.Arg1342Gln	missense_variant	Missense Prediction	3.98e-06	8.79e-06	0	0	0	0	0	0
ABCA1	Primary hypoalphalipoproteinemia	9	107646720	rs768439631	A	C	c.290T>G	p.Phe97Cys	missense_variant	Missense Prediction	3.98e-06	8.79e-06	0	0	0	0	0	0
ABCA1	Primary hypoalphalipoproteinemia	9	107581110	rs754720959	T	G	c.3296A>C	p.Asp1099Ala	missense_variant	Missense Prediction	3.98e-06	0	0	0	0	2.89e-05	0	0
ABCA1	Primary hypoalphalipoproteinemia	9	107645344	rs774782707	G	A	c.397C>T	p.Gln133Ter	stop_gained	Loftee	3.98e-06	0	0	0	0	0	0	3.27e-05
ABCA1	Primary hypoalphalipoproteinemia	9	107651438	rs750546839	G	GATAA	c.101_104dupTTAT	p.Phe36TyrfsTer16	frameshift_variant	Loftee	3.98e-06	8.8e-06	0	0	0	0	0	0
ABCA1	Primary hypoalphalipoproteinemia	9	107565580		C	T	c.4577G>A	p.Trp1526Ter	stop_gained	Loftee	3.98e-06	0	0	0	0	2.89e-05	0	0
ABCA1	Primary hypoalphalipoproteinemia	9	107594050	rs760977133	G	A	c.1568C>T	p.Ser523Phe	missense_variant	Missense Prediction	3.98e-06	8.8e-06	0	0	0	0	0	0
ABCA1	Primary hypoalphalipoproteinemia	9	107548643	rs1242275070	T	C	c.6337A>G	p.Arg2113Gly	missense_variant	Missense Prediction	3.98e-06	0	0	0	0	2.89e-05	0	0
ABCA1	Primary hypoalphalipoproteinemia	9	107560847	rs1182108398	A	C	c.4976T>G	p.Ile1659Ser	missense_variant	Missense Prediction	3.98e-06	8.79e-06	0	0	0	0	0	0
ABCA1	Primary hypoalphalipoproteinemia	9	107571746	rs1371879163	C	T	c.4274+1G>A	c.4274+1G>A	splice_donor_variant	Loftee	3.98e-06	8.8e-06	0	0	0	0	0	0
ABCA1	Primary hypoalphalipoproteinemia	9	107602686	rs762864760	C	T	c.928G>A	p.Gly310Arg	missense_variant	Missense Prediction	3.98e-06	0	0	4.62e-05	0	0	0	0
ABCA1	Primary hypoalphalipoproteinemia	9	107589305	rs567334879	T	C	c.2261A>G	p.Tyr754Cys	missense_variant	Missense Prediction	3.98e-06	8.79e-06	0	0	0	0	0	0
ABCA1	Primary hypoalphalipoproteinemia	9	107564439	rs1277030968	A	G	c.4594T>C	p.Tyr1532His	missense_variant	Missense Prediction	3.98e-06	8.8e-06	0	0	0	0	0	0
ABCA1	Primary hypoalphalipoproteinemia	9	107547687	rs759238252	G	A	c.6635C>T	p.Thr2212Ile	missense_variant	Missense Prediction	3.98e-06	8.82e-06	0	0	0	0	0	0
ABCA1	Primary hypoalphalipoproteinemia	9	107591325	rs936654977	T	C	c.1987A>G	p.Lys663Glu	missense_variant	Missense Prediction	3.98e-06	8.79e-06	0	0	0	0	0	0
ABCA1	Primary hypoalphalipoproteinemia	9	107588131	rs762990532	T	C	c.2375A>G	p.Glu792Gly	missense_variant	Missense Prediction	3.98e-06	8.79e-06	0	0	0	0	0	0
ABCA1	Primary hypoalphalipoproteinemia	9	107548660	rs757347488	C	T	c.6320G>A	p.Cys2107Tyr	missense_variant	Missense Prediction	3.98e-06	8.81e-06	0	0	0	0	0	0
ABCA1	Primary hypoalphalipoproteinemia	9	107602700	rs1357173053	G	C	c.914C>G	p.Ser305Cys	missense_variant	Missense Prediction	3.98e-06	8.79e-06	0	0	0	0	0	0
ABCA1	Primary hypoalphalipoproteinemia	9	107595013	rs757016943	G	A	c.1351C>T	p.Gln451Ter	stop_gained	Loftee	3.98e-06	0	0	0	6.15e-05	0	0	0
ABCA1	Primary hypoalphalipoproteinemia	9	107593251	rs753568632	C	A	c.1847G>T	p.Gly616Val	missense_variant	Missense Prediction	3.98e-06	8.79e-06	0	0	0	0	0	0
ABCA1	Primary hypoalphalipoproteinemia	9	107646796	rs1440897035	C	A	c.214G>T	p.Gly72Trp	missense_variant	Missense Prediction	3.98e-06	0	0	4.62e-05	0	0	0	0
ABCA1	Primary hypoalphalipoproteinemia	9	107550801	rs756014509	G	A	c.5975C>T	p.Pro1992Leu	missense_variant	Missense Prediction	3.98e-06	8.83e-06	0	0	0	0	0	0
ABCA4	Stargardt disease	1	94517254	rs76157638	C	G	c.2588G>C	p.Gly863Ala	missense_variant	ClinVar	0.00429509	0.00784034	0.00202624	0.00107518	0.00120192	0.00104449	0	0.00199568
ABCA4	Stargardt disease	1	94466624	rs62642564	C	T	c.6320G>A	p.Arg2107His	missense_variant	Missense Prediction	0.00202713	6.2e-05	0.000675415	0	0.0207949	0.000451544	0.000952476	3.27e-05
ABCA4	Stargardt disease	1	94528142	rs61754024	A	C	c.1928T>G	p.Val643Gly	missense_variant	Missense Prediction	0.00156795	0.00301803	9.66e-05	7.96e-05	0.000641026	0.000733759	0	0
ABCA4	Stargardt disease	1	94510248	rs61749455	C	G	c.2971G>C	p.Gly991Arg	missense_variant	Missense Prediction	0.000717629	5.42e-05	0	0	0.00733056	0.00025395	0	9.8e-05
ABCA4	Stargardt disease	1	94485278	rs61753019	C	T	c.5056G>A	p.Val1686Met	missense_variant	Missense Prediction	0.000526447	0.000155681	0.00737148	0	0.0016218	0.000141659	0	3.3e-05
ABCA4	Stargardt disease	1	94502756	rs61752424	G	A	c.3758C>T	p.Thr1253Met	missense_variant	ClinVar	0.000399635	0.000139438	0.00897857	0	0	0	0	6.53e-05
ABCA4	Stargardt disease	1	94526289	rs200692438	A	C	c.1964T>G	p.Phe655Cys	missense_variant	ClinVar	0.000391317	0.000655605	0	0.000757334	0	0.000141619	0	0
ABCA4	Stargardt disease	1	94471025	rs148460146	C	T	c.6119G>A	p.Arg2040Gln	missense_variant	ClinVar	0.000311251	5.42e-05	0	0	0.000760974	5.64e-05	0.00195469	0.000653296
ABCA4	Stargardt disease	1	94476351	rs61751407	C	T	c.5714+5G>A	c.5714+5G>A	splice_region_variant	ClinVar	0.000297145	0.000550115	0.000192976	3.98e-05	0.000120269	0.000141139	0	0
ABCA4	Stargardt disease	1	94506901	rs1801269	C	A	c.3386G>T	p.Arg1129Leu	missense_variant	ClinVar	0.000297063	0.000147141	0	0	0	0.00166507	0	0
ABCA4	Stargardt disease	1	94485257	rs61750563	C	T	c.5077G>A	p.Val1693Ile	missense_variant	ClinVar	0.00023422	2.33e-05	0	0	0.00213882	0.000198098	5.02e-05	6.57e-05
ABCA4	Stargardt disease	1	94496666	rs61750130	G	A	c.4139C>T	p.Pro1380Leu	missense_variant	ClinVar	0.000233633	0.000279048	0.00231839	0	0	2.83e-05	5.01e-05	0.00013095
ABCA4	Stargardt disease	1	94476951	rs1800728	A	G	c.5461-10T>C	c.5461-10T>C	intron_variant	ClinVar	0.000219707	0.000450878	0	0	0.00016063	0	0	0
ABCA4	Stargardt disease	1	94471065	rs61751408	G	A	c.6079C>T	p.Leu2027Phe	missense_variant	ClinVar	0.000198017	0.000348508	0	0	0.00032041	5.64e-05	0	0
ABCA4	Stargardt disease	1	94520801	rs61750202	C	T	c.2453G>A	p.Gly818Glu	missense_variant	Missense Prediction	0.000191146	7.76e-06	0	0	0	0.00149574	0	0
ABCA4	Stargardt disease	1	94578618	rs62645958	C	T	c.71G>A	p.Arg24His	missense_variant	Missense Prediction	0.000184255	5.44e-05	0	3.98e-05	8.04e-05	8.47e-05	0.00155638	6.54e-05
ABCA4	Stargardt disease	1	94543269	rs752786160	G	A	c.1531C>T	p.Arg511Cys	missense_variant	ClinVar	0.000162955	1.55e-05	0	0	0	0	0.00185575	0.000229403
ABCA4	Stargardt disease	1	94528806	rs61751392	A	G	c.1622T>C	p.Leu541Pro	missense_variant	Missense Prediction	0.000162652	0.000209095	0	0.000676698	0	0	0	0
ABCA4	Stargardt disease	1	94466455	rs761867791	C	T	c.6416G>A	p.Arg2139Gln	missense_variant	Missense Prediction	0.000159087	5.42e-05	0	3.98e-05	4.01e-05	2.82e-05	0	0.00114319
ABCA4	Stargardt disease	1	94495021	rs568792949	C	T	c.4519G>A	p.Gly1507Arg	missense_variant	ClinVar	0.000156754	1.18e-05	0	0	5.2e-05	0.0010402	6.83e-05	0
ABCA4	Stargardt disease	1	94546207	rs61748545	G	C	c.926C>G	p.Pro309Arg	missense_variant	ClinVar	0.000148658	0	0	0	0.00160269	5.64e-05	0	0
ABCA4	Stargardt disease	1	94512499	rs201471607	T	C	c.2894A>G	p.Asn965Ser	missense_variant	ClinVar	0.000135279	0.000193618	0	0	0.000123047	2.89e-05	0.000434924	0
ABCA4	Stargardt disease	1	94466628	rs61750648	G	A	c.6316C>T	p.Arg2106Cys	missense_variant	ClinVar	0.00013092	0.000116243	0	0	0.000761279	5.64e-05	0	3.27e-05
ABCA4	Stargardt disease	1	94522186	rs781254854	G	C	c.2353C>G	p.Arg785Gly	missense_variant	ClinVar	0.000127471	0	0	0	0	0.000925658	0	0
ABCA4	Stargardt disease	1	94508323	rs61750120	G	A	c.3322C>T	p.Arg1108Cys	missense_variant	ClinVar	0.000127331	0.000201469	9.65e-05	0	0.000160218	0.000112873	5.01e-05	0
ABCA4	Stargardt disease	1	94495083	rs61750145	G	A	c.4457C>T	p.Pro1486Leu	missense_variant	ClinVar	0.000121989	2.7e-05	0.000302297	0	0	0.000616813	0	0
ABCA4	Stargardt disease	1	94480221	rs121909207	G	C	c.5338C>G	p.Pro1780Ala	missense_variant	ClinVar	0.000120208	0.000240016	0	0	8.01e-05	0	0	0
ABCA4	Stargardt disease	1	94490534	rs62642575	G	A	c.4610C>T	p.Thr1537Met	missense_variant	Missense Prediction	0.000120198	1.55e-05	0	0	4e-05	2.82e-05	0.00145349	3.27e-05
ABCA4	Stargardt disease	1	94564484	rs61750200	G	A	c.634C>T	p.Arg212Cys	missense_variant	ClinVar	0.000106548	8.54e-05	0	0	4.01e-05	0.000451748	0	6.53e-05
ABCA4	Stargardt disease	1	94485220	rs61753021	C	T	c.5114G>A	p.Arg1705Gln	missense_variant	Missense Prediction	0.000103192	3.9e-05	0	0	4.05e-05	0.000595576	5.03e-05	3.3e-05
ABCA4	Stargardt disease	1	94463425	rs61748521	G	C	c.6721C>G	p.Leu2241Val	missense_variant	Missense Prediction	0.000102648	0.000201747	0	3.98e-05	0	2.82e-05	0	0
ABCA4	Stargardt disease	1	94486905	rs61754056	C	T	c.4909G>A	p.Ala1637Thr	missense_variant	Missense Prediction	0.000102547	0.000170376	0	0	0.000160231	0	0	0
ABCA4	Stargardt disease	1	94490550	rs62642574	C	T	c.4594G>A	p.Asp1532Asn	missense_variant	ClinVar	0.000102518	3.1e-05	0.0021215	0	4e-05	0	5.01e-05	0
ABCA4	Stargardt disease	1	94467478	rs752850266	C	G	c.6218G>C	p.Gly2073Ala	missense_variant	Missense Prediction	9.55e-05	6.19e-05	0	0	4.01e-05	5.64e-05	0	0.00048994
ABCA4	Stargardt disease	1	94564355	rs62645952	G	A	c.763C>T	p.Arg255Cys	missense_variant	ClinVar	9.19e-05	7.74e-06	0	0	4.01e-05	2.82e-05	0.00105253	6.53e-05
ABCA4	Stargardt disease	1	94473808	rs142253670	C	T	c.5881G>A	p.Gly1961Arg	missense_variant	ClinVar	9.19e-05	0.000108388	0	0	4.01e-05	2.82e-05	0.000250627	0.000163324
ABCA4	Stargardt disease	1	94528836	rs145718830	T	C	c.1592A>G	p.Glu531Gly	missense_variant	Missense Prediction	8.49e-05	0	0	0	0.000760974	0.000141084	0	0
ABCA4	Stargardt disease	1	94564350	rs62645944	C	A	c.768G>T	c.768G>T	splice_region_variant	ClinVar	8.49e-05	0.000185805	0	0	0	0	0	0
ABCA4	Stargardt disease	1	94487399	rs759672616	T	C	c.4773+3A>G	c.4773+3A>G	splice_region_variant	ClinVar	8.13e-05	0.000139362	0	0.000199045	0	0	0	0
ABCA4	Stargardt disease	1	94544185	rs61752391	C	G	c.1317G>C	p.Trp439Cys	missense_variant	Missense Prediction	7.95e-05	0	0	0	0	0.00054926	0	0
ABCA4	Stargardt disease	1	94512566	rs61749446	G	A	c.2827C>T	p.Arg943Trp	missense_variant	Missense Prediction	7.95e-05	2.64e-05	0	0	0	0.000173471	0.000543656	3.27e-05
ABCA4	Stargardt disease	1	94526230	rs575453437	C	T	c.2023G>A	p.Val675Ile	missense_variant	ClinVar	7.57e-05	1.76e-05	0	0	0	0.000375983	0	0.000130745
ABCA4	Stargardt disease	1	94480241	rs760549861	G	A	c.5318C>T	p.Ala1773Val	missense_variant	ClinVar	7.56e-05	0	0	0	0	0.000462535	5.44e-05	6.53e-05
ABCA4	Stargardt disease	1	94508919	rs61752412	G	A	c.3163C>T	p.Arg1055Trp	missense_variant	Missense Prediction	7.16e-05	0	0	0	0	0	0	0.000587928
ABCA4	Stargardt disease	1	94512518	rs368846708	T	A	c.2875A>T	p.Thr959Ser	missense_variant	ClinVar	6.72e-05	0.000116223	0	3.98e-05	8.01e-05	0	0	0
ABCA4	Stargardt disease	1	94463532	rs1193437578	ATGTTGTAG	A	c.6606_6613delCTACAACA	p.Tyr2203AlafsTer45	frameshift_variant	Loftee	6.37e-05	0	0	0	0.000229516	0	0	0
ABCA4	Stargardt disease	1	94490567	rs61750152	G	A	c.4577C>T	p.Thr1526Met	missense_variant	ClinVar	6.36e-05	0.000123854	0	0	4e-05	0	0	3.27e-05
ABCA4	Stargardt disease	1	94476464	rs376925793	G	A	c.5606C>T	p.Pro1869Leu	missense_variant	ClinVar	6.01e-05	2.32e-05	0	0	0.000560987	0	0	0
ABCA4	Stargardt disease	1	94495071	rs61751402	C	T	c.4469G>A	p.Cys1490Tyr	missense_variant	ClinVar	5.91e-05	0.000129851	0	0	0	0	0	0
ABCA4	Stargardt disease	1	94512580	rs149071415	A	G	c.2813T>C	p.Phe938Ser	missense_variant	ClinVar	5.3e-05	0	0	0	0.00052075	2.82e-05	0	0
ABCA4	Stargardt disease	1	94463488	rs61753046	G	A	c.6658C>T	p.Gln2220Ter	stop_gained	ClinVar	5.17e-05	0	0	0	0	0	0	0.000424615
ABCA4	Stargardt disease	1	94528713	rs61748559	C	T	c.1715G>A	p.Arg572Gln	missense_variant	Missense Prediction	4.6e-05	6.97e-05	0	0	4.01e-05	0	5.01e-05	6.53e-05
ABCA4	Stargardt disease	1	94528266	rs61749409	G	A	c.1804C>T	p.Arg602Trp	missense_variant	ClinVar	4.38e-05	2.65e-05	0	0	0	8.68e-05	0.000272272	0
ABCA4	Stargardt disease	1	94485247	rs61750564	C	T	c.5087G>A	p.Ser1696Asn	missense_variant	ClinVar	3.9e-05	2.33e-05	0	0	0	0.000226424	0	0
ABCA4	Stargardt disease	1	94528137	rs61749418	C	A	c.1933G>T	p.Asp645Tyr	missense_variant	Missense Prediction	3.89e-05	1.55e-05	0	0.000278884	0	0	0	0
ABCA4	Stargardt disease	1	94495005	rs61750150	G	T	c.4535C>A	p.Pro1512His	missense_variant	Missense Prediction	3.68e-05	7.78e-05	0	0	0	0	0	0
ABCA4	Stargardt disease	1	94512478	rs61749451	G	T	c.2915C>A	p.Thr972Asn	missense_variant	ClinVar	3.58e-05	7.05e-05	0	4.62e-05	0	0	0	0
ABCA4	Stargardt disease	1	94467475	rs367839100	C	A	c.6221G>T	p.Gly2074Val	missense_variant	Missense Prediction	3.58e-05	0	0	0	0	0.000260191	0	0
ABCA4	Stargardt disease	1	94526295	rs141823837	C	T	c.1958G>A	p.Arg653His	missense_variant	ClinVar	3.57e-05	7.84e-06	0	0	0.000161708	2.84e-05	5.06e-05	9.92e-05
ABCA4	Stargardt disease	1	94577135	rs150774447	C	T	c.161G>A	p.Cys54Tyr	missense_variant	ClinVar	3.54e-05	6.97e-05	0	0	4.01e-05	0	0	0
ABCA4	Stargardt disease	1	94586552	rs1322362097	A	G	c.50T>C	p.Leu17Pro	missense_variant	Missense Prediction	3.2e-05	6.51e-05	0	0	0	0	0	0
ABCA4	Stargardt disease	1	94578619	rs62645942	G	A	c.70C>T	p.Arg24Cys	missense_variant	Missense Prediction	3.19e-05	2.33e-05	0	0	0.000120569	0	5.02e-05	6.54e-05
ABCA4	Stargardt disease	1	94466564	rs1303289867	G	A	c.6380C>T	p.Ser2127Phe	missense_variant	Missense Prediction	3.19e-05	6.48e-05	0	0	0	0	0	0
ABCA4	Stargardt disease	1	94506874	rs1287053724	A	G	c.3413T>C	p.Leu1138Pro	missense_variant	Missense Prediction	3.19e-05	0	0	0	0.000114943	0	0	0
ABCA4	Stargardt disease	1	94574269	rs1054538871	C	A	c.306G>T	p.Leu102Phe	missense_variant	Missense Prediction	3.19e-05	0	0	0	0.000115022	0	0	0
ABCA4	Stargardt disease	1	94463502	rs1488783322	A	G	c.6644T>C	p.Leu2215Pro	missense_variant	Missense Prediction	3.19e-05	6.48e-05	0	0	0	0	0	0
ABCA4	Stargardt disease	1	94476386	rs1265846081	A	G	c.5684T>C	p.Leu1895Pro	missense_variant	Missense Prediction	3.19e-05	0	0	0	0.000115022	0	0	0
ABCA4	Stargardt disease	1	94526251	rs1243342093	A	G	c.2002T>C	p.Ser668Pro	missense_variant	Missense Prediction	3.19e-05	6.48e-05	0	0	0	0	0	0
ABCA4	Stargardt disease	1	94577093	rs62654397	G	C	c.203C>G	p.Pro68Arg	missense_variant	ClinVar	3.19e-05	6.48e-05	0	0	0	0	0	0
ABCA4	Stargardt disease	1	94506884	rs1057517701	G	A	c.3403C>T	p.Gln1135Ter	stop_gained	ClinVar	3.19e-05	6.5e-05	0	0	0	0	0	0
ABCA4	Stargardt disease	1	94508385	rs1278743459	T	C	c.3260A>G	p.Glu1087Gly	missense_variant	Missense Prediction	3.19e-05	6.48e-05	0	0	0	0	0	0
ABCA4	Stargardt disease	1	94463421	rs1316009444	T	G	c.6725A>C	p.Asp2242Ala	missense_variant	Missense Prediction	3.19e-05	6.49e-05	0	0	0	0	0	0
ABCA4	Stargardt disease	1	94495036	rs1365368443	A	T	c.4504T>A	p.Cys1502Ser	missense_variant	Missense Prediction	3.19e-05	0	0	0	0.000114863	0	0	0
ABCA4	Stargardt disease	1	94578594	rs1428504985	G	A	c.95C>T	p.Pro32Leu	missense_variant	Missense Prediction	3.19e-05	6.49e-05	0	0	0	0	0	0
ABCA4	Stargardt disease	1	94505685	rs1168144507	T	C	c.3523-2A>G	c.3523-2A>G	splice_acceptor_variant	Loftee	3.19e-05	0	0	0	0	0	0.000641849	0
ABCA4	Stargardt disease	1	94474383	rs985680910	T	A	c.5759A>T	p.Asp1920Val	missense_variant	Missense Prediction	3.19e-05	0	0	0	0.000115287	0	0	0
ABCA4	Stargardt disease	1	94564463	rs757557272	T	A	c.655A>T	p.Arg219Ter	stop_gained	ClinVar	3.19e-05	0	0	0	0.000114732	0	0	0
ABCA4	Stargardt disease	1	94495018	rs1444784969	C	T	c.4522G>A	p.Gly1508Ser	missense_variant	Missense Prediction	3.19e-05	0	0	0	0.000114811	0	0	0
ABCA4	Stargardt disease	1	94510287	rs61749452	C	T	c.2932G>A	p.Gly978Ser	missense_variant	Missense Prediction	3.19e-05	0	0	0	0.000114758	0	0	0
ABCA4	Stargardt disease	1	94495008	rs886046564	G	T	c.4532C>A	p.Pro1511His	missense_variant	ClinVar	3.19e-05	0	0	0	0	0	0.000641849	0
ABCA4	Stargardt disease	1	94476413	rs62642579	C	T	c.5657G>A	p.Gly1886Glu	missense_variant	Missense Prediction	3.19e-05	6.49e-05	0	0	0	0	0	0
ABCA4	Stargardt disease	1	94481294	rs886044750	C	T	c.5312+1G>A	c.5312+1G>A	splice_donor_variant	ClinVar	3.19e-05	6.49e-05	0	0	0	0	0	0
ABCA4	Stargardt disease	1	94480131	rs1440037162	T	C	c.5428A>G	p.Thr1810Ala	missense_variant	Missense Prediction	3.19e-05	6.48e-05	0	0	0	0	0	0
ABCA4	Stargardt disease	1	94512518	rs368846708	T	C	c.2875A>G	p.Thr959Ala	missense_variant	Missense Prediction	3.18e-05	6.97e-05	0	0	0	0	0	0
ABCA4	Stargardt disease	1	94480146	rs61753029	T	C	c.5413A>G	p.Asn1805Asp	missense_variant	Missense Prediction	3.18e-05	4.64e-05	0	0	0	5.64e-05	0	0
ABCA4	Stargardt disease	1	94509026	rs201855602	G	A	c.3056C>T	p.Thr1019Met	missense_variant	ClinVar	3.18e-05	4.4e-05	0	0	0	5.78e-05	0	0
ABCA4	Stargardt disease	1	94486895	rs61751403	C	T	c.4919G>A	p.Arg1640Gln	missense_variant	ClinVar	3.18e-05	2.64e-05	0	0	0	8.67e-05	0	6.53e-05
ABCA4	Stargardt disease	1	94486896	rs61751404	G	A	c.4918C>T	p.Arg1640Trp	missense_variant	ClinVar	3.18e-05	5.28e-05	0	0	0	2.89e-05	0	0
ABCA4	Stargardt disease	1	94497417	rs1184956177	G	GT	c.4044dupA	p.Gln1349ThrfsTer73	frameshift_variant	Loftee	3.18e-05	0	0	0	0.000114811	0	0	0
ABCA4	Stargardt disease	1	94512523	rs61749448	T	C	c.2870A>G	p.Gln957Arg	missense_variant	ClinVar	3.18e-05	6.48e-05	0	0	0	0	0	0
ABCA4	Stargardt disease	1	94577105	rs1388219872	G	A	c.191C>T	p.Ala64Val	missense_variant	Missense Prediction	3.18e-05	6.48e-05	0	0	0	0	0	0
ABCA4	Stargardt disease	1	94495097	rs1311903227	C	CT	c.4442dupA	p.Val1482GlyfsTer73	frameshift_variant	Loftee	3.18e-05	0	0	0.000287687	0	0	0	0
ABCA4	Stargardt disease	1	94528132	rs61752401	C	T	c.1937+1G>A	c.1937+1G>A	splice_donor_variant	ClinVar	3.18e-05	0	0	0	0.000114811	0	0	0
ABCA4	Stargardt disease	1	94495069	rs1157937249	T	C	c.4471A>G	p.Ser1491Gly	missense_variant	Missense Prediction	3.18e-05	6.48e-05	0	0	0	0	0	0
ABCA4	Stargardt disease	1	94496622	rs1489868696	G	A	c.4183C>T	p.Pro1395Ser	missense_variant	Missense Prediction	3.18e-05	6.48e-05	0	0	0	0	0	0
ABCA4	Stargardt disease	1	94487508	rs1439783011	C	A	c.4668-1G>T	c.4668-1G>T	splice_acceptor_variant	Loftee	3.18e-05	6.48e-05	0	0	0	0	0	0
ABCA4	Stargardt disease	1	94522248	rs61749428	C	T	c.2291G>A	p.Cys764Tyr	missense_variant	ClinVar	3.18e-05	6.48e-05	0	0	0	0	0	0
ABCA4	Stargardt disease	1	94485286	rs1402394753	G	A	c.5048C>T	p.Ala1683Val	missense_variant	Missense Prediction	3.18e-05	0	0	0	0	0.00117924	0	0
ABCA4	Stargardt disease	1	94546258	rs1206512560	C	A	c.875G>T	p.Ser292Ile	missense_variant	Missense Prediction	3.18e-05	0	0	0	0	0	0	0
ABCA4	Stargardt disease	1	94480098	rs61753030	C	A	c.5460+1G>T	c.5460+1G>T	splice_donor_variant	Loftee	3.18e-05	0	0	0	0.000114811	0	0	0
ABCA4	Stargardt disease	1	94486799	rs1489817062	G	A	c.5015C>T	p.Thr1672Ile	missense_variant	Missense Prediction	3.18e-05	6.48e-05	0	0	0	0	0	0
ABCA4	Stargardt disease	1	94496027	rs1283350532	T	A	c.4309A>T	p.Lys1437Ter	stop_gained	Loftee	3.18e-05	0	0	0	0.000114758	0	0	0
ABCA4	Stargardt disease	1	94528869	rs1276585268	A	G	c.1559T>C	p.Leu520Ser	missense_variant	Missense Prediction	3.18e-05	0	0	0	0.000114784	0	0	0
ABCA4	Stargardt disease	1	94466422	rs61751384	C	T	c.6449G>A	p.Cys2150Tyr	missense_variant	ClinVar	2.83e-05	5.42e-05	0	0	0	2.82e-05	0	0
ABCA4	Stargardt disease	1	94574256	rs765429911	G	A	c.319C>T	p.Arg107Ter	stop_gained	ClinVar	2.83e-05	6.19e-05	0	0	0	0	0	0
ABCA4	Stargardt disease	1	94506923	rs61751399	C	T	c.3364G>A	p.Glu1122Lys	missense_variant	ClinVar	2.83e-05	1.55e-05	0	3.98e-05	4.01e-05	2.82e-05	5.01e-05	6.53e-05
ABCA4	Stargardt disease	1	94528251	rs61749412	C	T	c.1819G>A	p.Gly607Arg	missense_variant	ClinVar	2.83e-05	1.55e-05	0	0	0.000120231	8.47e-05	0	0
ABCA4	Stargardt disease	1	94466638	rs568627877	G	T	c.6306C>A	p.Asp2102Glu	missense_variant	Missense Prediction	2.79e-05	0	0	0	0	0.000144601	0	6.53e-05
ABCA4	Stargardt disease	1	94473277	rs61751389	AC	A	c.5917delG	p.Val1973Ter	frameshift_variant	ClinVar	2.79e-05	1.77e-05	0	0	0	0	0	0.000163441
ABCA4	Stargardt disease	1	94577082	rs61751412	C	T	c.214G>A	p.Gly72Arg	missense_variant	Missense Prediction	2.78e-05	1.76e-05	0	0	0	0	0	0.000163313
ABCA4	Stargardt disease	1	94476874	rs777519184	C	T	c.5528G>A	p.Arg1843Gln	missense_variant	Missense Prediction	2.78e-05	2.64e-05	0	0	0	5.78e-05	5.44e-05	3.27e-05
ABCA4	Stargardt disease	1	94476424	rs752160946	C	T	c.3G>A	p.Met1?	start_lost	ClinVar	2.78e-05	0	0	0	0	0	0.000380642	0
ABCA4	Stargardt disease	1	94471056	rs61751383	G	A	c.6088C>T	p.Arg2030Ter	stop_gained	ClinVar	2.78e-05	1.76e-05	0	0	0	2.89e-05	0	0.000130651
ABCA4	Stargardt disease	1	94528773	rs141864243	A	G	c.1655T>C	p.Val552Ala	missense_variant	Missense Prediction	2.78e-05	6.16e-05	0	0	0	0	0	0
ABCA4	Stargardt disease	1	94506806	rs553776104	G	A	c.3481C>T	p.Arg1161Cys	missense_variant	Missense Prediction	2.78e-05	2.64e-05	0	0	0	0	0	0.000130651
ABCA4	Stargardt disease	1	94463428	rs779585931	T	C	c.6718A>G	p.Thr2240Ala	missense_variant	Missense Prediction	2.48e-05	0	0	0	4.01e-05	0.000141139	0	3.27e-05
ABCA4	Stargardt disease	1	94496610	rs62642573	C	T	c.4195G>A	p.Glu1399Lys	missense_variant	ClinVar	2.48e-05	2.32e-05	0	0	8.01e-05	0	5.01e-05	3.27e-05
ABCA4	Stargardt disease	1	94496009	rs533422156	G	A	c.4327C>T	p.Arg1443Cys	missense_variant	Missense Prediction	2.47e-05	0	0	0	8.01e-05	0	0.000250576	0
ABCA4	Stargardt disease	1	94487251	rs61750155	G	T	c.4793C>A	p.Ala1598Asp	missense_variant	ClinVar	2.4e-05	2.65e-05	0	0	0	8.7e-05	0	0
ABCA4	Stargardt disease	1	94508353	rs756840095	G	A	c.3292C>T	p.Arg1098Cys	missense_variant	ClinVar	2.39e-05	2.64e-05	0	0	0	2.89e-05	0	6.53e-05
ABCA4	Stargardt disease	1	94496548	rs61754044	G	A	c.4253+4C>T	c.4253+4C>T	splice_region_variant	ClinVar	2.39e-05	1.76e-05	0	0	0	2.89e-05	5.44e-05	6.54e-05
ABCA4	Stargardt disease	1	94528740	rs754652550	A	T	c.1688T>A	p.Leu563Gln	missense_variant	Missense Prediction	2.39e-05	0	0	0	0	0	0.000326229	0
ABCA4	Stargardt disease	1	94486966	rs61750156	C	T	c.4849-1G>A	c.4849-1G>A	splice_acceptor_variant	Loftee	2.39e-05	3.53e-05	0	0	0	5.78e-05	0	0
ABCA4	Stargardt disease	1	94496673	rs777063656	C	T	c.4132G>A	p.Val1378Met	missense_variant	Missense Prediction	2.39e-05	3.52e-05	0	0	0.000123442	0	0	0
ABCA4	Stargardt disease	1	94528819	rs61748556	G	A	c.1609C>T	p.Arg537Cys	missense_variant	ClinVar	2.39e-05	1.76e-05	0	4.62e-05	0.000123031	0	0	3.27e-05
ABCA4	Stargardt disease	1	94485137	rs61751377	C	T	c.5196+1G>A	c.5196+1G>A	splice_donor_variant	ClinVar	2.16e-05	1.93e-05	0	0	0	3.07e-05	0	0
ABCA4	Stargardt disease	1	94528265	rs61749410	C	T	c.1805G>A	p.Arg602Gln	missense_variant	Missense Prediction	2.13e-05	2.33e-05	0	0	4.01e-05	0	0	6.54e-05
ABCA4	Stargardt disease	1	94474381	rs61753032	C	T	c.5761G>A	p.Val1921Met	missense_variant	Missense Prediction	2.12e-05	0	0	0	0	0	0.000300782	0
ABCA4	Stargardt disease	1	94486814	rs779222611	T	C	c.5000A>G	p.Gln1667Arg	missense_variant	Missense Prediction	2.12e-05	0	0	0	0.000240327	0	0	0
ABCA4	Stargardt disease	1	94496008	rs61750142	C	T	c.4328G>A	p.Arg1443His	missense_variant	ClinVar	2.12e-05	3.87e-05	0	0	0	0	0	3.27e-05
ABCA4	Stargardt disease	1	94474323	rs61753033	A	G	c.5819T>C	p.Leu1940Pro	missense_variant	ClinVar	2.12e-05	0	0	0	4.01e-05	0.000141084	0	0
ABCA4	Stargardt disease	1	94526211	rs761380652	C	T	c.2042G>A	p.Arg681Gln	missense_variant	Missense Prediction	2.12e-05	1.55e-05	0	0	4.01e-05	2.82e-05	0	6.54e-05
ABCA4	Stargardt disease	1	94508341	rs138641544	C	A	c.3304G>T	p.Asp1102Tyr	missense_variant	Missense Prediction	2.12e-05	0	0	0	0	0	0.000300722	0
ABCA4	Stargardt disease	1	94490519	rs374921762	A	G	c.4625T>C	p.Ile1542Thr	missense_variant	Missense Prediction	2.12e-05	0	0	0	0.000160167	2.82e-05	0	0
ABCA4	Stargardt disease	1	94480178	rs61751406	G	T	c.5381C>A	p.Ala1794Asp	missense_variant	Missense Prediction	1.99e-05	3.52e-05	0	0	0	0	0	0
ABCA4	Stargardt disease	1	94546126	rs61748547	G	C	c.1007C>G	p.Ser336Cys	missense_variant	Missense Prediction	1.99e-05	3.53e-05	0	4.62e-05	0	0	0	0
ABCA4	Stargardt disease	1	94528164	rs145961131	G	A	c.1906C>T	p.Gln636Ter	stop_gained	ClinVar	1.99e-05	4.41e-05	0	0	0	0	0	0
ABCA4	Stargardt disease	1	94522239	rs61751395	A	T	c.2300T>A	p.Val767Asp	missense_variant	ClinVar	1.99e-05	4.41e-05	0	0	0	0	0	0
ABCA4	Stargardt disease	1	94512607	rs767041978	A	G	c.2786T>C	p.Val929Ala	missense_variant	Missense Prediction	1.99e-05	4.4e-05	0	0	0	0	0	0
ABCA4	Stargardt disease	1	94546247	rs747346334	AG	A	c.885delC	p.Leu296CysfsTer4	frameshift_variant	ClinVar	1.99e-05	3.54e-05	0	0	0	0	0	3.27e-05
ABCA4	Stargardt disease	1	94506805	rs768278935	C	T	c.3482G>A	p.Arg1161His	missense_variant	ClinVar	1.99e-05	2.64e-05	0	0	0	0	5.44e-05	3.27e-05
ABCA4	Stargardt disease	1	94508433	rs61750065	G	GAC	c.3210_3211dupGT	p.Ser1071CysfsTer14	frameshift_variant	ClinVar	1.99e-05	3.52e-05	0	0	0	2.89e-05	0	0
ABCA4	Stargardt disease	1	94576993	rs61751413	C	T	c.302+1G>A	c.302+1G>A	splice_donor_variant	ClinVar	1.99e-05	0	0	0	0.000308794	0	0	0
ABCA4	Stargardt disease	1	94487436	rs777415466	A	G	c.4739T>C	p.Leu1580Ser	missense_variant	ClinVar	1.99e-05	0	0	0	0	0	0	0.000163313
ABCA4	Stargardt disease	1	94466426	rs61750654	G	A	c.6445C>T	p.Arg2149Ter	stop_gained	ClinVar	1.99e-05	2.64e-05	0	0	6.15e-05	0	0	0
ABCA4	Stargardt disease	1	94476939	rs367857935	C	T	c.5463G>A	c.5463G>A	splice_region_variant	ClinVar	1.99e-05	8.82e-06	0	0	6.16e-05	0	0	9.8e-05
ABCA4	Stargardt disease	1	94505684	rs766239144	C	T	c.3523-1G>A	c.3523-1G>A	splice_acceptor_variant	Loftee	1.87e-05	3.31e-05	0	0	0	0	0	0
ABCA4	Stargardt disease	1	94544895	rs61748550	G	A	c.1222C>T	p.Arg408Ter	stop_gained	ClinVar	1.77e-05	2.32e-05	0	0	0	0	5.01e-05	3.27e-05
ABCA4	Stargardt disease	1	94466602	rs61748520	C	T	c.6342G>A	p.Val2114Val	synonymous_variant	ClinVar	1.77e-05	3.1e-05	0	0	4.01e-05	0	0	0
ABCA4	Stargardt disease	1	94496010	rs762150575	G	T	c.4326C>A	p.Asn1442Lys	missense_variant	ClinVar	1.77e-05	3.1e-05	0	0	4e-05	0	0	0
ABCA4	Stargardt disease	1	94466625	rs2297669	G	A	c.6319C>T	p.Arg2107Cys	missense_variant	Missense Prediction	1.77e-05	3.1e-05	0	0	4.01e-05	0	0	0
ABCA4	Stargardt disease	1	94526296	rs61749420	G	A	c.1957C>T	p.Arg653Cys	missense_variant	ClinVar	1.61e-05	2.68e-05	0	0	0	0	0	3.31e-05
ABCA4	Stargardt disease	1	94497564	rs61752427	G	A	c.3898C>T	p.Arg1300Ter	stop_gained	Loftee	1.61e-05	0	0	0	0	5.79e-05	0	6.54e-05
ABCA4	Stargardt disease	1	94485283	rs769711425	A	T	c.5051T>A	p.Ile1684Asn	missense_variant	Missense Prediction	1.6e-05	2.66e-05	0	0	6.28e-05	0	0	0
ABCA4	Stargardt disease	1	94577117	rs55732384	G	A	c.179C>T	p.Ala60Val	missense_variant	ClinVar	1.59e-05	8.79e-06	0	0	6.15e-05	2.89e-05	0	3.27e-05
ABCA4	Stargardt disease	1	94471032	rs61750643	G	A	c.6112C>T	p.Arg2038Trp	missense_variant	ClinVar	1.59e-05	1.76e-05	0	0	6.15e-05	0	0	3.27e-05
ABCA4	Stargardt disease	1	94496583	rs61750135	A	G	c.4222T>C	p.Trp1408Arg	missense_variant	ClinVar	1.59e-05	2.64e-05	0	0	0	2.89e-05	0	0
ABCA4	Stargardt disease	1	94586550	rs121909205	G	A	c.52C>T	p.Arg18Trp	missense_variant	ClinVar	1.59e-05	1.76e-05	0	0	0	2.89e-05	0	0
ABCA4	Stargardt disease	1	94467475	rs367839100	C	T	c.6221G>A	p.Gly2074Asp	missense_variant	Missense Prediction	1.59e-05	2.64e-05	0	0	6.15e-05	0	0	0
ABCA4	Stargardt disease	1	94568687	rs62646861	G	A	c.454C>T	p.Arg152Ter	stop_gained	ClinVar	1.59e-05	3.52e-05	0	0	0	0	0	0
ABCA4	Stargardt disease	1	94544903	rs749008843	G	C	c.1214C>G	p.Pro405Arg	missense_variant	Missense Prediction	1.59e-05	3.52e-05	0	0	0	0	0	0
ABCA4	Stargardt disease	1	94486960	rs61752439	C	G	c.4854G>C	p.Trp1618Cys	missense_variant	Missense Prediction	1.59e-05	0	0	0	0	8.68e-05	0	3.27e-05
ABCA4	Stargardt disease	1	94476875	rs62642576	G	A	c.5527C>T	p.Arg1843Trp	missense_variant	ClinVar	1.59e-05	0	0	0	6.15e-05	2.89e-05	5.44e-05	3.27e-05
ABCA4	Stargardt disease	1	94510164	rs61751262	C	T	c.3050+5G>A	c.3050+5G>A	splice_region_variant	ClinVar	1.59e-05	0	0.000297678	0	6.15e-05	0	0	0
ABCA4	Stargardt disease	1	94520690	rs61752406	C	T	c.2564G>A	p.Trp855Ter	stop_gained	ClinVar	1.59e-05	3.52e-05	0	0	0	0	0	0
ABCA4	Stargardt disease	1	94486933	rs763911476	CA	C	c.4880delT	p.Leu1627ArgfsTer35	frameshift_variant	Loftee	1.59e-05	8.8e-06	0	0	0	8.67e-05	0	0
ABCA4	Stargardt disease	1	94463662	rs545397722	C	T	c.6484G>A	p.Gly2162Arg	missense_variant	Missense Prediction	1.59e-05	0	0	0	0.000123077	5.78e-05	0	0
ABCA4	Stargardt disease	1	94476895	rs749345027	A	C	c.5507T>G	p.Phe1836Cys	missense_variant	Missense Prediction	1.59e-05	0	0	0	0	0	0	0.000130651
ABCA4	Stargardt disease	1	94526131	rs147051178	T	C	c.2122A>G	p.Met708Val	missense_variant	Missense Prediction	1.59e-05	3.52e-05	0	0	0	0	0	0
ABCA4	Stargardt disease	1	94497359	rs761163530	C	T	c.4103G>A	p.Arg1368His	missense_variant	Missense Prediction	1.43e-05	7.87e-06	0	0	8.02e-05	2.82e-05	0	0
ABCA4	Stargardt disease	1	94496636	rs61752430	A	G	c.4169T>C	p.Leu1390Pro	missense_variant	Missense Prediction	1.42e-05	0	0	0	0.000160359	0	0	0
ABCA4	Stargardt disease	1	94574147	rs62646860	G	A	c.428C>T	p.Pro143Leu	missense_variant	ClinVar	1.41e-05	2.32e-05	0	0	0	2.82e-05	0	0
ABCA4	Stargardt disease	1	94471026	rs61753038	G	A	c.6118C>T	p.Arg2040Ter	stop_gained	ClinVar	1.41e-05	7.75e-06	0	0	0	0	0.000150376	0
ABCA4	Stargardt disease	1	94528702	rs374224955	C	G	c.1726G>C	p.Asp576His	missense_variant	Missense Prediction	1.41e-05	2.32e-05	0	0	0	0	0	0
ABCA4	Stargardt disease	1	94463499	rs886044763	G	A	c.6647C>T	p.Ala2216Val	missense_variant	ClinVar	1.41e-05	3.1e-05	0	0	0	0	0	0
ABCA4	Stargardt disease	1	94485197	rs374343397	G	T	c.5137C>A	p.Gln1713Lys	missense_variant	ClinVar	1.21e-05	2.68e-05	0	0	0	0	0	0
ABCA4	Stargardt disease	1	94485201	rs560385739	G	T	c.5133C>A	p.His1711Gln	missense_variant	Missense Prediction	1.21e-05	8.9e-06	0	0	0	0	0.000109505	0
ABCA4	Stargardt disease	1	94528253	rs147932486	C	T	c.1817G>A	p.Gly606Asp	missense_variant	Missense Prediction	1.2e-05	8.82e-06	0	0	0.000123107	0	0	0
ABCA4	Stargardt disease	1	94497338	rs1267585230	G	A	c.4124C>T	p.Ala1375Val	missense_variant	Missense Prediction	1.2e-05	1.79e-05	0	0	0	2.89e-05	0	0
ABCA4	Stargardt disease	1	94568699	rs755916591	C	CT	c.443-2dupA	c.443-2dupA	splice_acceptor_variant	Loftee	1.2e-05	0	0	0	0	0	0	9.81e-05
ABCA4	Stargardt disease	1	94528248	rs61752398	A	T	c.1822T>A	p.Phe608Ile	missense_variant	ClinVar	1.2e-05	2.65e-05	0	0	0	0	0	0
ABCA4	Stargardt disease	1	94510215	rs757678409	G	A	c.3004C>T	p.Arg1002Trp	missense_variant	Missense Prediction	1.19e-05	1.76e-05	0	0	0	0	5.44e-05	0
ABCA4	Stargardt disease	1	94490509	rs767312869	C	T	c.4634+1G>A	c.4634+1G>A	splice_donor_variant	Loftee	1.19e-05	0	0	0.000138619	0	0	0	0
ABCA4	Stargardt disease	1	94517225	rs62642570	A	G	c.2617T>C	p.Phe873Leu	missense_variant	Missense Prediction	1.19e-05	1.76e-05	0	0	6.15e-05	0	0	0
ABCA4	Stargardt disease	1	94467446	rs1250914690	C	T	c.6250G>A	p.Ala2084Thr	missense_variant	Missense Prediction	1.19e-05	1.76e-05	0	0	0	0	5.44e-05	0
ABCA4	Stargardt disease	1	94496604	rs1305455299	G	C	c.4201C>G	p.Pro1401Ala	missense_variant	Missense Prediction	1.19e-05	0	0	0	0	8.68e-05	0	0
ABCA4	Stargardt disease	1	94508386	rs61751398	C	T	c.3259G>A	p.Glu1087Lys	missense_variant	Missense Prediction	1.19e-05	0	0	0	0	0	0	9.8e-05
ABCA4	Stargardt disease	1	94496610	rs62642573	C	A	c.4195G>T	p.Glu1399Ter	stop_gained	ClinVar	1.19e-05	0	0	0	0	0	0.000163168	0
ABCA4	Stargardt disease	1	94510214	rs752000268	C	T	c.3005G>A	p.Arg1002Gln	missense_variant	Missense Prediction	1.19e-05	8.79e-06	0	0	0	2.89e-05	0	3.27e-05
ABCA4	Stargardt disease	1	94506902	rs779426136	G	A	c.3385C>T	p.Arg1129Cys	missense_variant	Missense Prediction	1.19e-05	8.79e-06	0	0	0	2.89e-05	0	3.27e-05
ABCA4	Stargardt disease	1	94495983	rs200967229	C	T	c.4352+1G>A	c.4352+1G>A	splice_donor_variant	ClinVar	1.19e-05	1.76e-05	0	0	6.15e-05	0	0	0
ABCA4	Stargardt disease	1	94526239	rs377508857	T	C	c.2014A>G	p.Lys672Glu	missense_variant	Missense Prediction	1.19e-05	2.64e-05	0	0	0	0	0	0
ABCA4	Stargardt disease	1	94481372	rs769668293	G	C	c.5235C>G	p.Ile1745Met	missense_variant	Missense Prediction	1.19e-05	2.64e-05	0	0	0	0	0	0
ABCA4	Stargardt disease	1	94496547	rs61750138	C	T	c.4253+5G>A	c.4253+5G>A	splice_region_variant	ClinVar	1.19e-05	8.8e-06	0	0	0	2.89e-05	0	3.27e-05
ABCA4	Stargardt disease	1	94544249	rs794726979	A	G	c.1253T>C	p.Phe418Ser	missense_variant	ClinVar	1.19e-05	2.64e-05	0	0	0	0	0	0
ABCA4	Stargardt disease	1	94506903	rs369922919	G	C	c.3384C>G	p.Asp1128Glu	missense_variant	Missense Prediction	1.19e-05	0	0	0	0.00018457	0	0	0
ABCA4	Stargardt disease	1	94508976	rs61750061	C	T	c.3106G>A	p.Glu1036Lys	missense_variant	ClinVar	1.19e-05	0	0	0	0	0	0.000163097	0
ABCA4	Stargardt disease	1	94520774	rs144018419	C	G	c.2480G>C	p.Ser827Thr	missense_variant	Missense Prediction	1.19e-05	1.76e-05	0	0	6.15e-05	0	0	0
ABCA4	Stargardt disease	1	94496557	rs1480701186	G	T	c.4248C>A	p.Phe1416Leu	missense_variant	Missense Prediction	1.19e-05	2.64e-05	0	0	0	0	0	0
ABCA4	Stargardt disease	1	94544185	rs61752391	C	T	c.1317G>A	p.Trp439Ter	stop_gained	ClinVar	1.19e-05	2.64e-05	0	0	0	0	0	0
ABCA4	Stargardt disease	1	94485277	rs6681879	A	G	c.5057T>C	p.Val1686Ala	missense_variant	Missense Prediction	1.07e-05	0	0	0	0.000121585	0	0	0
ABCA4	Stargardt disease	1	94485221	rs771038310	G	A	c.5113C>T	p.Arg1705Trp	missense_variant	Missense Prediction	1.07e-05	1.56e-05	0	4e-05	0	0	0	0
ABCA4	Stargardt disease	1	94546136	rs61748546	G	A	c.997C>T	p.Arg333Trp	missense_variant	Missense Prediction	1.06e-05	7.76e-06	9.66e-05	0	4.01e-05	0	0	0
ABCA4	Stargardt disease	1	94577093	rs62654397	G	A	c.203C>T	p.Pro68Leu	missense_variant	Missense Prediction	1.06e-05	0	0	0	4e-05	2.82e-05	0	3.27e-05
ABCA4	Stargardt disease	1	94502337	rs764435582	A	G	c.3821T>C	p.Leu1274Pro	missense_variant	Missense Prediction	1.06e-05	1.55e-05	0	0	4.01e-05	0	0	0
ABCA4	Stargardt disease	1	94520793	rs61749433	A	T	c.2461T>A	p.Trp821Arg	missense_variant	Missense Prediction	1.06e-05	2.33e-05	0	0	0	0	0	0
ABCA4	Stargardt disease	1	94495077	rs61750147	C	A	c.4463G>T	p.Cys1488Phe	missense_variant	Missense Prediction	8.22e-06	1.82e-05	0	0	0	0	0	0
ABCA4	Stargardt disease	1	94495078	rs61750146	A	G	c.4462T>C	p.Cys1488Arg	missense_variant	ClinVar	8.2e-06	1.81e-05	0	0	0	0	0	0
ABCA4	Stargardt disease	1	94485171	rs144619288	GGT	G	c.5161_5162delAC	p.Thr1721HisfsTer65	frameshift_variant	ClinVar	8.17e-06	1.81e-05	0	0	0	0	0	0
ABCA4	Stargardt disease	1	94485176	rs781126638	G	T	c.5158C>A	p.Pro1720Thr	missense_variant	Missense Prediction	8.15e-06	9.02e-06	0	0	0	0	5.53e-05	0
ABCA4	Stargardt disease	1	94485310	rs375156009	G	A	c.5024C>T	p.Thr1675Ile	missense_variant	Missense Prediction	8.11e-06	1.79e-05	0	0	0	0	0	0
ABCA4	Stargardt disease	1	94485196	rs755826006	T	C	c.5138A>G	p.Gln1713Arg	missense_variant	Missense Prediction	8.07e-06	0	0	0	0	5.84e-05	0	0
ABCA4	Stargardt disease	1	94488940	rs61752436	A	G	c.4667+2T>C	c.4667+2T>C	splice_donor_variant	Loftee	8.03e-06	8.91e-06	0	0	0	0	0	3.31e-05
ABCA4	Stargardt disease	1	94485206	rs778747291	T	G	c.5128A>C	p.Lys1710Gln	missense_variant	ClinVar	8.03e-06	8.87e-06	0	4.65e-05	0	0	0	0
ABCA4	Stargardt disease	1	94528311	rs754765164	T	C	c.1761-2A>G	c.1761-2A>G	splice_acceptor_variant	Loftee	8.02e-06	8.87e-06	0	0	0	0	5.47e-05	0
ABCA4	Stargardt disease	1	94485220	rs61753021	C	A	c.5114G>T	p.Arg1705Leu	missense_variant	ClinVar	8.01e-06	8.85e-06	0	0	6.26e-05	0	0	0
ABCA4	Stargardt disease	1	94520853	rs374410829	C	T	c.2401G>A	p.Ala801Thr	missense_variant	Missense Prediction	7.98e-06	1.77e-05	0	0	0	0	0	0
ABCA4	Stargardt disease	1	94473265	rs867079318	C	T	c.5930G>A	p.Gly1977Asp	missense_variant	Missense Prediction	7.98e-06	8.83e-06	0	0	0	2.89e-05	0	0
ABCA4	Stargardt disease	1	94473266	rs61750639	C	T	c.5929G>A	p.Gly1977Ser	missense_variant	ClinVar	7.98e-06	8.83e-06	0	0	0	0	0	3.27e-05
ABCA4	Stargardt disease	1	94466658	rs61750646	C	T	c.6286G>A	p.Glu2096Lys	missense_variant	Missense Prediction	7.98e-06	8.83e-06	0	0	6.17e-05	0	0	0
ABCA4	Stargardt disease	1	94577006	rs755691060	T	C	c.290A>G	p.Tyr97Cys	missense_variant	Missense Prediction	7.97e-06	0	0	0	0	5.79e-05	0	0
ABCA4	Stargardt disease	1	94473250	rs1413097229	A	G	c.5945T>C	p.Phe1982Ser	missense_variant	Missense Prediction	7.97e-06	0	0	0	0	0	0.000108838	0
ABCA4	Stargardt disease	1	94564460	rs61748538	G	A	c.658C>T	p.Arg220Cys	missense_variant	ClinVar	7.97e-06	8.8e-06	0	0	6.15e-05	0	0	0
ABCA4	Stargardt disease	1	94543302	rs767437562	T	C	c.1498A>G	p.Arg500Gly	missense_variant	Missense Prediction	7.96e-06	8.8e-06	0	0	0	0	5.44e-05	0
ABCA4	Stargardt disease	1	94476883	rs946348819	C	A	c.5519G>T	p.Cys1840Phe	missense_variant	Missense Prediction	7.96e-06	0	0	0	6.15e-05	0	0	3.27e-05
ABCA4	Stargardt disease	1	94526212	rs61749423	G	A	c.2041C>T	p.Arg681Ter	stop_gained	ClinVar	7.96e-06	8.81e-06	0	0	0	0	0	3.27e-05
ABCA4	Stargardt disease	1	94512529	rs760102207	T	A	c.2864A>T	p.Glu955Val	missense_variant	Missense Prediction	7.96e-06	0	0	0	0	0	0.000108731	0
ABCA4	Stargardt disease	1	94463434	rs1216715608	G	C	c.6712C>G	p.Gln2238Glu	missense_variant	Missense Prediction	7.96e-06	1.76e-05	0	0	0	0	0	0
ABCA4	Stargardt disease	1	94517188	rs1212420029	C	A	c.2653+1G>T	c.2653+1G>T	splice_donor_variant	Loftee	7.96e-06	1.76e-05	0	0	0	0	0	0
ABCA4	Stargardt disease	1	94467421	rs1427296561	A	G	c.6275T>C	p.Val2092Ala	missense_variant	Missense Prediction	7.96e-06	0	0	0	0	0	0	6.53e-05
ABCA4	Stargardt disease	1	94486960	rs61752439	C	T	c.4854G>A	p.Trp1618Ter	stop_gained	Loftee	7.96e-06	0	0	0	0	5.78e-05	0	0
ABCA4	Stargardt disease	1	94467413	rs770453727	C	G	c.6282+1G>C	c.6282+1G>C	splice_donor_variant	Loftee	7.96e-06	1.76e-05	0	0	0	0	0	0
ABCA4	Stargardt disease	1	94509018	rs61749459	C	T	c.3064G>A	p.Glu1022Lys	missense_variant	ClinVar	7.96e-06	8.8e-06	0	0	0	0	0	3.27e-05
ABCA4	Stargardt disease	1	94471036	rs779751119	A	T	c.6108T>A	p.Tyr2036Ter	stop_gained	Loftee	7.96e-06	0	0	0	0	0	0	6.53e-05
ABCA4	Stargardt disease	1	94502714	rs763219678	G	C	c.3800C>G	p.Thr1267Ser	missense_variant	Missense Prediction	7.96e-06	8.8e-06	0	0	0	2.89e-05	0	0
ABCA4	Stargardt disease	1	94508455	rs767854160	C	A	c.3191-1G>T	c.3191-1G>T	splice_acceptor_variant	Loftee	7.96e-06	1.76e-05	0	0	0	0	0	0
ABCA4	Stargardt disease	1	94502859	rs766740575	C	G	c.3655G>C	p.Ala1219Pro	missense_variant	Missense Prediction	7.96e-06	0	0	0	0	0	0.000108767	0
ABCA4	Stargardt disease	1	94461733	rs777132940	T	C	c.6748A>G	p.Lys2250Glu	missense_variant	Missense Prediction	7.96e-06	1.76e-05	0	0	0	0	0	0
ABCA4	Stargardt disease	1	94546096	rs61752389	T	G	c.1037A>C	p.Lys346Thr	missense_variant	Missense Prediction	7.96e-06	1.76e-05	0	0	0	0	0	0
ABCA4	Stargardt disease	1	94476830	rs371489809	A	T	c.5572T>A	p.Tyr1858Asn	missense_variant	ClinVar	7.96e-06	1.76e-05	0	0	0	0	0	0
ABCA4	Stargardt disease	1	94486836	rs1211325812	G	A	c.4978C>T	p.Pro1660Ser	missense_variant	Missense Prediction	7.95e-06	1.76e-05	0	0	0	0	0	0
ABCA4	Stargardt disease	1	94586601	rs201738997	T	C	c.1A>G	p.Met1?	start_lost	Loftee	7.95e-06	0	9.92e-05	0	0	0	0	0
ABCA4	Stargardt disease	1	94586540	rs746232022	T	G	c.62A>C	p.Gln21Pro	missense_variant	Missense Prediction	7.95e-06	0	0	9.24e-05	0	0	0	0
ABCA4	Stargardt disease	1	94528728	rs774819519	A	G	c.1700T>C	p.Val567Ala	missense_variant	Missense Prediction	7.95e-06	0	0	0	0.000123031	0	0	0
ABCA4	Stargardt disease	1	94544167	rs61748552	G	C	c.1335C>G	p.Ser445Arg	missense_variant	ClinVar	7.95e-06	1.76e-05	0	0	0	0	0	0
ABCA4	Stargardt disease	1	94466561	rs61750651	T	C	c.6383A>G	p.His2128Arg	missense_variant	Missense Prediction	7.95e-06	8.79e-06	0	0	0	2.89e-05	0	0
ABCA4	Stargardt disease	1	94476425	rs780817685	A	G	c.2T>C	p.Met1?	start_lost	Loftee	7.95e-06	0	0	0	0	0	0.000108755	0
ABCA4	Stargardt disease	1	94487427	rs61750153	A	G	c.4748T>C	p.Leu1583Pro	missense_variant	Missense Prediction	7.95e-06	0	0	0	0	0	0.000108731	0
ABCA4	Stargardt disease	1	94508433	rs61750065	G	A	c.3212C>T	p.Ser1071Leu	missense_variant	ClinVar	7.95e-06	0	0	0	0	0	0	6.53e-05
ABCA4	Stargardt disease	1	94495989	rs886044741	C	A	c.4347G>T	p.Trp1449Cys	missense_variant	ClinVar	7.95e-06	8.79e-06	0	0	6.15e-05	0	0	0
ABCA4	Stargardt disease	1	94506764	rs1265840106	C	A	c.3522+1G>T	c.3522+1G>T	splice_donor_variant	Loftee	7.95e-06	0	0	0	0	5.78e-05	0	0
ABCA4	Stargardt disease	1	94577127	rs778422185	G	C	c.169C>G	p.Pro57Ala	missense_variant	Missense Prediction	7.95e-06	0	0	0	0	0	0	6.53e-05
ABCA4	Stargardt disease	1	94487456	rs1340989734	C	CCCCG	c.4715_4718dupCGGG	p.Glu1574GlyfsTer24	frameshift_variant	Loftee	7.95e-06	0	0	0	0	5.78e-05	0	0
ABCA4	Stargardt disease	1	94508434	rs61750064	A	G	c.3211T>C	p.Ser1071Pro	missense_variant	Missense Prediction	7.95e-06	1.76e-05	0	0	0	0	0	0
ABCA4	Stargardt disease	1	94480208	rs746252741	A	C	c.5351T>G	p.Leu1784Arg	missense_variant	Missense Prediction	7.95e-06	8.79e-06	0	0	0	0	0	0
ABCA4	Stargardt disease	1	94466456	rs61750653	G	A	c.6415C>T	p.Arg2139Trp	missense_variant	Missense Prediction	7.95e-06	8.79e-06	9.92e-05	0	0	0	0	0
ABCA4	Stargardt disease	1	94506959	rs544428779	C	T	c.3329-1G>A	c.3329-1G>A	splice_acceptor_variant	Loftee	7.95e-06	8.79e-06	0	0	6.15e-05	0	0	0
ABCA4	Stargardt disease	1	94496045	rs745544039	CA	C	c.4290delT	p.Ala1431GlnfsTer5	frameshift_variant	Loftee	7.95e-06	0	0	0	0	0	0	6.53e-05
ABCA4	Stargardt disease	1	94467466	rs886044759	C	T	c.6230G>A	p.Arg2077Gln	missense_variant	ClinVar	7.95e-06	0	0	0	0	0	0.000108767	0
ABCA4	Stargardt disease	1	94506960	rs1324958803	T	A	c.3329-2A>T	c.3329-2A>T	splice_acceptor_variant	Loftee	7.95e-06	1.76e-05	0	0	0	0	0	0
ABCA4	Stargardt disease	1	94486886	rs760706416	AGGCT	A	c.4924_4927delAGCC	p.Ser1642CysfsTer19	frameshift_variant	Loftee	7.95e-06	0	0	0	0	0	0	6.53e-05
ABCA4	Stargardt disease	1	94486818	rs773880325	C	A	c.4996G>T	p.Glu1666Ter	stop_gained	Loftee	7.95e-06	1.76e-05	0	0	0	0	0	0
ABCA4	Stargardt disease	1	94497588	rs61752426	G	A	c.3874C>T	p.Gln1292Ter	stop_gained	Loftee	7.21e-06	1.58e-05	0	0	0	0	0	0
ABCA4	Stargardt disease	1	94497360	rs1183074086	G	C	c.4102C>G	p.Arg1368Gly	missense_variant	Missense Prediction	7.12e-06	1.57e-05	0	0	0	0	0	0
ABCA4	Stargardt disease	1	94485244	rs776687457	A	C	c.5090T>G	p.Phe1697Cys	missense_variant	Missense Prediction	7.09e-06	1.55e-05	0	0	0	0	0	0
ABCA4	Stargardt disease	1	94466627	rs1057520213	C	T	c.6317G>A	p.Arg2106His	missense_variant	ClinVar	7.08e-06	0	0	0	0	2.82e-05	0	3.27e-05
ABCA4	Stargardt disease	1	94546145	rs1472081651	C	A	c.988G>T	p.Gly330Cys	missense_variant	Missense Prediction	7.08e-06	0	0	0	4.01e-05	2.82e-05	0	0
ABCA4	Stargardt disease	1	94466480	rs61750652	C	T	c.6391G>A	p.Glu2131Lys	missense_variant	Missense Prediction	7.07e-06	1.55e-05	0	0	0	0	0	0
ABCA4	Stargardt disease	1	94496571	rs61750137	G	A	c.4234C>T	p.Gln1412Ter	stop_gained	ClinVar	7.07e-06	1.55e-05	0	0	0	0	0	0
ABCA4	Stargardt disease	1	94544877	rs765707028	C	G	c.1239+1G>C	c.1239+1G>C	splice_donor_variant	ClinVar	7.07e-06	7.74e-06	0	0	4e-05	0	0	0
ABCA4	Stargardt disease	1	94544909	rs913030626	T	A	c.1208A>T	p.Asp403Val	missense_variant	Missense Prediction	7.07e-06	0	0	0	8.01e-05	0	0	0
ABCA4	Stargardt disease	1	94544921	rs1227986044	A	G	c.1196T>C	p.Leu399Pro	missense_variant	Missense Prediction	7.07e-06	0	0	0	0	0	0.000100231	0
ABCA4	Stargardt disease	1	94490560	rs141395755	C	A	c.4584G>T	p.Arg1528Ser	missense_variant	Missense Prediction	7.07e-06	0	0	0	8.01e-05	0	0	0
ABCA4	Stargardt disease	1	94495034	rs61750149	G	T	c.4506C>A	p.Cys1502Ter	stop_gained	Loftee	5.15e-06	1.23e-05	0	0	0	0	0	0
ABCA4	Stargardt disease	1	94522379	rs1401924846	C	T	c.2161-1G>A	c.2161-1G>A	splice_acceptor_variant	Loftee	4.61e-06	0	0	0	0	0	0	3.69e-05
ABCA4	Stargardt disease	1	94522365	rs765683730	A	G	c.2174T>C	p.Leu725Pro	missense_variant	Missense Prediction	4.29e-06	9.6e-06	0	0	0	0	0	0
ABCA4	Stargardt disease	1	94522365	rs765683730	A	C	c.2174T>G	p.Leu725Arg	missense_variant	Missense Prediction	4.29e-06	9.6e-06	0	0	0	0	0	0
ABCA4	Stargardt disease	1	94485145	rs886044747	C	T	c.5189G>A	p.Trp1730Ter	stop_gained	ClinVar	4.21e-06	9.36e-06	0	0	0	0	0	0
ABCA4	Stargardt disease	1	94564549	rs61748534	T	A	c.571-2A>T	c.571-2A>T	splice_acceptor_variant	Loftee	4.19e-06	9.12e-06	0	0	0	0	0	0
ABCA4	Stargardt disease	1	94485148	rs61750567	A	G	c.5186T>C	p.Leu1729Pro	missense_variant	Missense Prediction	4.18e-06	0	0	0	6.72e-05	0	0	0
ABCA4	Stargardt disease	1	94526316	rs61751263	C	T	c.1938-1G>A	c.1938-1G>A	splice_acceptor_variant	ClinVar	4.16e-06	0	0.000101854	0	0	0	0	0
ABCA4	Stargardt disease	1	94485158	rs1057518955	T	TC	c.5175dupG	p.Thr1726AspfsTer61	frameshift_variant	ClinVar	4.13e-06	9.15e-06	0	0	0	0	0	0
ABCA4	Stargardt disease	1	94485164	rs867654589	AG	A	c.5169delC	p.Trp1724GlyfsTer2	frameshift_variant	Loftee	4.1e-06	0	0	0	6.53e-05	0	0	0
ABCA4	Stargardt disease	1	94497601	rs769687104	T	C	c.3863-2A>G	c.3863-2A>G	splice_acceptor_variant	Loftee	4.1e-06	0	0	0	0	0	0	3.27e-05
ABCA4	Stargardt disease	1	94497591	rs746541266	G	A	c.3871C>T	p.Gln1291Ter	stop_gained	ClinVar	4.07e-06	8.99e-06	0	0	0	0	0	0
ABCA4	Stargardt disease	1	94543244	rs763808930	A	G	c.1554+2T>C	c.1554+2T>C	splice_donor_variant	Loftee	4.02e-06	8.88e-06	0	0	0	0	0	0
ABCA4	Stargardt disease	1	94497360	rs1183074086	G	A	c.4102C>T	p.Arg1368Cys	missense_variant	Missense Prediction	4.01e-06	8.95e-06	0	0	0	0	0	0
ABCA4	Stargardt disease	1	94487216	rs889448722	C	T	c.4828G>A	p.Glu1610Lys	missense_variant	Missense Prediction	4.01e-06	0	0	0	6.35e-05	0	0	0
ABCA4	Stargardt disease	1	94526287	rs779455131	G	A	c.1966C>T	p.Pro656Ser	missense_variant	Missense Prediction	4.01e-06	0	0	0	0	0	0	3.29e-05
ABCA4	Stargardt disease	1	94488972	rs1131691612	A	T	c.4637T>A	p.Leu1546Ter	stop_gained	Loftee	4.01e-06	8.89e-06	0	0	0	0	0	0
ABCA4	Stargardt disease	1	94488941	rs751319688	C	T	c.4667+1G>A	c.4667+1G>A	splice_donor_variant	Loftee	4.01e-06	8.9e-06	0	0	0	0	0	0
ABCA4	Stargardt disease	1	94497338	rs1267585230	G	T	c.4124C>A	p.Ala1375Glu	missense_variant	Missense Prediction	4.01e-06	0	0	0	0	0	5.44e-05	0
ABCA4	Stargardt disease	1	94485269	rs61753020	A	G	c.5065T>C	p.Ser1689Pro	missense_variant	ClinVar	4e-06	0	0	0	0	0	0	0
ABCA4	Stargardt disease	1	94546276	rs769352013	T	C	c.859-2A>G	c.859-2A>G	splice_acceptor_variant	Loftee	4e-06	0	0	0	6.17e-05	0	0	0
ABCA4	Stargardt disease	1	94526283	rs1226435882	A	G	c.1970T>C	p.Ile657Thr	missense_variant	Missense Prediction	4e-06	0	0	0	0	0	5.46e-05	0
ABCA4	Stargardt disease	1	94473236	rs35156284	C	T	c.5959G>A	p.Gly1987Arg	missense_variant	Missense Prediction	3.99e-06	0	0	0	0	0	5.44e-05	0
ABCA4	Stargardt disease	1	94497413	rs1064793012	A	G	c.4049T>C	p.Leu1350Pro	missense_variant	ClinVar	3.99e-06	8.85e-06	0	0	0	0	0	0
ABCA4	Stargardt disease	1	94473289	rs745851261	C	A	c.5906G>T	p.Gly1969Val	missense_variant	Missense Prediction	3.99e-06	8.84e-06	0	0	0	0	0	0
ABCA4	Stargardt disease	1	94466660	rs1064793015	T	C	c.6284A>G	p.Asp2095Gly	missense_variant	Missense Prediction	3.99e-06	8.83e-06	0	0	0	0	0	0
ABCA4	Stargardt disease	1	94526262	rs767782886	A	T	c.1991T>A	p.Ile664Asn	missense_variant	Missense Prediction	3.99e-06	0	0	0	0	2.89e-05	0	0
ABCA4	Stargardt disease	1	94473259	rs61753037	GT	G	c.5935delA	p.Thr1979GlnfsTer13	frameshift_variant	Loftee	3.99e-06	0	0	0	0	0	5.44e-05	0
ABCA4	Stargardt disease	1	94481296	rs374015407	C	T	c.5311G>A	p.Gly1771Arg	missense_variant	Missense Prediction	3.99e-06	8.82e-06	0	0	0	0	0	0
ABCA4	Stargardt disease	1	94473286	rs886044756	A	C	c.5909T>G	p.Leu1970Arg	missense_variant	Missense Prediction	3.99e-06	8.83e-06	0	0	0	0	0	0
ABCA4	Stargardt disease	1	94466654	rs747046963	G	C	c.6290C>G	p.Pro2097Arg	missense_variant	Missense Prediction	3.99e-06	0	0	0	0	0	5.44e-05	0
ABCA4	Stargardt disease	1	94473248	rs1187562067	T	C	c.5947A>G	p.Lys1983Glu	missense_variant	Missense Prediction	3.99e-06	8.83e-06	0	0	0	0	0	0
ABCA4	Stargardt disease	1	94568699	rs755916591	CTACA	C	c.443-5_443-2delTGTA	c.443-5_443-2delTGTA	splice_acceptor_variant	Loftee	3.99e-06	0	0	0	0	0	5.44e-05	0
ABCA4	Stargardt disease	1	94578623	rs778908435	C	T	c.67-1G>A	c.67-1G>A	splice_acceptor_variant	Loftee	3.99e-06	0	0	0	0	0	0	3.27e-05
ABCA4	Stargardt disease	1	94485247	rs61750564	C	A	c.5087G>T	p.Ser1696Ile	missense_variant	Missense Prediction	3.99e-06	0	0	0	0	0	0	3.28e-05
ABCA4	Stargardt disease	1	94526268	rs1218846489	G	T	c.1985C>A	p.Ala662Glu	missense_variant	Missense Prediction	3.99e-06	8.83e-06	0	0	0	0	0	0
ABCA4	Stargardt disease	1	94528873	rs1224959251	A	G	c.1555T>C	p.Cys519Arg	missense_variant	Missense Prediction	3.99e-06	8.84e-06	0	0	0	0	0	0
ABCA4	Stargardt disease	1	94526258	rs757302286	G	T	c.1995C>A	p.Tyr665Ter	stop_gained	Loftee	3.99e-06	0	0	0	0	0	0	3.27e-05
ABCA4	Stargardt disease	1	94481298	rs760780770	T	C	c.5309A>G	p.Tyr1770Cys	missense_variant	Missense Prediction	3.99e-06	0	0	0	6.17e-05	0	0	0
ABCA4	Stargardt disease	1	94473197	rs1005610645	C	A	c.5998G>T	p.Gly2000Cys	missense_variant	Missense Prediction	3.99e-06	0	0	0	6.19e-05	0	0	0
ABCA4	Stargardt disease	1	94481293	rs1307108997	A	C	c.5312+2T>G	c.5312+2T>G	splice_donor_variant	Loftee	3.99e-06	8.82e-06	0	0	0	0	0	0
ABCA4	Stargardt disease	1	94548999	rs754536977	T	C	c.769-2A>G	c.769-2A>G	splice_acceptor_variant	Loftee	3.99e-06	0	0	0	0	0	0	3.27e-05
ABCA4	Stargardt disease	1	94520873	rs777634165	T	C	c.2383-2A>G	c.2383-2A>G	splice_acceptor_variant	Loftee	3.99e-06	8.86e-06	0	0	0	0	0	0
ABCA4	Stargardt disease	1	94578624	rs398123339	T	C	c.67-2A>G	c.67-2A>G	splice_acceptor_variant	ClinVar	3.99e-06	8.83e-06	0	0	0	0	0	0
ABCA4	Stargardt disease	1	94528281	rs61751393	G	A	c.1789C>T	p.Pro597Ser	missense_variant	ClinVar	3.99e-06	8.83e-06	0	0	0	0	0	0
ABCA4	Stargardt disease	1	94473286	rs886044756	AGGCCAAAGCACTAGGAGAAAACACAGAGCTAGCCTGGCCCTAGAGATCAAGAAGGTCTAAAAT	A	c.5899-53_5908delATTTTAGACCTTCTTGATCTCTAGGGCCAGGCTAGCTCTGTGTTTTCTCCTAGTGCTTTGGCC	c.5899-53_5908delATTTTAGACCTTCTTGATCTCTAGGGCCAGGCTAGCTCTGTGTTTTCTCCTAGTGCTTTGGCC	splice_acceptor_variant	Loftee	3.99e-06	0	0	0	0	0	0	3.27e-05
ABCA4	Stargardt disease	1	94548907	rs750954445	C	A	c.858+1G>T	c.858+1G>T	splice_donor_variant	Loftee	3.99e-06	0	0	0	0	0	0	3.27e-05
ABCA4	Stargardt disease	1	94497427	rs760519654	G	GTT	c.4033_4034dupAA	p.Asn1345LysfsTer45	frameshift_variant	Loftee	3.99e-06	0	0	0	0	0	0	3.27e-05
ABCA4	Stargardt disease	1	94528238	rs760735952	A	G	c.1832T>C	p.Leu611Pro	missense_variant	Missense Prediction	3.98e-06	8.82e-06	0	0	0	0	0	0
ABCA4	Stargardt disease	1	94528178	rs1360564195	C	A	c.1892G>T	p.Gly631Val	missense_variant	Missense Prediction	3.98e-06	0	0	0	0	0	5.44e-05	0
ABCA4	Stargardt disease	1	94496009	rs533422156	G	T	c.4327C>A	p.Arg1443Ser	missense_variant	Missense Prediction	3.98e-06	8.79e-06	0	0	0	0	0	0
ABCA4	Stargardt disease	1	94564387	rs62646864	A	G	c.731T>C	p.Leu244Pro	missense_variant	Missense Prediction	3.98e-06	8.79e-06	0	0	0	0	0	0
ABCA4	Stargardt disease	1	94564439	rs63749081	AGCGCACCGTCTTT	A	c.666_678delAAAGACGGTGCGC	p.Lys223MetfsTer14	frameshift_variant	ClinVar	3.98e-06	0	0	0	6.15e-05	0	0	0
ABCA4	Stargardt disease	1	94528859	rs62646868	A	C	c.1569T>G	p.Asp523Glu	missense_variant	Missense Prediction	3.98e-06	8.81e-06	0	0	0	0	0	0
ABCA4	Stargardt disease	1	94512493	rs1291080436	G	C	c.2900C>G	p.Ala967Gly	missense_variant	Missense Prediction	3.98e-06	0	0	0	0	0	0	3.27e-05
ABCA4	Stargardt disease	1	94480116	rs1398632105	A	C	c.5443T>G	p.Leu1815Val	missense_variant	Missense Prediction	3.98e-06	0	0	0	0	0	0	3.27e-05
ABCA4	Stargardt disease	1	94506785	rs1472949364	TC	T	c.3501delG	p.Ser1168AlafsTer28	frameshift_variant	Loftee	3.98e-06	0	0	0	6.15e-05	0	0	0
ABCA4	Stargardt disease	1	94496017	rs61750141	A	G	c.4319T>C	p.Phe1440Ser	missense_variant	ClinVar	3.98e-06	0	0	0	0	0	0	3.27e-05
ABCA4	Stargardt disease	1	94480152	rs755666756	C	T	c.5407G>A	p.Gly1803Ser	missense_variant	Missense Prediction	3.98e-06	8.79e-06	0	0	0	0	0	0
ABCA4	Stargardt disease	1	94490606	rs61752435	T	C	c.4540-2A>G	c.4540-2A>G	splice_acceptor_variant	ClinVar	3.98e-06	8.79e-06	0	0	0	0	0	0
ABCA4	Stargardt disease	1	94578566	rs748357067	C	T	c.123G>A	p.Trp41Ter	stop_gained	ClinVar	3.98e-06	8.79e-06	0	0	0	0	0	0
ABCA4	Stargardt disease	1	94577102	rs62654395	C	T	c.194G>A	p.Gly65Glu	missense_variant	ClinVar	3.98e-06	8.79e-06	0	0	0	0	0	0
ABCA4	Stargardt disease	1	94528151	rs760790294	G	T	c.1919C>A	p.Pro640His	missense_variant	Missense Prediction	3.98e-06	0	0	0	0	0	0	3.27e-05
ABCA4	Stargardt disease	1	94512520	rs754082669	A	G	c.2873T>C	p.Ile958Thr	missense_variant	Missense Prediction	3.98e-06	0	0	4.62e-05	0	0	0	0
ABCA4	Stargardt disease	1	94528787	rs1043103980	GA	G	c.1640delT	p.Phe547SerfsTer21	frameshift_variant	Loftee	3.98e-06	8.79e-06	0	0	0	0	0	0
ABCA4	Stargardt disease	1	94528866	rs1279522242	AC	A	c.1561delG	p.Val521SerfsTer47	frameshift_variant	Loftee	3.98e-06	0	0	0	0	0	5.44e-05	0
ABCA4	Stargardt disease	1	94502847	rs755283743	CCA	C	c.3665_3666delTG	p.Val1222GlyfsTer14	frameshift_variant	Loftee	3.98e-06	0	0	0	0	2.89e-05	0	0
ABCA4	Stargardt disease	1	94480169	rs753678303	C	T	c.5390G>A	p.Cys1797Tyr	missense_variant	Missense Prediction	3.98e-06	8.79e-06	0	0	0	0	0	0
ABCA4	Stargardt disease	1	94512501	rs761689153	GT	G	c.2891delA	p.His964ProfsTer13	frameshift_variant	Loftee	3.98e-06	0	0	0	0	0	0	3.27e-05
ABCA4	Stargardt disease	1	94463499	rs886044763	G	T	c.6647C>A	p.Ala2216Glu	missense_variant	Missense Prediction	3.98e-06	0	0	0	0	2.89e-05	0	0
ABCA4	Stargardt disease	1	94544913	rs1281131866	G	A	c.1204C>T	p.Pro402Ser	missense_variant	Missense Prediction	3.98e-06	0	0	0	0	0	0	3.27e-05
ABCA4	Stargardt disease	1	94577135	rs150774447	C	A	c.161G>T	p.Cys54Phe	missense_variant	ClinVar	3.98e-06	0	0	0	0	0	0	3.27e-05
ABCA4	Stargardt disease	1	94574132	rs754112731	C	T	c.442+1G>A	c.442+1G>A	splice_donor_variant	Loftee	3.98e-06	0	0	0	0	0	5.44e-05	0
ABCA4	Stargardt disease	1	94510271	rs61752411	G	A	c.2948C>T	p.Thr983Ile	missense_variant	ClinVar	3.98e-06	0	0	0	0	0	5.44e-05	0
ABCA4	Stargardt disease	1	94490558	rs1285652480	T	G	c.4586A>C	p.Asn1529Thr	missense_variant	Missense Prediction	3.98e-06	0	0	0	0	2.89e-05	0	0
ABCA4	Stargardt disease	1	94510272	rs1368508052	T	C	c.2947A>G	p.Thr983Ala	missense_variant	Missense Prediction	3.98e-06	8.79e-06	0	0	0	0	0	0
ABCA4	Stargardt disease	1	94471067	rs886044758	A	G	c.6077T>C	p.Leu2026Pro	missense_variant	ClinVar	3.98e-06	0	0	0	0	2.89e-05	0	0
ABCA4	Stargardt disease	1	94466556	rs61753043	G	C	c.6386+2C>G	c.6386+2C>G	splice_donor_variant	ClinVar	3.98e-06	8.79e-06	0	0	0	0	0	0
ABCA4	Stargardt disease	1	94544259	rs1279729551	T	C	c.1243A>G	p.Asn415Asp	missense_variant	Missense Prediction	3.98e-06	8.79e-06	0	0	0	0	0	0
ABCA4	Stargardt disease	1	94508365	rs752042614	G	A	c.3280C>T	p.Pro1094Ser	missense_variant	Missense Prediction	3.98e-06	8.79e-06	0	0	0	0	0	0
ABCA4	Stargardt disease	1	94586541	rs770272033	G	A	c.61C>T	p.Gln21Ter	stop_gained	Loftee	3.98e-06	8.8e-06	0	0	0	0	0	0
ABCA4	Stargardt disease	1	94512504	rs61752410	GC	G	c.2888delG	p.Gly963AlafsTer14	frameshift_variant	ClinVar	3.98e-06	0	0	0	0	2.89e-05	0	0
ABCA4	Stargardt disease	1	94509027	rs61749457	T	C	c.3055A>G	p.Thr1019Ala	missense_variant	ClinVar	3.98e-06	0	0	0	0	0	5.44e-05	0
ABCA4	Stargardt disease	1	94577039	rs1463176839	G	A	c.257C>T	p.Thr86Ile	missense_variant	Missense Prediction	3.98e-06	0	0	0	0	0	5.44e-05	0
ABCA4	Stargardt disease	1	94476817	rs773876335	C	T	c.5584+1G>A	c.5584+1G>A	splice_donor_variant	Loftee	3.98e-06	8.81e-06	0	0	0	0	0	0
ABCA4	Stargardt disease	1	94502832	rs751987031	C	CT	c.3681dupA	p.Glu1228ArgfsTer9	frameshift_variant	Loftee	3.98e-06	0	0	0	0	0	0	3.27e-05
ABCA4	Stargardt disease	1	94466639	rs1409314346	T	C	c.6305A>G	p.Asp2102Gly	missense_variant	Missense Prediction	3.98e-06	0	0	0	0	0	5.44e-05	0
ABCA4	Stargardt disease	1	94546162	rs771431962	C	A	c.971G>T	p.Cys324Phe	missense_variant	Missense Prediction	3.98e-06	0	0	4.62e-05	0	0	0	0
ABCA4	Stargardt disease	1	94526185	rs749772656	C	G	c.2068G>C	p.Gly690Arg	missense_variant	Missense Prediction	3.98e-06	0	0	0	0	0	0	3.27e-05
ABCA4	Stargardt disease	1	94528158	rs754088610	G	A	c.1912C>T	p.Pro638Ser	missense_variant	Missense Prediction	3.98e-06	0	0	0	0	2.89e-05	0	0
ABCA4	Stargardt disease	1	94548926	rs757774731	CAT	C	c.838_839delAT	p.Met280ValfsTer41	frameshift_variant	Loftee	3.98e-06	0	0	0	0	0	0	3.27e-05
ABCA4	Stargardt disease	1	94471101	rs1436856077	C	A	c.6043G>T	p.Gly2015Cys	missense_variant	Missense Prediction	3.98e-06	0	0	0	0	0	0	3.27e-05
ABCA4	Stargardt disease	1	94520666	rs61749439	C	T	c.2587+1G>A	c.2587+1G>A	splice_donor_variant	Loftee	3.98e-06	0	0	0	0	0	5.44e-05	0
ABCA4	Stargardt disease	1	94496665	rs139109485	CG	C	c.4139delC	p.Pro1380ArgfsTer9	frameshift_variant	Loftee	3.98e-06	0	0	4.62e-05	0	0	0	0
ABCA4	Stargardt disease	1	94526092	rs61749427	C	G	c.2160+1G>C	c.2160+1G>C	splice_donor_variant	Loftee	3.98e-06	8.81e-06	0	0	0	0	0	0
ABCA4	Stargardt disease	1	94543380	rs780874319	TA	T	c.1419delT	p.Thr474LeufsTer6	frameshift_variant	Loftee	3.98e-06	0	0	0	0	0	0	3.27e-05
ABCA4	Stargardt disease	1	94528780	rs61748558	C	T	c.1648G>A	p.Gly550Arg	missense_variant	ClinVar	3.98e-06	0	0	0	0	0	0	3.27e-05
ABCA4	Stargardt disease	1	94510248	rs61749455	C	T	c.2971G>A	p.Gly991Arg	missense_variant	Missense Prediction	3.98e-06	8.79e-06	0	0	0	0	0	0
ABCA4	Stargardt disease	1	94528770	rs1156983103	A	T	c.1658T>A	p.Phe553Tyr	missense_variant	Missense Prediction	3.98e-06	8.79e-06	0	0	0	0	0	0
ABCA4	Stargardt disease	1	94578532	rs764744217	C	A	c.157G>T	p.Glu53Ter	stop_gained	Loftee	3.98e-06	0	0	0	0	0	5.44e-05	0
ABCA4	Stargardt disease	1	94463656	rs1395925042	C	T	c.6490G>A	p.Gly2164Ser	missense_variant	Missense Prediction	3.98e-06	0	0	0	0	2.89e-05	0	0
ABCA4	Stargardt disease	1	94481373	rs1232880489	A	T	c.5234T>A	p.Ile1745Asn	missense_variant	Missense Prediction	3.98e-06	8.8e-06	0	0	0	0	0	0
ABCA4	Stargardt disease	1	94466649	rs1176862742	TGGTGGGCTCATCCTGGGG	T	c.6283-6_6294delCCCCAGGATGAGCCCACC	c.6283-6_6294delCCCCAGGATGAGCCCACC	splice_acceptor_variant	Loftee	3.98e-06	8.81e-06	0	0	0	0	0	0
ABCA4	Stargardt disease	1	94490530	rs754897752	A	T	c.4614T>A	p.Tyr1538Ter	stop_gained	Loftee	3.98e-06	8.79e-06	0	0	0	0	0	0
ABCA4	Stargardt disease	1	94517206	rs150984176	T	C	c.2636A>G	p.Tyr879Cys	missense_variant	Missense Prediction	3.98e-06	0	0	0	6.15e-05	0	0	0
ABCA4	Stargardt disease	1	94496566	rs1201535434	C	G	c.4239G>C	p.Gln1413His	missense_variant	Missense Prediction	3.98e-06	0	0	0	0	2.89e-05	0	0
ABCA4	Stargardt disease	1	94490535	rs1401129783	T	G	c.4609A>C	p.Thr1537Pro	missense_variant	Missense Prediction	3.98e-06	0	0	4.62e-05	0	0	0	0
ABCA4	Stargardt disease	1	94466630	rs779353744	GC	G	c.6313delG	p.Ala2105HisfsTer10	frameshift_variant	Loftee	3.98e-06	8.8e-06	0	0	0	0	0	0
ABCA4	Stargardt disease	1	94487475	rs752150372	G	C	c.4700C>G	p.Pro1567Arg	missense_variant	Missense Prediction	3.98e-06	0	0	0	0	0	0	3.27e-05
ABCA4	Stargardt disease	1	94546151	rs61751418	C	A	c.982G>T	p.Glu328Ter	stop_gained	Loftee	3.98e-06	8.82e-06	0	0	0	0	0	0
ABCA4	Stargardt disease	1	94508340	rs143689372	T	A	c.3305A>T	p.Asp1102Val	missense_variant	Missense Prediction	3.98e-06	8.79e-06	0	0	0	0	0	0
ABCA4	Stargardt disease	1	94574209	rs1275663715	A	ATG	c.365_366insCA	p.Gly123MetfsTer32	frameshift_variant	Loftee	3.98e-06	8.79e-06	0	0	0	0	0	0
ABCA4	Stargardt disease	1	94512481	rs61749450	G	T	c.2912C>A	p.Thr971Asn	missense_variant	ClinVar	3.98e-06	0	0	0	0	0	0	3.27e-05
ABCA4	Stargardt disease	1	94512528	rs773330082	CT	C	c.2864delA	p.Glu955GlyfsTer22	frameshift_variant	Loftee	3.98e-06	8.8e-06	0	0	0	0	0	0
ABCA4	Stargardt disease	1	94495143	rs1341069538	ACAGAAGGAGTCTTC	A	c.4383_4396delGAAGACTCCTTCTG	p.Trp1461CysfsTer89	frameshift_variant	Loftee	3.98e-06	0	0	0	0	2.89e-05	0	0
ABCA4	Stargardt disease	1	94528147	rs1256814849	G	GC	c.1922dupG	p.Cys641TrpfsTer125	frameshift_variant	Loftee	3.98e-06	0	0	0	0	0	5.44e-05	0
ABCA4	Stargardt disease	1	94496574	rs779039734	C	A	c.4231G>T	p.Gly1411Trp	missense_variant	Missense Prediction	3.98e-06	8.8e-06	0	0	0	0	0	0
ABCA4	Stargardt disease	1	94466468	rs1448197591	C	T	c.6403G>A	p.Ala2135Thr	missense_variant	Missense Prediction	3.98e-06	8.79e-06	0	0	0	0	0	0
ABCA4	Stargardt disease	1	94474369	rs757449019	T	C	c.5773A>G	p.Arg1925Gly	missense_variant	Missense Prediction	3.98e-06	8.79e-06	0	0	0	0	0	0
ABCA4	Stargardt disease	1	94506928	rs376831329	A	G	c.3359T>C	p.Met1120Thr	missense_variant	Missense Prediction	3.98e-06	0	0	0	6.15e-05	0	0	0
ABCA4	Stargardt disease	1	94502760	rs61752423	C	A	c.3754G>T	p.Glu1252Ter	stop_gained	ClinVar	3.98e-06	0	0	0	0	0	0	3.27e-05
ABCA4	Stargardt disease	1	94487401	rs61751376	C	T	c.4773+1G>A	c.4773+1G>A	splice_donor_variant	Loftee	3.98e-06	0	0	0	0	0	0	3.27e-05
ABCA4	Stargardt disease	1	94520733	rs143100856	G	A	c.2521C>T	p.Gln841Ter	stop_gained	Loftee	3.98e-06	8.8e-06	0	0	0	0	0	0
ABCA4	Stargardt disease	1	94528240	rs771051333	A	T	c.1830T>A	p.Tyr610Ter	stop_gained	Loftee	3.98e-06	8.82e-06	0	0	0	0	0	0
ABCA4	Stargardt disease	1	94508452	rs762388890	C	T	c.3193G>A	p.Gly1065Ser	missense_variant	Missense Prediction	3.98e-06	8.79e-06	0	0	0	0	0	0
ABCA4	Stargardt disease	1	94546094	rs764915204	C	G	c.1039G>C	p.Ala347Pro	missense_variant	Missense Prediction	3.98e-06	8.81e-06	0	0	0	0	0	0
ABCA4	Stargardt disease	1	94487505	rs1401716074	T	C	c.4670A>G	p.Tyr1557Cys	missense_variant	Missense Prediction	3.98e-06	8.8e-06	0	0	0	0	0	0
ABCA4	Stargardt disease	1	94577126	rs754713440	G	A	c.170C>T	p.Pro57Leu	missense_variant	Missense Prediction	3.98e-06	0	0	0	0	0	0	3.27e-05
ABCA4	Stargardt disease	1	94528152	rs766570903	G	C	c.1918C>G	p.Pro640Ala	missense_variant	ClinVar	3.98e-06	8.81e-06	0	0	0	0	0	0
ABCA4	Stargardt disease	1	94463490	rs781494461	A	G	c.6656T>C	p.Phe2219Ser	missense_variant	Missense Prediction	3.98e-06	0	0	0	0	0	5.44e-05	0
ABCA4	Stargardt disease	1	94480098	rs61753030	C	G	c.5460+1G>C	c.5460+1G>C	splice_donor_variant	Loftee	3.98e-06	8.79e-06	0	0	0	0	0	0
ABCA4	Stargardt disease	1	94544199	rs948132728	CT	C	c.1302delA	p.Gln437ArgfsTer12	frameshift_variant	Loftee	3.98e-06	8.79e-06	0	0	0	0	0	0
ABCA4	Stargardt disease	1	94577034	rs754554866	C	T	c.262G>A	p.Gly88Arg	missense_variant	Missense Prediction	3.98e-06	0	0	0	0	0	5.44e-05	0
ABCA4	Stargardt disease	1	94487454		TC	T	c.4720delG	p.Glu1574LysfsTer7	frameshift_variant	Loftee	3.98e-06	0	0	0	0	0	0	3.27e-05
ABCA4	Stargardt disease	1	94528731	rs943713680	TG	T	c.1696delC	p.His566ThrfsTer2	frameshift_variant	Loftee	3.98e-06	0	0	0	0	0	0	3.27e-05
ABCA4	Stargardt disease	1	94496604	rs1305455299	G	A	c.4201C>T	p.Pro1401Ser	missense_variant	Missense Prediction	3.98e-06	8.8e-06	0	0	0	0	0	0
ABCA4	Stargardt disease	1	94528860	rs752286972	T	C	c.1568A>G	p.Asp523Gly	missense_variant	Missense Prediction	3.98e-06	0	0	0	0	0	5.44e-05	0
ABCA4	Stargardt disease	1	94476878	rs201843632	C	G	c.5524G>C	p.Gly1842Arg	missense_variant	Missense Prediction	3.98e-06	0	0	4.62e-05	0	0	0	0
ABCA4	Stargardt disease	1	94467464	rs951379922	T	G	c.6232A>C	p.Lys2078Gln	missense_variant	ClinVar	3.98e-06	8.79e-06	0	0	0	0	0	0
ABCA4	Stargardt disease	1	94474306	rs1475966997	C	A	c.5835+1G>T	c.5835+1G>T	splice_donor_variant	Loftee	3.98e-06	0	0	0	0	2.89e-05	0	0
ABCA4	Stargardt disease	1	94474308	rs771504096	T	A	c.5834A>T	p.Lys1945Met	missense_variant	Missense Prediction	3.98e-06	8.79e-06	0	0	0	0	0	0
ABCA4	Stargardt disease	1	94544243	rs1453981156	T	C	c.1259A>G	p.Glu420Gly	missense_variant	Missense Prediction	3.98e-06	8.79e-06	0	0	0	0	0	0
ABCA4	Stargardt disease	1	94517186	rs766646086	CA	C	c.2653+2delT	c.2653+2delT	splice_donor_variant	Loftee	3.98e-06	0	0	0	0	0	5.44e-05	0
ABCA4	Stargardt disease	1	94467445	rs774460912	G	A	c.6251C>T	p.Ala2084Val	missense_variant	Missense Prediction	3.98e-06	8.79e-06	0	0	0	0	0	0
ABCA4	Stargardt disease	1	94517238	rs751791095	TG	T	c.2603delC	p.Pro868HisfsTer33	frameshift_variant	Loftee	3.98e-06	0	0	0	6.15e-05	0	0	0
ABCA4	Stargardt disease	1	94564402	rs755733328	C	T	c.716G>A	p.Trp239Ter	stop_gained	Loftee	3.98e-06	8.79e-06	0	0	0	0	0	0
ABCA4	Stargardt disease	1	94487442	rs758862120	CCA	C	c.4731_4732delTG	p.Gly1578ValfsTer18	frameshift_variant	Loftee	3.98e-06	0	0	0	0	0	0	3.27e-05
ABCA4	Stargardt disease	1	94543298	rs768480888	T	A	c.1502A>T	p.Asp501Val	missense_variant	Missense Prediction	3.98e-06	0	0	0	0	2.89e-05	0	0
ABCA4	Stargardt disease	1	94486808	rs768914472	G	A	c.5006C>T	p.Ser1669Leu	missense_variant	Missense Prediction	3.98e-06	0	0	0	0	0	0	3.27e-05
ABCA4	Stargardt disease	1	94526216	rs760611542	C	A	c.2037G>T	p.Glu679Asp	missense_variant	Missense Prediction	3.98e-06	0	0	0	0	2.89e-05	0	0
ABCA4	Stargardt disease	1	94564428	rs763596438	G	T	c.690C>A	p.Cys230Ter	stop_gained	Loftee	3.98e-06	0	0	0	0	0	0	3.27e-05
ABCA4	Stargardt disease	1	94487455	rs1282472315	C	A	c.4720G>T	p.Glu1574Ter	stop_gained	Loftee	3.98e-06	0	0	4.62e-05	0	0	0	0
ABCA4	Stargardt disease	1	94461664	rs773599043	C	T	c.6816+1G>A	c.6816+1G>A	splice_donor_variant	ClinVar	3.98e-06	0	0	0	0	0	5.44e-05	0
ABCA4	Stargardt disease	1	94461664	rs773599043	C	A	c.6816+1G>T	c.6816+1G>T	splice_donor_variant	Loftee	3.98e-06	0	0	0	0	0	0	3.27e-05
ABCA4	Stargardt disease	1	94476355	rs1232476760	C	T	c.5714+1G>A	c.5714+1G>A	splice_donor_variant	Loftee	3.98e-06	0	0	0	0	0	5.44e-05	0
ABCA4	Stargardt disease	1	94496616	rs751233838	A	C	c.4189T>G	p.Phe1397Val	missense_variant	Missense Prediction	3.98e-06	0	0	0	0	0	5.44e-05	0
ABCA4	Stargardt disease	1	94481326	rs1454355504	G	A	c.5281C>T	p.Pro1761Ser	missense_variant	Missense Prediction	3.98e-06	0	0	0	0	2.89e-05	0	0
ABCA4	Stargardt disease	1	94467550	rs1162214541	T	C	c.6148-2A>G	c.6148-2A>G	splice_acceptor_variant	Loftee	3.98e-06	8.79e-06	0	0	0	0	0	0
ABCA4	Stargardt disease	1	94486953	rs775170464	T	A	c.4861A>T	p.Asn1621Tyr	missense_variant	Missense Prediction	3.98e-06	8.81e-06	0	0	0	0	0	0
ABCA4	Stargardt disease	1	94544248	rs765907001	A	T	c.1254T>A	p.Phe418Leu	missense_variant	Missense Prediction	3.98e-06	0	0	0	0	0	0	3.27e-05
ABCA4	Stargardt disease	1	94520676	rs775189672	C	T	c.2578G>A	p.Val860Met	missense_variant	Missense Prediction	3.98e-06	0	0	0	6.15e-05	0	0	0
ABCA4	Stargardt disease	1	94577038		GGT	G	c.256_257delAC	p.Thr86ProfsTer12	frameshift_variant	Loftee	3.98e-06	8.8e-06	0	0	0	0	0	0
ABCA4	Stargardt disease	1	94574242	rs749252902	TTC	T	c.331_332delGA	p.Glu111ThrfsTer49	frameshift_variant	Loftee	3.98e-06	8.79e-06	0	0	0	0	0	0
ABCA4	Stargardt disease	1	94480243	rs61750571	C	T	c.5316G>A	p.Trp1772Ter	stop_gained	ClinVar	3.98e-06	8.79e-06	0	0	0	0	0	0
ABCA4	Stargardt disease	1	94517233	rs746566873	G	A	c.2609C>T	p.Pro870Leu	missense_variant	ClinVar	3.98e-06	8.79e-06	0	0	0	0	0	0
ABCA4	Stargardt disease	1	94546182	rs761093501	GC	G	c.950delG	p.Gly317AlafsTer57	frameshift_variant	Loftee	3.98e-06	8.82e-06	0	0	0	0	0	0
ABCA4	Stargardt disease	1	94578567	rs61751410	C	T	c.122G>A	p.Trp41Ter	stop_gained	ClinVar	3.98e-06	8.79e-06	0	0	0	0	0	0
ABCA4	Stargardt disease	1	94506910	rs1047376	A	G	c.3377T>C	p.Leu1126Pro	missense_variant	ClinVar	3.98e-06	0	0	0	0	2.89e-05	0	0
ABCA4	Stargardt disease	1	94476875	rs62642576	G	C	c.5527C>G	p.Arg1843Gly	missense_variant	Missense Prediction	3.98e-06	8.8e-06	0	0	0	0	0	0
ABCA4	Stargardt disease	1	94480136	rs1004237594	G	C	c.5423C>G	p.Ala1808Gly	missense_variant	Missense Prediction	3.98e-06	0	0	0	0	0	5.44e-05	0
ABCA4	Stargardt disease	1	94480244	rs776757706	C	T	c.5315G>A	p.Trp1772Ter	stop_gained	ClinVar	3.98e-06	8.79e-06	0	0	0	0	0	0
ABCA4	Stargardt disease	1	94508934	rs1034969302	C	T	c.3148G>A	p.Gly1050Ser	missense_variant	Missense Prediction	3.98e-06	8.8e-06	0	0	0	0	0	0
ABCA4	Stargardt disease	1	94458799	rs775865861	C	T	c.6817-1G>A	c.6817-1G>A	splice_acceptor_variant	Loftee	3.98e-06	8.83e-06	0	0	0	0	0	0
ABCA4	Stargardt disease	1	94467461	rs753921905	G	A	c.6235C>T	p.Leu2079Phe	missense_variant	Missense Prediction	3.98e-06	8.79e-06	0	0	0	0	0	0
ABCA4	Stargardt disease	1	94480222	rs61750573	G	T	c.5337C>A	p.Tyr1779Ter	stop_gained	Loftee	3.98e-06	8.79e-06	0	0	0	0	0	0
ABCA4	Stargardt disease	1	94574157	rs1173809441	G	A	c.418C>T	p.Arg140Trp	missense_variant	Missense Prediction	3.98e-06	0	0	0	0	0	0	3.27e-05
ABCA4	Stargardt disease	1	94486887	rs753969320	G	C	c.4927C>G	p.Leu1643Val	missense_variant	Missense Prediction	3.98e-06	0	0	0	0	0	0	3.27e-05
ABCA4	Stargardt disease	1	94568659	rs758365569	T	A	c.482A>T	p.Glu161Val	missense_variant	Missense Prediction	3.98e-06	8.79e-06	0	0	0	0	0	0
ABCA4	Stargardt disease	1	94486812	rs1291211325	G	A	c.5002C>T	p.Leu1668Phe	missense_variant	Missense Prediction	3.98e-06	0	0	0	0	0	5.44e-05	0
ABCA4	Stargardt disease	1	94474362	rs1305924893	CTT	C	c.5778_5779delAA	p.Arg1927AsnfsTer7	frameshift_variant	Loftee	3.98e-06	0	9.92e-05	0	0	0	0	0
ABCA4	Stargardt disease	1	94517187	rs762823337	A	G	c.2653+2T>C	c.2653+2T>C	splice_donor_variant	Loftee	3.98e-06	8.8e-06	0	0	0	0	0	0
ABCA4	Stargardt disease	1	94496023	rs774582644	G	T	c.4313C>A	p.Pro1438Gln	missense_variant	Missense Prediction	3.98e-06	0	0	0	0	2.89e-05	0	0
ABCA4	Stargardt disease	1	94586536	rs775770837	CT	C	c.65delA	p.Lys22ArgfsTer18	frameshift_variant	Loftee	3.98e-06	0	0	0	0	2.89e-05	0	0
ABCA4	Stargardt disease	1	94577045	rs778817150	C	CTTTG	c.247_250dupCAAA	p.Ser84ThrfsTer16	frameshift_variant	Loftee	3.98e-06	8.8e-06	0	0	0	0	0	0
ABCA4	Stargardt disease	1	94578596	rs1191816747	C	T	c.93G>A	p.Trp31Ter	stop_gained	Loftee	3.98e-06	0	0	0	0	0	0	3.27e-05
ABCA4	Stargardt disease	1	94466557	rs745654673	C	T	c.6386+1G>A	c.6386+1G>A	splice_donor_variant	Loftee	3.98e-06	0	9.92e-05	0	0	0	0	0
ABCA4	Stargardt disease	1	94546094	rs764915204	CCTTATAGTTATTGT	C	c.1025_1038delACAATAACTATAAG	p.Asp342GlyfsTer6	frameshift_variant	ClinVar	3.98e-06	0	0	0	0	2.89e-05	0	0
ABCA4	Stargardt disease	1	94495159	rs753984595	A	G	c.4381T>C	p.Trp1461Arg	missense_variant	Missense Prediction	3.98e-06	0	0	0	6.17e-05	0	0	0
ABCA4	Stargardt disease	1	94473854	rs61750637	CT	C	c.5836-2delA	c.5836-2delA	splice_acceptor_variant	Loftee	3.98e-06	8.79e-06	0	0	0	0	0	0
ABCA4	Stargardt disease	1	94476890	rs62642562	G	C	c.5512C>G	p.His1838Asp	missense_variant	ClinVar	3.98e-06	8.8e-06	0	0	0	0	0	0
ABCA4	Stargardt disease	1	94508440		T	C	c.3205A>G	p.Lys1069Glu	missense_variant	Missense Prediction	3.98e-06	8.79e-06	0	0	0	0	0	0
ABCA4	Stargardt disease	1	94502337	rs764435582	A	T	c.3821T>A	p.Leu1274Gln	missense_variant	Missense Prediction	3.98e-06	8.79e-06	0	0	0	0	0	0
ABCA4	Stargardt disease	1	94502726	rs1324890038	C	G	c.3788G>C	p.Gly1263Ala	missense_variant	Missense Prediction	3.98e-06	0	0	0	0	0	0	3.27e-05
ABCA4	Stargardt disease	1	94577112	rs1355238974	G	A	c.184C>T	p.Pro62Ser	missense_variant	Missense Prediction	3.98e-06	8.79e-06	0	0	0	0	0	0
ABCA4	Stargardt disease	1	94490605	rs754703493	C	G	c.4540-1G>C	c.4540-1G>C	splice_acceptor_variant	Loftee	3.98e-06	0	9.92e-05	0	0	0	0	0
ABCA4	Stargardt disease	1	94508428	rs1180611893	C	T	c.3217G>A	p.Ala1073Thr	missense_variant	Missense Prediction	3.98e-06	8.79e-06	0	0	0	0	0	0
ABCA4	Stargardt disease	1	94574156	rs369105023	C	G	c.419G>C	p.Arg140Pro	missense_variant	Missense Prediction	3.98e-06	8.79e-06	0	0	0	0	0	0
ABCA4	Stargardt disease	1	94467467	rs61750645	G	C	c.6229C>G	p.Arg2077Gly	missense_variant	Missense Prediction	3.98e-06	0	0	0	6.15e-05	0	0	0
ABCA4	Stargardt disease	1	94496556	rs768684057	A	G	c.4249T>C	p.Phe1417Leu	missense_variant	Missense Prediction	3.98e-06	8.8e-06	0	0	0	0	0	0
ABCA4	Stargardt disease	1	94546153	rs778049752	G	A	c.980C>T	p.Pro327Leu	missense_variant	Missense Prediction	3.98e-06	8.82e-06	0	0	0	0	0	0
ABCA4	Stargardt disease	1	94510176	rs1219526989	A	T	c.3043T>A	p.Phe1015Ile	missense_variant	Missense Prediction	3.98e-06	8.79e-06	0	0	0	0	0	0
ABCA4	Stargardt disease	1	94476424	rs752160946	C	G	c.3G>C	p.Met1?	start_lost	Loftee	3.98e-06	0	0	0	0	0	0	3.27e-05
ABCA4	Stargardt disease	1	94577129	rs747766711	A	G	c.167T>C	p.Phe56Ser	missense_variant	Missense Prediction	3.98e-06	8.79e-06	0	0	0	0	0	0
ABCA4	Stargardt disease	1	94528718	rs768720923	C	A	c.1710G>T	p.Lys570Asn	missense_variant	Missense Prediction	3.98e-06	8.79e-06	0	0	0	0	0	0
ABCA4	Stargardt disease	1	94490531	rs1427105205	T	C	c.4613A>G	p.Tyr1538Cys	missense_variant	Missense Prediction	3.98e-06	8.79e-06	0	0	0	0	0	0
ABCA4	Stargardt disease	1	94496020	rs61750140	C	T	c.4316G>A	p.Gly1439Asp	missense_variant	Missense Prediction	3.98e-06	8.79e-06	0	0	0	0	0	0
ABCA4	Stargardt disease	1	94520765	rs768241038	T	C	c.2489A>G	p.Glu830Gly	missense_variant	Missense Prediction	3.98e-06	0	0	0	6.15e-05	0	0	0
ABCA4	Stargardt disease	1	94480184	rs1166219309	T	G	c.5375A>C	p.Tyr1792Ser	missense_variant	Missense Prediction	3.98e-06	0	0	0	0	0	5.44e-05	0
ABCA4	Stargardt disease	1	94520828	rs779632834	A	G	c.2426T>C	p.Leu809Pro	missense_variant	Missense Prediction	3.98e-06	8.83e-06	0	0	0	0	0	0
ABCA4	Stargardt disease	1	94574203	rs745550261	A	ACGGCCAAGGTGCTGGCTCT	c.353_371dupAGAGCCAGCACCTTGGCCG	p.Ile125GlufsTer42	frameshift_variant	Loftee	3.98e-06	8.79e-06	0	0	0	0	0	0
ABCA4	Stargardt disease	1	94544936	rs763206214	A	G	c.1181T>C	p.Leu394Pro	missense_variant	Missense Prediction	3.98e-06	8.8e-06	0	0	0	0	0	0
ABCA4	Stargardt disease	1	94522204	rs139238191	A	G	c.2335T>C	p.Cys779Arg	missense_variant	Missense Prediction	3.98e-06	8.81e-06	0	0	0	0	0	0
ABCA4	Stargardt disease	1	94476890	rs62642562	G	T	c.5512C>A	p.His1838Asn	missense_variant	ClinVar	3.98e-06	0	0	0	0	2.89e-05	0	0
ABCA4	Stargardt disease	1	94476454	rs748184137	C	T	c.5616G>A	p.Trp1872Ter	stop_gained	Loftee	3.98e-06	8.79e-06	0	0	0	0	0	0
ABCA4	Stargardt disease	1	94568649	rs747950242	TGTCA	T	c.488_491delTGAC	p.Leu163HisfsTer18	frameshift_variant	Loftee	3.98e-06	8.79e-06	0	0	0	0	0	0
ABCA4	Stargardt disease	1	94476853	rs377311148	A	G	c.5549T>C	p.Leu1850Pro	missense_variant	ClinVar	3.98e-06	8.8e-06	0	0	0	0	0	0
ABCA4	Stargardt disease	1	94543281	rs148234178	C	A	c.1519G>T	p.Asp507Tyr	missense_variant	Missense Prediction	3.98e-06	8.81e-06	0	0	0	0	0	0
ABCA4	Stargardt disease	1	94463476	rs1425217062	A	AGAGGAGGAGCTGGAAGATCCTCGCCAGGGAG	c.6639_6669dupCTCCCTGGCGAGGATCTTCCAGCTCCTCCTC	p.Ser2224LeufsTer37	frameshift_variant	Loftee	3.98e-06	8.79e-06	0	0	0	0	0	0
ABCA4	Stargardt disease	1	94578595	rs760036995	G	T	c.94C>A	p.Pro32Thr	missense_variant	Missense Prediction	3.98e-06	0	0	0	0	0	0	3.27e-05
ABCA4	Stargardt disease	1	94526219	rs1376036671	C	A	c.2034G>T	p.Lys678Asn	missense_variant	Missense Prediction	3.98e-06	8.81e-06	0	0	0	0	0	0
ABCA4	Stargardt disease	1	94528152	rs766570903	G	T	c.1918C>A	p.Pro640Thr	missense_variant	Missense Prediction	3.98e-06	0	0	0	0	2.89e-05	0	0
ABCA4	Stargardt disease	1	94564420	rs765644429	G	A	c.698C>T	p.Ser233Phe	missense_variant	Missense Prediction	3.98e-06	0	0	0	0	0	0	3.27e-05
ABCA4	Stargardt disease	1	94510287	rs61749452	C	A	c.2932G>T	p.Gly978Cys	missense_variant	Missense Prediction	3.98e-06	8.79e-06	0	0	0	0	0	0
ABCA4	Stargardt disease	1	94544906	rs150686179	G	C	c.1211C>G	p.Ser404Ter	stop_gained	Loftee	3.98e-06	8.79e-06	0	0	0	0	0	0
ABCA4	Stargardt disease	1	94502787	rs1036812400	A	G	c.3727T>C	p.Tyr1243His	missense_variant	Missense Prediction	3.98e-06	0	0	0	0	2.89e-05	0	0
ABCA4	Stargardt disease	1	94586570	rs62645946	A	G	c.32T>C	p.Leu11Pro	missense_variant	Missense Prediction	3.98e-06	8.79e-06	0	0	0	0	0	0
ABCA4	Stargardt disease	1	94495157	rs1347261858	C	G	c.4383G>C	p.Trp1461Cys	missense_variant	Missense Prediction	3.98e-06	0	0	0	0	2.9e-05	0	0
ABCA4	Stargardt disease	1	94496642	rs61750131	A	G	c.4163T>C	p.Leu1388Pro	missense_variant	Missense Prediction	3.98e-06	8.8e-06	0	0	0	0	0	0
ABCA4	Stargardt disease	1	94481365	rs61753025	C	A	c.5242G>T	p.Gly1748Trp	missense_variant	Missense Prediction	3.98e-06	8.8e-06	0	0	0	0	0	0
ABCA4	Stargardt disease	1	94526154	rs61749425	C	T	c.2099G>A	p.Trp700Ter	stop_gained	Loftee	3.98e-06	8.8e-06	0	0	0	0	0	0
ABCA4	Stargardt disease	1	94586557	rs62645957	C	T	c.45G>A	p.Trp15Ter	stop_gained	ClinVar	3.98e-06	8.79e-06	0	0	0	0	0	0
ABCA4	Stargardt disease	1	94480130	rs1327166984	G	A	c.5429C>T	p.Thr1810Ile	missense_variant	Missense Prediction	3.98e-06	8.79e-06	0	0	0	0	0	0
ABCA4	Stargardt disease	1	94480248	rs759513613	T	C	c.5313-2A>G	c.5313-2A>G	splice_acceptor_variant	Loftee	3.98e-06	8.79e-06	0	0	0	0	0	0
ABCA4	Stargardt disease	1	94476886	rs1297857869	A	G	c.5516T>C	p.Phe1839Ser	missense_variant	ClinVar	3.98e-06	8.8e-06	0	0	0	0	0	0
ABCA4	Stargardt disease	1	94463497	rs377678684	T	A	c.6649A>T	p.Arg2217Trp	missense_variant	Missense Prediction	3.98e-06	8.79e-06	0	0	0	0	0	0
ABCA4	Stargardt disease	1	94577102	rs62654395	C	A	c.194G>T	p.Gly65Val	missense_variant	Missense Prediction	3.98e-06	0	0	0	6.15e-05	0	0	0
ABCA4	Stargardt disease	1	94508987	rs747463778	C	A	c.3095G>T	p.Gly1032Val	missense_variant	Missense Prediction	3.98e-06	0	0	0	0	0	0	3.27e-05
ABCA4	Stargardt disease	1	94508988	rs771495707	C	G	c.3094G>C	p.Gly1032Arg	missense_variant	Missense Prediction	3.98e-06	8.8e-06	0	0	0	0	0	0
ABCA4	Stargardt disease	1	94480115	rs1172983360	A	G	c.5444T>C	p.Leu1815Ser	missense_variant	Missense Prediction	3.98e-06	0	0	0	0	2.89e-05	0	0
ABCA4	Stargardt disease	1	94467467	rs61750645	G	A	c.6229C>T	p.Arg2077Trp	missense_variant	ClinVar	3.98e-06	8.79e-06	0	0	0	0	0	0
ABCA4	Stargardt disease	1	94506902	rs779426136	G	T	c.3385C>A	p.Arg1129Ser	missense_variant	Missense Prediction	3.98e-06	0	0	0	6.15e-05	0	0	0
ABCA4	Stargardt disease	1	94522242	rs1325382938	C	A	c.2297G>T	p.Gly766Val	missense_variant	Missense Prediction	3.98e-06	8.81e-06	0	0	0	0	0	0
ABCA4	Stargardt disease	1	94476893	rs1321639616	G	T	c.5509C>A	p.Pro1837Thr	missense_variant	Missense Prediction	3.98e-06	8.8e-06	0	0	0	0	0	0
ABCA4	Stargardt disease	1	94528783	rs61748557	C	A	c.1645G>T	p.Ala549Ser	missense_variant	Missense Prediction	3.98e-06	0	0	0	0	2.89e-05	0	0
ABCA4	Stargardt disease	1	94520689	rs61749438	C	A	c.2565G>T	p.Trp855Cys	missense_variant	Missense Prediction	3.98e-06	0	0	0	0	0	0	3.27e-05
ABCA4	Stargardt disease	1	94510299	rs281865400	A	G	c.2920T>C	p.Ser974Pro	missense_variant	Missense Prediction	3.98e-06	8.79e-06	0	0	0	0	0	0
ABCA4	Stargardt disease	1	94508456	rs61752415	T	C	c.3191-2A>G	c.3191-2A>G	splice_acceptor_variant	Loftee	3.98e-06	8.79e-06	0	0	0	0	0	0
ABCA4	Stargardt disease	1	94508370	rs761290184	A	G	c.3275T>C	p.Val1092Ala	missense_variant	Missense Prediction	3.98e-06	0	0	0	0	0	0	3.27e-05
ABCA4	Stargardt disease	1	94512482	rs745825311	T	G	c.2911A>C	p.Thr971Pro	missense_variant	Missense Prediction	3.98e-06	0	0	0	0	2.89e-05	0	0
ABCA4	Stargardt disease	1	94520684	rs768435443	A	G	c.2570T>C	p.Leu857Pro	missense_variant	Missense Prediction	3.98e-06	0	0	0	0	2.89e-05	0	0
ABCA4	Stargardt disease	1	94544204	rs1213348615	T	C	c.1298A>G	p.Glu433Gly	missense_variant	Missense Prediction	3.98e-06	0	0	0	0	0	0	0
ABCA4	Stargardt disease	1	94466452	rs774475956	A	T	c.6419T>A	p.Leu2140Gln	missense_variant	Missense Prediction	3.98e-06	8.79e-06	0	0	0	0	0	0
ABCA4	Stargardt disease	1	94528224		C	T	c.1846G>A	p.Glu616Lys	missense_variant	Missense Prediction	3.98e-06	8.82e-06	0	0	0	0	0	0
ABCA4	Stargardt disease	1	94512538	rs1186054597	G	A	c.2855C>T	p.Thr952Ile	missense_variant	Missense Prediction	3.98e-06	8.8e-06	0	0	0	0	0	0
ABCA4	Stargardt disease	1	94486896	rs61751404	G	C	c.4918C>G	p.Arg1640Gly	missense_variant	Missense Prediction	3.98e-06	8.79e-06	0	0	0	0	0	0
ABCC2	Dubin-Johnson syndrome	10	101571360	rs146405172	G	A	c.1967+1G>A	c.1967+1G>A	splice_donor_variant	ClinVar	0.000853345	0.000217391	0	0.00839834	0	0	0	0
ABCC2	Dubin-Johnson syndrome	10	101578641	rs56220353	C	T	c.2366C>T	p.Ser789Phe	missense_variant	Missense Prediction	0.000594295	0	0	0	0	2.82e-05	0.00817043	3.27e-05
ABCC2	Dubin-Johnson syndrome	10	101591866	rs145672804	G	A	c.3236G>A	p.Arg1079Gln	missense_variant	Missense Prediction	0.000583294	0.000797325	0	0.00107467	4.01e-05	0.000564398	0.000100241	0
ABCC2	Dubin-Johnson syndrome	10	101594176	rs142715085	C	T	c.3298C>T	p.Arg1100Cys	missense_variant	Missense Prediction	0.000498497	0.000820599	9.64e-05	3.98e-05	0.000160295	0.000705457	0	0
ABCC2	Dubin-Johnson syndrome	10	101591826	rs72558199	C	T	c.3196C>T	p.Arg1066Ter	stop_gained	ClinVar	0.000413585	0.000596021	0	0.000358223	0.000240269	0.000451493	0	0.000195976
ABCC2	Dubin-Johnson syndrome	10	101559094	rs17222674	A	G	c.998A>G	p.Asp333Gly	missense_variant	Missense Prediction	0.000406786	0	0	0	0.00412528	0.000282167	0	6.53e-05
ABCC2	Dubin-Johnson syndrome	10	101610427	rs201658889	A	G	c.4382A>G	p.Asp1461Gly	missense_variant	Missense Prediction	0.000119297	0	0	0	0	0.000867253	0	0
ABCC2	Dubin-Johnson syndrome	10	101552117	rs533334893	G	A	c.333+1G>A	c.333+1G>A	splice_donor_variant	Loftee	0.000103417	0	0	0	0	0	0	0.000849229
ABCC2	Dubin-Johnson syndrome	10	101591869	rs138221862	T	C	c.3239T>C	p.Ile1080Thr	missense_variant	Missense Prediction	9.94e-05	0.000149443	0	0	0.000246063	8.67e-05	5.44e-05	0
ABCC2	Dubin-Johnson syndrome	10	101595882	rs72558200	G	A	c.3449G>A	p.Arg1150His	missense_variant	ClinVar	9.54e-05	0.000131589	0	0	8.01e-05	0.000141084	0	9.8e-05
ABCC2	Dubin-Johnson syndrome	10	101578577	rs56199535	C	T	c.2302C>T	p.Arg768Trp	missense_variant	ClinVar	8.84e-05	8.52e-05	0	0	8.01e-05	0	0.000601443	0
ABCC2	Dubin-Johnson syndrome	10	101606778	rs777034549	G	T	c.4207G>T	p.Asp1403Tyr	missense_variant	Missense Prediction	8.49e-05	4.65e-05	9.65e-05	0	0	0.000451467	0	0
ABCC2	Dubin-Johnson syndrome	10	101595881	rs200009488	C	T	c.3448C>T	p.Arg1150Cys	missense_variant	Missense Prediction	8.48e-05	2.32e-05	0	0.000796115	0	0	0	0
ABCC2	Dubin-Johnson syndrome	10	101591889	rs762243203	G	A	c.3258+1G>A	c.3258+1G>A	splice_donor_variant	ClinVar	7.42e-05	6.97e-05	0	0	4e-05	0.000169338	0	3.27e-05
ABCC2	Dubin-Johnson syndrome	10	101603639	rs554976086	C	G	c.3825C>G	p.Tyr1275Ter	stop_gained	Loftee	7.42e-05	0	0	0	0	0	0.00105242	0
ABCC2	Dubin-Johnson syndrome	10	101578655	rs201303732	C	T	c.2380C>T	p.His794Tyr	missense_variant	Missense Prediction	7.17e-05	0.000132066	0	4.62e-05	6.2e-05	0	0	3.27e-05
ABCC2	Dubin-Johnson syndrome	10	101560288	rs777902199	C	T	c.1177C>T	p.Arg393Trp	missense_variant	ClinVar	7.17e-05	2.64e-05	0	0	0	0	0.000598216	0.000130651
ABCC2	Dubin-Johnson syndrome	10	101571361	rs387906396	T	C	c.1967+2T>C	c.1967+2T>C	splice_donor_variant	ClinVar	6.38e-05	0	0	0	0.000229991	0	0	0
ABCC2	Dubin-Johnson syndrome	10	101595870	rs148551677	G	A	c.3437G>A	p.Arg1146His	missense_variant	Missense Prediction	6.36e-05	1.55e-05	0	0.000477707	0	5.64e-05	0	0
ABCC2	Dubin-Johnson syndrome	10	101567940	rs751940502	G	A	c.1769G>A	p.Arg590His	missense_variant	Missense Prediction	6.01e-05	8.53e-05	0	0	4.01e-05	0.00011288	0	3.27e-05
ABCC2	Dubin-Johnson syndrome	10	101610551	rs758461922	CAAGT	C	c.4507_4508+2delAAGT	c.4507_4508+2delAAGT	splice_donor_variant	Loftee	5.57e-05	1.76e-05	0	0	0	0.000317993	0	3.27e-05
ABCC2	Dubin-Johnson syndrome	10	101591566	rs148887680	G	A	c.3082G>A	p.Gly1028Arg	missense_variant	Missense Prediction	5.3e-05	0.000100716	0	0	0	0	0	6.53e-05
ABCC2	Dubin-Johnson syndrome	10	101605433	rs373121133	T	C	c.4040T>C	p.Leu1347Pro	missense_variant	Missense Prediction	5.3e-05	2.32e-05	0.00096432	0	0	0	0	0
ABCC2	Dubin-Johnson syndrome	10	101578636	rs772673105	CCT	C	c.2362_2363delCT	p.Leu788ValfsTer13	frameshift_variant	Loftee	4.78e-05	0	0	0	0	0	5.44e-05	0.000359289
ABCC2	Dubin-Johnson syndrome	10	101611278	rs751985179	G	A	c.4528G>A	p.Gly1510Arg	missense_variant	Missense Prediction	4.6e-05	0	0	0	0	0	0.000501153	9.8e-05
ABCC2	Dubin-Johnson syndrome	10	101601851	rs34937870	G	T	c.3741+1G>T	c.3741+1G>T	splice_donor_variant	ClinVar	4.6e-05	0.000100625	0	0	0	0	0	0
ABCC2	Dubin-Johnson syndrome	10	101572827	rs778892744	G	A	c.2020G>A	p.Gly674Ser	missense_variant	Missense Prediction	4.6e-05	6.21e-05	0	0	4e-05	5.64e-05	0	3.27e-05
ABCC2	Dubin-Johnson syndrome	10	101601744	rs746872922	A	AG	c.3636dupG	p.Leu1213AlafsTer18	frameshift_variant	Loftee	4.37e-05	0	0	0	0	0	0	0.000359313
ABCC2	Dubin-Johnson syndrome	10	101595977	rs761847168	T	C	c.3544T>C	p.Phe1182Leu	missense_variant	Missense Prediction	4.37e-05	2.64e-05	0	0	0	0	0	0.000261301
ABCC2	Dubin-Johnson syndrome	10	101572804	rs779584212	T	C	c.1997T>C	p.Leu666Pro	missense_variant	Missense Prediction	3.98e-05	5.29e-05	0	0.000138594	0	0	0	3.27e-05
ABCC2	Dubin-Johnson syndrome	10	101572884	rs765570396	G	A	c.2077G>A	p.Gly693Arg	missense_variant	Missense Prediction	3.98e-05	1.76e-05	0	0	0	0.000115741	0	0.000130651
ABCC2	Dubin-Johnson syndrome	10	101552081	rs529588584	C	T	c.298C>T	p.Arg100Ter	stop_gained	Loftee	3.89e-05	4.65e-05	0	0	4.01e-05	5.65e-05	0.000100251	0
ABCC2	Dubin-Johnson syndrome	10	101595950	rs72558201	A	T	c.3517A>T	p.Ile1173Phe	missense_variant	ClinVar	3.58e-05	3.52e-05	0	0	0	0	0	0
ABCC2	Dubin-Johnson syndrome	10	101578849	rs773850184	C	T	c.2443C>T	p.Arg815Ter	stop_gained	ClinVar	3.58e-05	0	9.92e-05	0	0	0	0.000435019	0
ABCC2	Dubin-Johnson syndrome	10	101594177	rs145186820	G	A	c.3299G>A	p.Arg1100His	missense_variant	Missense Prediction	3.54e-05	4.64e-05	0	0	4.01e-05	0	5.01e-05	6.53e-05
ABCC2	Dubin-Johnson syndrome	10	101557029	rs766329304	G	T	c.808G>T	p.Gly270Ter	stop_gained	Loftee	3.19e-05	0	0	0	0	0	0	0.000261763
ABCC2	Dubin-Johnson syndrome	10	101565191	rs1392211638	T	C	c.1517T>C	p.Leu506Pro	missense_variant	Missense Prediction	3.19e-05	0	0	0	0.00011489	0	0	0
ABCC2	Dubin-Johnson syndrome	10	101605538	rs72558202	A	G	c.4145A>G	p.Gln1382Arg	missense_variant	ClinVar	3.19e-05	0	0	0	0	0	0.000641026	0
ABCC2	Dubin-Johnson syndrome	10	101605388	rs1158002593	T	C	c.3995T>C	p.Val1332Ala	missense_variant	Missense Prediction	3.19e-05	6.49e-05	0	0	0	0	0	0
ABCC2	Dubin-Johnson syndrome	10	101569968	rs1257076487	C	A	c.1893C>A	p.Cys631Ter	stop_gained	ClinVar	3.19e-05	0	0	0	0.000114811	0	0	0
ABCC2	Dubin-Johnson syndrome	10	101557090	rs1358933923	T	C	c.867+2T>C	c.867+2T>C	splice_donor_variant	Loftee	3.19e-05	0	0	0	0	0.00118203	0	0
ABCC2	Dubin-Johnson syndrome	10	101559070	rs371866713	C	G	c.974C>G	p.Ser325Ter	stop_gained	ClinVar	3.18e-05	0	0	0	0.00036049	0	0	0
ABCC2	Dubin-Johnson syndrome	10	101603611	rs557494144	T	C	c.3797T>C	p.Ile1266Thr	missense_variant	Missense Prediction	3.18e-05	8.79e-06	0	0	0.000123031	5.78e-05	0	9.8e-05
ABCC2	Dubin-Johnson syndrome	10	101544408	rs150765440	G	A	c.77G>A	p.Cys26Tyr	missense_variant	Missense Prediction	3.18e-05	5.28e-05	0	0	0	5.78e-05	0	0
ABCC2	Dubin-Johnson syndrome	10	101578578	rs536840524	G	A	c.2303G>A	p.Arg768Gln	missense_variant	Missense Prediction	3.18e-05	3.52e-05	0	0	0	5.78e-05	0	6.53e-05
ABCC2	Dubin-Johnson syndrome	10	101559118	rs1210063784	A	G	c.1022A>G	p.Gln341Arg	missense_variant	Missense Prediction	3.18e-05	6.48e-05	0	0	0	0	0	0
ABCC2	Dubin-Johnson syndrome	10	101578563	rs200331549	G	A	c.2288G>A	p.Gly763Glu	missense_variant	Missense Prediction	3.18e-05	0	0	0	0.000114732	0	0	0
ABCC2	Dubin-Johnson syndrome	10	101567224	rs1297910801	CT	C	c.1617delT	p.Phe539LeufsTer7	frameshift_variant	Loftee	3.18e-05	6.48e-05	0	0	0	0	0	0
ABCC2	Dubin-Johnson syndrome	10	101591832	rs754476800	C	T	c.3202C>T	p.Pro1068Ser	missense_variant	Missense Prediction	3.18e-05	0	0	0	0.000114758	0	0	0
ABCC2	Dubin-Johnson syndrome	10	101591835	rs764610655	A	G	c.3205A>G	p.Met1069Val	missense_variant	Missense Prediction	3.18e-05	0	0	0	0	0	0	0
ABCC2	Dubin-Johnson syndrome	10	101579014	rs1244818212	GA	G	c.2609delA	p.Glu870GlyfsTer18	frameshift_variant	Loftee	3.18e-05	6.48e-05	0	0	0	0	0	0
ABCC2	Dubin-Johnson syndrome	10	101560162	rs1288501345	AG	A	c.1052delG	p.Ser351MetfsTer40	frameshift_variant	Loftee	3.18e-05	0	0	0	0.000114784	0	0	0
ABCC2	Dubin-Johnson syndrome	10	101604163	rs66898362	C	T	c.3928C>T	p.Arg1310Ter	stop_gained	Loftee	2.83e-05	0	0	0	0.000160179	0	0.000200461	0
ABCC2	Dubin-Johnson syndrome	10	101591398	rs776226153	C	T	c.2914C>T	p.Gln972Ter	stop_gained	Loftee	2.78e-05	0	0	0	0	0	0	0.000228639
ABCC2	Dubin-Johnson syndrome	10	101604127	rs778029064	G	A	c.3892G>A	p.Gly1298Ser	missense_variant	Missense Prediction	2.78e-05	0	0	0	0	0	0	0.000228639
ABCC2	Dubin-Johnson syndrome	10	101603626	rs767290900	G	A	c.3812G>A	p.Arg1271Gln	missense_variant	Missense Prediction	2.47e-05	7.74e-06	0	0	4.01e-05	0	0.000200481	3.27e-05
ABCC2	Dubin-Johnson syndrome	10	101571355	rs780765144	C	T	c.1963C>T	p.Arg655Ter	stop_gained	Loftee	2.39e-05	2.65e-05	0	0	6.15e-05	2.89e-05	0	3.27e-05
ABCC2	Dubin-Johnson syndrome	10	101567139	rs753329079	A	G	c.1531-2A>G	c.1531-2A>G	splice_acceptor_variant	Loftee	2.39e-05	5.3e-05	0	0	0	0	0	0
ABCC2	Dubin-Johnson syndrome	10	101595971	rs183923599	C	T	c.3538C>T	p.Gln1180Ter	stop_gained	ClinVar	2.39e-05	0	0	0	0	0.000144542	0	3.27e-05
ABCC2	Dubin-Johnson syndrome	10	101563963	rs1480829160	G	A	c.1397G>A	p.Gly466Asp	missense_variant	Missense Prediction	2.39e-05	0	0	0	0	0.000173491	0	0
ABCC2	Dubin-Johnson syndrome	10	101594212	rs775771081	AC	A	c.3337delC	p.Val1114SerfsTer2	frameshift_variant	ClinVar	2.39e-05	0	0	0	0	0	0	0.000195976
ABCC2	Dubin-Johnson syndrome	10	101605513	rs767754823	C	T	c.4120C>T	p.Arg1374Ter	stop_gained	Loftee	2e-05	0	0	0	0	0	0	0.000165235
ABCC2	Dubin-Johnson syndrome	10	101577231	rs759092730	T	C	c.2261T>C	p.Ile754Thr	missense_variant	Missense Prediction	1.99e-05	0	0	0	0	0	0	0.000163345
ABCC2	Dubin-Johnson syndrome	10	101565166	rs754633636	C	T	c.1492C>T	p.Arg498Cys	missense_variant	Missense Prediction	1.99e-05	3.52e-05	0	0	0	0	0	0
ABCC2	Dubin-Johnson syndrome	10	101606808	rs762346634	G	GCT	c.4239_4240dupTC	p.His1414LeufsTer18	frameshift_variant	Loftee	1.99e-05	0	0	0	0	0	0.000271828	0
ABCC2	Dubin-Johnson syndrome	10	101595847	rs765064597	G	A	c.3415-1G>A	c.3415-1G>A	splice_acceptor_variant	Loftee	1.99e-05	0	0	0	0	0.000144559	0	0
ABCC2	Dubin-Johnson syndrome	10	101591840	rs771652807	A	AT	c.3216dupT	p.Asp1073Ter	frameshift_variant	ClinVar	1.99e-05	2.64e-05	0	0	0.000123031	0	0	0
ABCC2	Dubin-Johnson syndrome	10	101553757	rs376398719	G	A	c.576+1G>A	c.576+1G>A	splice_donor_variant	Loftee	1.78e-05	3.89e-05	0	0	0	0	0	0
ABCC2	Dubin-Johnson syndrome	10	101610372	rs145715632	C	T	c.4327C>T	p.Gln1443Ter	stop_gained	Loftee	1.77e-05	7.75e-06	0	0	0.000160707	0	0	0
ABCC2	Dubin-Johnson syndrome	10	101591495	rs775253982	C	T	c.3011C>T	p.Thr1004Ile	missense_variant	Missense Prediction	1.77e-05	0	0	0	0.000200224	0	0	0
ABCC2	Dubin-Johnson syndrome	10	101578700	rs765580991	CT	C	c.2426delT	p.Leu809ArgfsTer2	frameshift_variant	ClinVar	1.77e-05	3.88e-05	0	0	0	0	0	0
ABCC2	Dubin-Johnson syndrome	10	101591385	rs17222547	C	A	c.2901C>A	p.Tyr967Ter	stop_gained	ClinVar	1.77e-05	0	0	0	0.000120183	5.64e-05	0	0
ABCC2	Dubin-Johnson syndrome	10	101605537	rs754267460	C	T	c.4144C>T	p.Gln1382Ter	stop_gained	Loftee	1.63e-05	3.6e-05	0	0	0	0	0	0
ABCC2	Dubin-Johnson syndrome	10	101595974	rs1045996985	C	T	c.3541C>T	p.Arg1181Ter	stop_gained	Loftee	1.59e-05	2.64e-05	0	0	0	2.89e-05	0	0
ABCC2	Dubin-Johnson syndrome	10	101590174	rs756825916	C	T	c.2731C>T	p.Arg911Ter	stop_gained	Loftee	1.59e-05	2.64e-05	0	0	6.15e-05	0	0	0
ABCC2	Dubin-Johnson syndrome	10	101591863	rs746797136	G	A	c.3233G>A	p.Gly1078Asp	missense_variant	Missense Prediction	1.59e-05	3.52e-05	0	0	0	0	0	0
ABCC2	Dubin-Johnson syndrome	10	101569965	rs1280917011	CT	C	c.1891delT	p.Cys631AlafsTer27	frameshift_variant	Loftee	1.59e-05	0	0	0	0	0	0	0.000130659
ABCC2	Dubin-Johnson syndrome	10	101578632	rs780144697	A	C	c.2357A>C	p.Asp786Ala	missense_variant	Missense Prediction	1.59e-05	3.52e-05	0	0	0	0	0	0
ABCC2	Dubin-Johnson syndrome	10	101591865	rs757051605	C	T	c.3235C>T	p.Arg1079Trp	missense_variant	Missense Prediction	1.59e-05	8.79e-06	0	0	0	2.89e-05	5.44e-05	3.27e-05
ABCC2	Dubin-Johnson syndrome	10	101603625	rs761406918	C	T	c.3811C>T	p.Arg1271Ter	stop_gained	ClinVar	1.59e-05	8.79e-06	0	0	0	0	0	6.53e-05
ABCC2	Dubin-Johnson syndrome	10	101591797	rs375785245	T	C	c.3167T>C	p.Leu1056Ser	missense_variant	Missense Prediction	1.41e-05	3.1e-05	0	0	0	0	0	0
ABCC2	Dubin-Johnson syndrome	10	101610442	rs143844308	C	T	c.4397C>T	p.Ala1466Val	missense_variant	Missense Prediction	1.41e-05	0	0	0	0.000160218	0	0	0
ABCC2	Dubin-Johnson syndrome	10	101591847	rs777325157	GACACAAC	G	c.3220_3226delACAACAC	p.Thr1074ProfsTer6	frameshift_variant	ClinVar	1.41e-05	0	0	0	0.000160269	0	0	0
ABCC2	Dubin-Johnson syndrome	10	101601851	rs34937870	G	A	c.3741+1G>A	c.3741+1G>A	splice_donor_variant	ClinVar	1.41e-05	7.74e-06	0	0	0	5.64e-05	0	0
ABCC2	Dubin-Johnson syndrome	10	101557089	rs371696765	G	A	c.867+1G>A	c.867+1G>A	splice_donor_variant	Loftee	1.24e-05	9.25e-06	0	9.42e-05	0	0	0	0
ABCC2	Dubin-Johnson syndrome	10	101560313	rs776201427	A	G	c.1202A>G	p.Tyr401Cys	missense_variant	Missense Prediction	1.19e-05	0	0	0	0	0	0.000163168	0
ABCC2	Dubin-Johnson syndrome	10	101591566	rs148887680	G	T	c.3082G>T	p.Gly1028Ter	stop_gained	Loftee	1.19e-05	0	0	0.000138581	0	0	0	0
ABCC2	Dubin-Johnson syndrome	10	101595926	rs199938496	G	A	c.3493G>A	p.Glu1165Lys	missense_variant	Missense Prediction	1.19e-05	0	0	0	0	0	0	9.8e-05
ABCC2	Dubin-Johnson syndrome	10	101610511	rs779269741	T	G	c.4466T>G	p.Ile1489Ser	missense_variant	Missense Prediction	1.19e-05	0	0	0	0	0	0.000163168	0
ABCC2	Dubin-Johnson syndrome	10	101556868	rs1190693560	G	T	c.647G>T	p.Gly216Val	missense_variant	Missense Prediction	1.19e-05	0	0	0	0	8.68e-05	0	0
ABCC2	Dubin-Johnson syndrome	10	101596016	rs1235065840	A	G	c.3583A>G	p.Lys1195Glu	missense_variant	Missense Prediction	1.06e-05	1.55e-05	0	0	0	0	0	0
ABCC2	Dubin-Johnson syndrome	10	101605384	rs769749645	G	A	c.3991G>A	p.Gly1331Ser	missense_variant	Missense Prediction	1.06e-05	2.32e-05	0	0	0	0	0	0
ABCC2	Dubin-Johnson syndrome	10	101595932	rs367739304	G	GT	c.3500dupT	p.Ser1168IlefsTer10	frameshift_variant	ClinVar	1.06e-05	2.32e-05	0	0	0	0	0	0
ABCC2	Dubin-Johnson syndrome	10	101590472	rs781545154	G	T	c.2748-1G>T	c.2748-1G>T	splice_acceptor_variant	Loftee	1.06e-05	1.55e-05	0	0	4.01e-05	0	0	0
ABCC2	Dubin-Johnson syndrome	10	101560190	rs772260311	G	C	c.1079G>C	p.Gly360Ala	missense_variant	Missense Prediction	1.06e-05	1.55e-05	0	0	0	2.82e-05	0	0
ABCC2	Dubin-Johnson syndrome	10	101605514	rs773345306	G	A	c.4121G>A	p.Arg1374Gln	missense_variant	Missense Prediction	8.02e-06	8.85e-06	0	0	0	0	0	3.32e-05
ABCC2	Dubin-Johnson syndrome	10	101572797	rs1284223849	G	A	c.1990G>A	p.Gly664Ser	missense_variant	Missense Prediction	8.01e-06	8.88e-06	0	0	0	0	5.49e-05	0
ABCC2	Dubin-Johnson syndrome	10	101590588	rs768974139	G	A	c.2863G>A	p.Glu955Lys	missense_variant	Missense Prediction	7.99e-06	0	0	9.24e-05	0	0	0	0
ABCC2	Dubin-Johnson syndrome	10	101567231	rs903690171	C	T	c.1621C>T	p.Gln541Ter	stop_gained	Loftee	7.97e-06	0	0	0	0	5.79e-05	0	0
ABCC2	Dubin-Johnson syndrome	10	101560312	rs1366739607	TATAAGA	T	c.1203_1208delTAAGAA	p.Tyr401_Lys403delinsTer	stop_gained	Loftee	7.97e-06	0	0	0	0	5.78e-05	0	0
ABCC2	Dubin-Johnson syndrome	10	101556853	rs1242558715	G	T	c.633-1G>T	c.633-1G>T	splice_acceptor_variant	Loftee	7.97e-06	1.76e-05	0	0	0	0	0	0
ABCC2	Dubin-Johnson syndrome	10	101578615	rs771883947	C	CATCT	c.2345_2348dupATCT	p.Leu784SerfsTer4	frameshift_variant	Loftee	7.96e-06	0	0	0	0	0	0.000108731	0
ABCC2	Dubin-Johnson syndrome	10	101554220	rs770512658	T	A	c.627T>A	p.Tyr209Ter	stop_gained	Loftee	7.96e-06	1.76e-05	0	0	0	0	0	0
ABCC2	Dubin-Johnson syndrome	10	101553691	rs748840439	TC	T	c.513delC	p.Tyr172ThrfsTer6	frameshift_variant	Loftee	7.96e-06	8.81e-06	0	0	0	2.89e-05	0	0
ABCC2	Dubin-Johnson syndrome	10	101542604	rs1309534430	G	A	c.3G>A	p.Met1?	start_lost	Loftee	7.96e-06	8.8e-06	0	0	0	2.89e-05	0	0
ABCC2	Dubin-Johnson syndrome	10	101591542	rs754987659	A	AG	c.3061dupG	p.Asp1021GlyfsTer53	frameshift_variant	Loftee	7.96e-06	8.8e-06	0	0	6.15e-05	0	0	0
ABCC2	Dubin-Johnson syndrome	10	101578585	rs763861644	C	G	c.2310C>G	p.Ser770Arg	missense_variant	Missense Prediction	7.96e-06	1.76e-05	0	0	0	0	0	0
ABCC2	Dubin-Johnson syndrome	10	101606856	rs754646220	G	T	c.4285G>T	p.Glu1429Ter	stop_gained	Loftee	7.96e-06	0	0	9.24e-05	0	0	0	0
ABCC2	Dubin-Johnson syndrome	10	101565138	rs763285356	G	C	c.1465-1G>C	c.1465-1G>C	splice_acceptor_variant	Loftee	7.96e-06	1.76e-05	0	0	0	0	0	0
ABCC2	Dubin-Johnson syndrome	10	101553322	rs1313975078	G	GATCCA	c.351_355dupCCAAT	p.Tyr119SerfsTer34	frameshift_variant	Loftee	7.96e-06	0	0	0	0	0	0.000108731	0
ABCC2	Dubin-Johnson syndrome	10	101578858	rs747872854	G	T	c.2452G>T	p.Val818Phe	missense_variant	Missense Prediction	7.96e-06	1.76e-05	0	0	0	0	0	0
ABCC2	Dubin-Johnson syndrome	10	101563881	rs368060678	C	T	c.1315C>T	p.His439Tyr	missense_variant	Missense Prediction	7.96e-06	1.76e-05	0	0	0	0	0	0
ABCC2	Dubin-Johnson syndrome	10	101542636	rs1407889404	T	C	c.33+2T>C	c.33+2T>C	splice_donor_variant	Loftee	7.96e-06	0	0	0	0	5.79e-05	0	0
ABCC2	Dubin-Johnson syndrome	10	101567939	rs747449108	C	T	c.1768C>T	p.Arg590Cys	missense_variant	Missense Prediction	7.96e-06	1.76e-05	0	0	0	0	0	0
ABCC2	Dubin-Johnson syndrome	10	101563910	rs370095941	T	G	c.1344T>G	p.Ile448Met	missense_variant	Missense Prediction	7.96e-06	8.8e-06	0	0	0	0	5.44e-05	0
ABCC2	Dubin-Johnson syndrome	10	101606872	rs376276952	G	A	c.4301G>A	p.Gly1434Asp	missense_variant	Missense Prediction	7.96e-06	1.76e-05	0	0	0	0	0	0
ABCC2	Dubin-Johnson syndrome	10	101578596	rs751253980	C	G	c.2321C>G	p.Ala774Gly	missense_variant	Missense Prediction	7.96e-06	1.76e-05	0	0	0	0	0	0
ABCC2	Dubin-Johnson syndrome	10	101596013	rs559137047	C	T	c.3580C>T	p.Gln1194Ter	stop_gained	ClinVar	7.95e-06	0	0	0	0	0	0	6.53e-05
ABCC2	Dubin-Johnson syndrome	10	101595953	rs746497342	C	T	c.3520C>T	p.Arg1174Cys	missense_variant	Missense Prediction	7.95e-06	0	0	0	0.000123031	0	0	0
ABCC2	Dubin-Johnson syndrome	10	101595902	rs762291612	TCC	T	c.3472_3473delCC	p.Pro1158AsnfsTer19	frameshift_variant	ClinVar	7.95e-06	0	0	0	0.000123031	0	0	0
ABCC2	Dubin-Johnson syndrome	10	101610453	rs760767568	GAGAC	G	c.4414_4417delGACA	p.Asp1472ThrfsTer16	frameshift_variant	Loftee	7.95e-06	1.76e-05	0	0	0	0	0	0
ABCC2	Dubin-Johnson syndrome	10	101610479	rs766515716	C	CA	c.4435dupA	p.Ile1479AsnfsTer24	frameshift_variant	Loftee	7.95e-06	1.76e-05	0	0	0	0	0	0
ABCC2	Dubin-Johnson syndrome	10	101595957	rs1272618565	C	T	c.3524C>T	p.Ala1175Val	missense_variant	Missense Prediction	7.95e-06	0	0	0	0	5.78e-05	0	0
ABCC2	Dubin-Johnson syndrome	10	101591501	rs1325150991	ACT	A	c.3020_3021delCT	p.Ser1007Ter	frameshift_variant	Loftee	7.95e-06	1.76e-05	0	0	0	0	0	0
ABCC2	Dubin-Johnson syndrome	10	101601738	rs778603543	G	T	c.3629G>T	p.Arg1210Leu	missense_variant	Missense Prediction	7.95e-06	8.79e-06	0	0	6.15e-05	0	0	0
ABCC2	Dubin-Johnson syndrome	10	101594216	rs772181323	T	G	c.3338T>G	p.Leu1113Arg	missense_variant	Missense Prediction	7.95e-06	1.76e-05	0	0	0	0	0	0
ABCC2	Dubin-Johnson syndrome	10	101606722	rs753216780	C	T	c.4151C>T	p.Pro1384Leu	missense_variant	Missense Prediction	7.95e-06	1.76e-05	0	0	0	0	0	0
ABCC2	Dubin-Johnson syndrome	10	101553654	rs769798659	CA	C	c.476delA	p.Asn159IlefsTer4	frameshift_variant	ClinVar	7.08e-06	7.75e-06	0	0	4.01e-05	0	0	0
ABCC2	Dubin-Johnson syndrome	10	101563828	rs1244971882	T	C	c.1262T>C	p.Val421Ala	missense_variant	Missense Prediction	7.08e-06	1.55e-05	0	0	0	0	0	0
ABCC2	Dubin-Johnson syndrome	10	101603601	rs1273816385	G	A	c.3787G>A	p.Glu1263Lys	missense_variant	Missense Prediction	7.07e-06	0	0	0	4e-05	0	5.01e-05	0
ABCC2	Dubin-Johnson syndrome	10	101611312	rs747747906	T	G	c.4562T>G	p.Leu1521Arg	missense_variant	Missense Prediction	7.07e-06	0	0	0	8.01e-05	0	0	0
ABCC2	Dubin-Johnson syndrome	10	101557089	rs371696765	G	T	c.867+1G>T	c.867+1G>T	splice_donor_variant	Loftee	4.15e-06	0	0	0	0	0	0	3.38e-05
ABCC2	Dubin-Johnson syndrome	10	101605524	rs1232635755	GACCA	G	c.4132_4135delACCA	p.Thr1378SerfsTer13	frameshift_variant	Loftee	4.02e-06	0	0	0	0	2.92e-05	0	0
ABCC2	Dubin-Johnson syndrome	10	101557065	rs751966215	C	T	c.844C>T	p.Gln282Ter	stop_gained	Loftee	4.02e-06	0	0	0	0	0	5.5e-05	0
ABCC2	Dubin-Johnson syndrome	10	101552060	rs757957967	C	T	c.277C>T	p.Gln93Ter	stop_gained	Loftee	4e-06	0	0	0	0	0	5.45e-05	0
ABCC2	Dubin-Johnson syndrome	10	101604220	rs763073550	A	G	c.3985A>G	p.Lys1329Glu	missense_variant	Missense Prediction	3.99e-06	8.8e-06	0	0	0	0	0	0
ABCC2	Dubin-Johnson syndrome	10	101605501	rs1357021290	CT	C	c.4109delT	p.Leu1370ProfsTer8	frameshift_variant	Loftee	3.99e-06	8.82e-06	0	0	0	0	0	0
ABCC2	Dubin-Johnson syndrome	10	101590581	rs756353242	TA	T	c.2858delA	p.Lys953ArgfsTer5	frameshift_variant	Loftee	3.99e-06	0	0	0	0	0	0	3.27e-05
ABCC2	Dubin-Johnson syndrome	10	101610364	rs773187527	G	GC	c.4321dupC	p.Gln1441ProfsTer22	frameshift_variant	Loftee	3.99e-06	0	0	0	6.22e-05	0	0	0
ABCC2	Dubin-Johnson syndrome	10	101577243	rs1298723259	T	C	c.2271+2T>C	c.2271+2T>C	splice_donor_variant	Loftee	3.99e-06	8.83e-06	0	0	0	0	0	0
ABCC2	Dubin-Johnson syndrome	10	101572902	rs749875260	G	T	c.2094+1G>T	c.2094+1G>T	splice_donor_variant	Loftee	3.99e-06	8.83e-06	0	0	0	0	0	0
ABCC2	Dubin-Johnson syndrome	10	101578716	rs200606989	T	C	c.2439+2T>C	c.2439+2T>C	splice_donor_variant	Loftee	3.99e-06	8.82e-06	0	0	0	0	0	0
ABCC2	Dubin-Johnson syndrome	10	101578984	rs765109547	A	T	c.2578A>T	p.Lys860Ter	stop_gained	Loftee	3.99e-06	8.83e-06	0	0	0	0	0	0
ABCC2	Dubin-Johnson syndrome	10	101553749	rs1207538473	C	A	c.569C>A	p.Ser190Ter	stop_gained	Loftee	3.99e-06	0	0	0	0	0	5.44e-05	0
ABCC2	Dubin-Johnson syndrome	10	101556868	rs1190693560	G	A	c.647G>A	p.Gly216Asp	missense_variant	Missense Prediction	3.98e-06	8.81e-06	0	0	0	0	0	0
ABCC2	Dubin-Johnson syndrome	10	101554189	rs1459643176	C	A	c.596C>A	p.Ser199Ter	stop_gained	Loftee	3.98e-06	0	0	0	6.15e-05	0	0	0
ABCC2	Dubin-Johnson syndrome	10	101606827	rs1422422065	T	TG	c.4258dupG	p.Ala1420GlyfsTer43	frameshift_variant	Loftee	3.98e-06	0	0	0	0	0	5.44e-05	0
ABCC2	Dubin-Johnson syndrome	10	101606737	rs1445293097	G	A	c.4166G>A	p.Gly1389Glu	missense_variant	Missense Prediction	3.98e-06	0	0	0	0	0	0	0
ABCC2	Dubin-Johnson syndrome	10	101563903	rs1339023045	T	G	c.1337T>G	p.Leu446Arg	missense_variant	Missense Prediction	3.98e-06	8.8e-06	0	0	0	0	0	0
ABCC2	Dubin-Johnson syndrome	10	101601761	rs753607931	ACTGT	A	c.3655_3658delGTCT	p.Val1219SerfsTer5	frameshift_variant	Loftee	3.98e-06	0	0	0	0	0	5.44e-05	0
ABCC2	Dubin-Johnson syndrome	10	101606787	rs774690484	AT	A	c.4219delT	p.Trp1407GlyfsTer24	frameshift_variant	Loftee	3.98e-06	0	0	0	0	0	0	3.27e-05
ABCC2	Dubin-Johnson syndrome	10	101591576	rs1035077853	G	C	c.3092G>C	p.Gly1031Ala	missense_variant	Missense Prediction	3.98e-06	0	0	0	6.15e-05	0	0	0
ABCC2	Dubin-Johnson syndrome	10	101601820	rs1257698627	TG	T	c.3712delG	p.Val1238LeufsTer15	frameshift_variant	Loftee	3.98e-06	8.79e-06	0	0	0	0	0	0
ABCC2	Dubin-Johnson syndrome	10	101601810	rs1339435157	GT	G	c.3702delT	p.Ser1234ArgfsTer19	frameshift_variant	Loftee	3.98e-06	0	0	4.62e-05	0	0	0	0
ABCC2	Dubin-Johnson syndrome	10	101610372	rs145715632	C	A	c.4327C>A	p.Gln1443Lys	missense_variant	Missense Prediction	3.98e-06	0	0	0	6.18e-05	0	0	0
ABCC2	Dubin-Johnson syndrome	10	101605385	rs1295528038	G	A	c.3992G>A	p.Gly1331Asp	missense_variant	Missense Prediction	3.98e-06	8.79e-06	0	0	0	0	0	0
ABCC2	Dubin-Johnson syndrome	10	101591511	rs1189158317	CT	C	c.3029delT	p.Phe1010SerfsTer13	frameshift_variant	Loftee	3.98e-06	0	0	0	0	0	0	3.27e-05
ABCC2	Dubin-Johnson syndrome	10	101591812	rs1285257857	T	G	c.3182T>G	p.Leu1061Arg	missense_variant	Missense Prediction	3.98e-06	0	0	4.62e-05	0	0	0	0
ABCC2	Dubin-Johnson syndrome	10	101569929	rs781349168	AG	A	c.1858delG	p.Asp620MetfsTer38	frameshift_variant	Loftee	3.98e-06	8.8e-06	0	0	0	0	0	0
ABCC2	Dubin-Johnson syndrome	10	101591392	rs372803066	T	C	c.2908T>C	p.Tyr970His	missense_variant	Missense Prediction	3.98e-06	0	0	0	0	2.89e-05	0	0
ABCC2	Dubin-Johnson syndrome	10	101605380	rs1344691989	G	A	c.3988-1G>A	c.3988-1G>A	splice_acceptor_variant	Loftee	3.98e-06	8.79e-06	0	0	0	0	0	0
ABCC2	Dubin-Johnson syndrome	10	101559070	rs371866713	C	A	c.974C>A	p.Ser325Ter	stop_gained	Loftee	3.98e-06	8.8e-06	0	0	0	0	0	0
ABCC2	Dubin-Johnson syndrome	10	101606814	rs1361948968	CTCAAG	C	c.4246_4250delAAGTC	p.Lys1416PhefsTer45	frameshift_variant	Loftee	3.98e-06	0	0	0	0	0	5.44e-05	0
ABCC2	Dubin-Johnson syndrome	10	101595974	rs1045996985	CGATTTCTGAAACACAATGAGGT	C	c.3544_3565delTTTCTGAAACACAATGAGGTGA	p.Phe1182GlyfsTer29	frameshift_variant	Loftee	3.98e-06	0	0	0	0	0	0	3.27e-05
ABCC2	Dubin-Johnson syndrome	10	101560232	rs767269895	A	G	c.1121A>G	p.Gln374Arg	missense_variant	Missense Prediction	3.98e-06	8.81e-06	0	0	0	0	0	0
ABCC2	Dubin-Johnson syndrome	10	101567839	rs1293919105	G	C	c.1669-1G>C	c.1669-1G>C	splice_acceptor_variant	Loftee	3.98e-06	0	0	0	0	2.89e-05	0	0
ABCC2	Dubin-Johnson syndrome	10	101595891	rs1294334346	C	G	c.3458C>G	p.Ser1153Cys	missense_variant	Missense Prediction	3.98e-06	0	0	0	0	2.89e-05	0	0
ABCC2	Dubin-Johnson syndrome	10	101567928	rs748389017	T	C	c.1757T>C	p.Phe586Ser	missense_variant	Missense Prediction	3.98e-06	0	0	0	0	2.89e-05	0	0
ABCC2	Dubin-Johnson syndrome	10	101560314	rs1381997807	T	A	c.1203T>A	p.Tyr401Ter	stop_gained	Loftee	3.98e-06	8.82e-06	0	0	0	0	0	0
ABCC2	Dubin-Johnson syndrome	10	101596022	rs768373392	GTCTTT	G	c.3592_3596delTTTTC	p.Phe1198LeufsTer31	frameshift_variant	Loftee	3.98e-06	8.79e-06	0	0	0	0	0	0
ABCC2	Dubin-Johnson syndrome	10	101578644	rs778121666	C	A	c.2369C>A	p.Ala790Glu	missense_variant	Missense Prediction	3.98e-06	8.8e-06	0	0	0	0	0	0
ABCC2	Dubin-Johnson syndrome	10	101565137	rs1157784679	A	G	c.1465-2A>G	c.1465-2A>G	splice_acceptor_variant	Loftee	3.98e-06	0	0	0	0	0	5.44e-05	0
ABCC2	Dubin-Johnson syndrome	10	101601723	rs1287534169	G	T	c.3615-1G>T	c.3615-1G>T	splice_acceptor_variant	Loftee	3.98e-06	0	0	4.62e-05	0	0	0	0
ABCC2	Dubin-Johnson syndrome	10	101563856	rs1208873596	GC	G	c.1291delC	p.Leu431SerfsTer4	frameshift_variant	ClinVar	3.98e-06	8.8e-06	0	0	0	0	0	0
ABCC2	Dubin-Johnson syndrome	10	101578686	rs759959471	TG	T	c.2414delG	p.Gly805AlafsTer6	frameshift_variant	Loftee	3.98e-06	0	0	0	0	0	0	3.27e-05
ABCC2	Dubin-Johnson syndrome	10	101604088		G	GTGAC	c.3857_3860dupCTGA	p.Lys1288Ter	frameshift_variant	Loftee	3.98e-06	8.79e-06	0	0	0	0	0	0
ABCC2	Dubin-Johnson syndrome	10	101606716	rs1275011230	A	G	c.4147-2A>G	c.4147-2A>G	splice_acceptor_variant	Loftee	3.98e-06	0	0	0	6.15e-05	0	0	0
ABCC2	Dubin-Johnson syndrome	10	101594277	rs1350874625	TTATG	T	c.3403_3406delGTAT	p.Val1135LeufsTer13	frameshift_variant	Loftee	3.98e-06	0	0	0	0	0	0	3.27e-05
ABCC2	Dubin-Johnson syndrome	10	101591881	rs1215257427	T	G	c.3251T>G	p.Phe1084Cys	missense_variant	Missense Prediction	3.98e-06	8.79e-06	0	0	0	0	0	0
ABCC2	Dubin-Johnson syndrome	10	101611270	rs1383460004	T	C	c.4520T>C	p.Leu1507Pro	missense_variant	Missense Prediction	3.98e-06	8.8e-06	0	0	0	0	0	0
ABCC2	Dubin-Johnson syndrome	10	101572807	rs755802965	TGGCTGTGATAGGCCCTGTC	T	c.2005_2023delGTGATAGGCCCTGTCGGCT	p.Val669LeufsTer6	frameshift_variant	Loftee	3.98e-06	8.81e-06	0	0	0	0	0	0
ABCC2	Dubin-Johnson syndrome	10	101578561	rs747613558	T	TG	c.2291dupG	p.Gln765SerfsTer22	frameshift_variant	Loftee	3.98e-06	0	0	0	6.16e-05	0	0	0
ABCC2	Dubin-Johnson syndrome	10	101594275	rs762914474	ATT	A	c.3399_3400delTT	p.Tyr1134CysfsTer43	frameshift_variant	ClinVar	3.98e-06	0	0	0	0	0	5.44e-05	0
ABCC2	Dubin-Johnson syndrome	10	101578689	rs1341546325	G	T	c.2414G>T	p.Gly805Val	missense_variant	Missense Prediction	3.98e-06	8.81e-06	0	0	0	0	0	0
ABCC2	Dubin-Johnson syndrome	10	101563804	rs1296472680	A	AACTCCTATTTATCCTTT	c.1238_1239insACTCCTATTTATCCTTT	p.Glu414LeufsTer14	frameshift_variant	Loftee	3.98e-06	8.8e-06	0	0	0	0	0	0
ABCC2	Dubin-Johnson syndrome	10	101553363	rs1475482528	G	A	c.389G>A	p.Trp130Ter	stop_gained	Loftee	3.98e-06	0	0	0	0	0	0	3.27e-05
ABCC2	Dubin-Johnson syndrome	10	101595874	rs1165316603	G	C	c.3441G>C	p.Gln1147His	missense_variant	Missense Prediction	3.98e-06	0	0	0	0	0	5.44e-05	0
ABCC2	Dubin-Johnson syndrome	10	101590471	rs1392791154	A	G	c.2748-2A>G	c.2748-2A>G	splice_acceptor_variant	Loftee	3.98e-06	0	0	0	0	0	0	0
ABCC2	Dubin-Johnson syndrome	10	101590508	rs759376697	GA	G	c.2786delA	p.Asn929ThrfsTer3	frameshift_variant	Loftee	3.98e-06	8.79e-06	0	0	0	0	0	0
ABCC2	Dubin-Johnson syndrome	10	101567988	rs387906395	T	A	c.1815+2T>A	c.1815+2T>A	splice_donor_variant	ClinVar	3.98e-06	0	0	0	0	0	5.44e-05	0
ABCC2	Dubin-Johnson syndrome	10	101556917	rs1314486961	G	GA	c.697dupA	p.Met233AsnfsTer11	frameshift_variant	ClinVar	3.98e-06	8.82e-06	0	0	0	0	0	0
ABCC2	Dubin-Johnson syndrome	10	101556880	rs201145273	C	T	c.659C>T	p.Pro220Leu	missense_variant	Missense Prediction	3.98e-06	0	0	0	6.15e-05	0	0	0
ABCC2	Dubin-Johnson syndrome	10	101564007	rs1214053941	TC	T	c.1443delC	p.Thr482ProfsTer11	frameshift_variant	Loftee	3.98e-06	8.82e-06	0	0	0	0	0	0
ABCC2	Dubin-Johnson syndrome	10	101567263	rs1454680088	G	GT	c.1655dupT	p.Leu552PhefsTer19	frameshift_variant	Loftee	3.98e-06	0	0	0	0	2.89e-05	0	0
ABCC2	Dubin-Johnson syndrome	10	101596020	rs1416712581	GT	G	c.3588delT	p.Cys1196TrpfsTer22	frameshift_variant	Loftee	3.98e-06	8.79e-06	0	0	0	0	0	0
ABCC2	Dubin-Johnson syndrome	10	101553350	rs1251677719	C	T	c.376C>T	p.Gln126Ter	stop_gained	Loftee	3.98e-06	0	0	0	0	0	5.44e-05	0
ABCC2	Dubin-Johnson syndrome	10	101553678	rs1174674397	C	A	c.498C>A	p.Cys166Ter	stop_gained	Loftee	3.98e-06	8.8e-06	0	0	0	0	0	0
ABCC2	Dubin-Johnson syndrome	10	101578621	rs1279487647	T	A	c.2346T>A	p.Tyr782Ter	stop_gained	Loftee	3.98e-06	0	0	0	0	0	0	3.27e-05
ABCC2	Dubin-Johnson syndrome	10	101595888	rs964875560	ACT	A	c.3458_3459delCT	p.Ser1153CysfsTer24	frameshift_variant	Loftee	3.98e-06	8.79e-06	0	0	0	0	0	0
ABCC2	Dubin-Johnson syndrome	10	101605393	rs1365818501	G	A	c.4000G>A	p.Gly1334Ser	missense_variant	Missense Prediction	3.98e-06	0	0	0	0	0	0	0
ABCC2	Dubin-Johnson syndrome	10	101595866	rs1419734990	T	C	c.3433T>C	p.Ser1145Pro	missense_variant	Missense Prediction	3.98e-06	8.79e-06	0	0	0	0	0	0
ABCC2	Dubin-Johnson syndrome	10	101595895	rs919078015	CA	C	c.3463delA	p.Thr1155ProfsTer29	frameshift_variant	ClinVar	3.98e-06	0	0	0	0	2.89e-05	0	0
ABCC2	Dubin-Johnson syndrome	10	101610520	rs1479621417	C	T	c.4475C>T	p.Ala1492Val	missense_variant	Missense Prediction	3.98e-06	0	0	0	0	0	0	3.27e-05
ABCC2	Dubin-Johnson syndrome	10	101577121	rs777438560	CA	C	c.2153delA	p.Asn718ThrfsTer42	frameshift_variant	Loftee	3.98e-06	0	0	0	0	0	0	3.27e-05
ABCC2	Dubin-Johnson syndrome	10	101560141	rs763527398	A	G	c.1032-2A>G	c.1032-2A>G	splice_acceptor_variant	Loftee	3.98e-06	8.82e-06	0	0	0	0	0	0
ABCC2	Dubin-Johnson syndrome	10	101606718	rs765809237	G	T	c.4147G>T	p.Asp1383Tyr	missense_variant	Missense Prediction	3.98e-06	8.79e-06	0	0	0	0	0	0
ABCC2	Dubin-Johnson syndrome	10	101572777	rs780712119	T	G	c.1970T>G	p.Val657Gly	missense_variant	Missense Prediction	3.98e-06	8.8e-06	0	0	0	0	0	0
ABCC2	Dubin-Johnson syndrome	10	101544539	rs1161530285	G	A	c.207+1G>A	c.207+1G>A	splice_donor_variant	ClinVar	3.98e-06	0	0	0	0	2.89e-05	0	0
ABCC2	Dubin-Johnson syndrome	10	101590176	rs1175974628	AAC	A	c.2736_2737delAC	p.Leu913Ter	frameshift_variant	Loftee	3.98e-06	8.79e-06	0	0	0	0	0	0
ABCC2	Dubin-Johnson syndrome	10	101606872	rs376276952	G	T	c.4301G>T	p.Gly1434Val	missense_variant	Missense Prediction	3.98e-06	8.81e-06	0	0	0	0	0	0
ABCC2	Dubin-Johnson syndrome	10	101591494	rs753645349	AC	A	c.3012delC	p.Ser1005ValfsTer18	frameshift_variant	Loftee	3.98e-06	0	0	0	0	0	0	3.27e-05
ABCC2	Dubin-Johnson syndrome	10	101572774	rs756707816	G	A	c.1968-1G>A	c.1968-1G>A	splice_acceptor_variant	Loftee	3.98e-06	8.8e-06	0	0	0	0	0	0
ABCC2	Dubin-Johnson syndrome	10	101560185	rs1313391525	G	A	c.1074G>A	p.Trp358Ter	stop_gained	Loftee	3.98e-06	8.82e-06	0	0	0	0	0	0
ABCC2	Dubin-Johnson syndrome	10	101591889	rs762243203	G	GT	c.3258+2dupT	c.3258+2dupT	splice_donor_variant	Loftee	3.98e-06	0	0	0	0	2.89e-05	0	0
ABCC2	Dubin-Johnson syndrome	10	101542604	rs1309534430	G	T	c.3G>T	p.Met1?	start_lost	Loftee	3.98e-06	0	0	0	0	0	0	0
ABCC2	Dubin-Johnson syndrome	10	101594293	rs781481868	G	A	c.3414+1G>A	c.3414+1G>A	splice_donor_variant	Loftee	3.98e-06	8.79e-06	0	0	0	0	0	0
ABCC2	Dubin-Johnson syndrome	10	101604194	rs962388011	T	A	c.3959T>A	p.Ile1320Asn	missense_variant	Missense Prediction	3.98e-06	8.79e-06	0	0	0	0	0	0
ABCC2	Dubin-Johnson syndrome	10	101590191	rs767737672	GTTGGCTA	G	c.2747+3_2747+9delTGGCTAT	c.2747+3_2747+9delTGGCTAT	splice_donor_variant	Loftee	3.98e-06	8.79e-06	0	0	0	0	0	0
ABCC2	Dubin-Johnson syndrome	10	101601788	rs762165282	G	T	c.3679G>T	p.Val1227Phe	missense_variant	Missense Prediction	3.98e-06	8.79e-06	0	0	0	0	0	0
ABCC2	Dubin-Johnson syndrome	10	101563891	rs776087856	G	A	c.1325G>A	p.Trp442Ter	stop_gained	ClinVar	3.98e-06	0	0	0	0	0	0	3.27e-05
ABCC2	Dubin-Johnson syndrome	10	101567987	rs753783506	G	A	c.1815+1G>A	c.1815+1G>A	splice_donor_variant	Loftee	3.98e-06	0	0	0	0	0	0	3.27e-05
ABCC2	Dubin-Johnson syndrome	10	101544432	rs766440827	G	C	c.101G>C	p.Trp34Ser	missense_variant	Missense Prediction	3.98e-06	0	0	0	0	0	0	3.27e-05
ABCC2	Dubin-Johnson syndrome	10	101567162	rs758162018	G	A	c.1552G>A	p.Glu518Lys	missense_variant	Missense Prediction	3.98e-06	8.83e-06	0	0	0	0	0	0
ABCC2	Dubin-Johnson syndrome	10	101569909	rs777791701	C	T	c.1834C>T	p.Arg612Trp	missense_variant	Missense Prediction	3.98e-06	8.81e-06	0	0	0	0	0	0
ABCC2	Dubin-Johnson syndrome	10	101560276	rs778867248	G	T	c.1165G>T	p.Gly389Cys	missense_variant	Missense Prediction	3.98e-06	0	0	0	0	2.89e-05	0	0
ABCC2	Dubin-Johnson syndrome	10	101591784	rs1159392272	G	A	c.3154G>A	p.Ala1052Thr	missense_variant	Missense Prediction	3.98e-06	8.79e-06	0	0	0	0	0	0
ABCC2	Dubin-Johnson syndrome	10	101610436	rs1202945746	C	T	c.4391C>T	p.Thr1464Ile	missense_variant	Missense Prediction	3.98e-06	8.79e-06	0	0	0	0	0	0
ABCC2	Dubin-Johnson syndrome	10	101544438	rs368821808	C	T	c.107C>T	p.Pro36Leu	missense_variant	Missense Prediction	3.98e-06	0	0	0	6.15e-05	0	0	0
ABCC2	Dubin-Johnson syndrome	10	101563927	rs761736186	T	G	c.1361T>G	p.Phe454Cys	missense_variant	Missense Prediction	3.98e-06	0	0	0	0	0	0	3.27e-05
ABCC2	Dubin-Johnson syndrome	10	101605384	rs769749645	G	T	c.3991G>T	p.Gly1331Cys	missense_variant	Missense Prediction	3.98e-06	8.79e-06	0	0	0	0	0	0
ABCC2	Dubin-Johnson syndrome	10	101601836	rs758070780	T	C	c.3727T>C	p.Ser1243Pro	missense_variant	Missense Prediction	3.98e-06	8.79e-06	0	0	0	0	0	0
ABCC2	Dubin-Johnson syndrome	10	101567986	rs766157931	G	T	c.1815G>T	p.Gln605His	missense_variant	Missense Prediction	3.98e-06	0	0	0	0	0	0	3.27e-05
ABCC2	Dubin-Johnson syndrome	10	101595928	rs767701081	G	T	c.3495G>T	p.Glu1165Asp	missense_variant	Missense Prediction	3.98e-06	0	0	0	0	0	0	3.27e-05
ABCC2	Dubin-Johnson syndrome	10	101560277	rs775871205	G	A	c.1166G>A	p.Gly389Asp	missense_variant	Missense Prediction	3.98e-06	8.81e-06	0	0	0	0	0	0
ABCC2	Dubin-Johnson syndrome	10	101591461	rs1192370536	T	TA	c.2977_2978insA	p.Phe993TyrfsTer14	frameshift_variant	Loftee	3.98e-06	0	0	0	0	0	0	3.27e-05
ABCC2	Dubin-Johnson syndrome	10	101605472	rs780758213	T	G	c.4079T>G	p.Ile1360Ser	missense_variant	Missense Prediction	3.98e-06	0	0	0	0	0	0	3.27e-05
ABCC2	Dubin-Johnson syndrome	10	101595902	rs762291612	T	C	c.3469T>C	p.Ser1157Pro	missense_variant	Missense Prediction	3.98e-06	8.79e-06	0	0	0	0	0	0
ABCC2	Dubin-Johnson syndrome	10	101595915	rs1419843363	C	T	c.3482C>T	p.Ser1161Phe	missense_variant	Missense Prediction	3.98e-06	8.79e-06	0	0	0	0	0	0
ABCC2	Dubin-Johnson syndrome	10	101553443	rs1472214411	G	A	c.468+1G>A	c.468+1G>A	splice_donor_variant	Loftee	3.98e-06	8.81e-06	0	0	0	0	0	0
ABCC2	Dubin-Johnson syndrome	10	101560155	rs1161480727	CT	C	c.1047delT	p.Phe349LeufsTer42	frameshift_variant	Loftee	3.98e-06	0	0	0	0	2.89e-05	0	0
ABCC2	Dubin-Johnson syndrome	10	101559064	rs1241849163	T	C	c.968T>C	p.Leu323Pro	missense_variant	Missense Prediction	3.98e-06	8.8e-06	0	0	0	0	0	0
ABCC2	Dubin-Johnson syndrome	10	101572842	rs773379718	T	C	c.2035T>C	p.Ser679Pro	missense_variant	Missense Prediction	3.98e-06	0	0	0	0	0	0	3.27e-05
ABCC2	Dubin-Johnson syndrome	10	101572882	rs1334821798	ACG	A	c.2076_2077delCG	p.His692GlnfsTer34	frameshift_variant	Loftee	3.98e-06	8.82e-06	0	0	0	0	0	0
ABCC2	Dubin-Johnson syndrome	10	101563890	rs536569226	T	C	c.1324T>C	p.Trp442Arg	missense_variant	Missense Prediction	3.98e-06	0	0	0	0	2.89e-05	0	0
ABCC2	Dubin-Johnson syndrome	10	101542603	rs1273761232	T	G	c.2T>G	p.Met1?	start_lost	Loftee	3.98e-06	0	0	0	6.15e-05	0	0	0
ABCC2	Dubin-Johnson syndrome	10	101610428	rs772572036	T	G	c.4383T>G	p.Asp1461Glu	missense_variant	Missense Prediction	3.98e-06	8.79e-06	0	0	0	0	0	0
ABCC2	Dubin-Johnson syndrome	10	101591785	rs776490975	C	T	c.3155C>T	p.Ala1052Val	missense_variant	Missense Prediction	3.98e-06	0	0	0	0	0	0	3.27e-05
ABCC2	Dubin-Johnson syndrome	10	101560312	rs1366739607	T	C	c.1201T>C	p.Tyr401His	missense_variant	Missense Prediction	3.98e-06	8.82e-06	0	0	0	0	0	0
ABCC2	Dubin-Johnson syndrome	10	101601737	rs754558286	C	T	c.3628C>T	p.Arg1210Cys	missense_variant	Missense Prediction	3.98e-06	8.79e-06	0	0	0	0	0	0
ABCC2	Dubin-Johnson syndrome	10	101605403	rs1330938044	G	A	c.4010G>A	p.Gly1337Glu	missense_variant	Missense Prediction	3.98e-06	0	0	0	0	0	0	3.27e-05
ABCC2	Dubin-Johnson syndrome	10	101544540	rs765414807	T	A	c.207+2T>A	c.207+2T>A	splice_donor_variant	Loftee	3.98e-06	8.79e-06	0	0	0	0	0	0
ABCC2	Dubin-Johnson syndrome	10	101591862	rs777472412	G	A	c.3232G>A	p.Gly1078Ser	missense_variant	Missense Prediction	3.98e-06	0	0	0	0	0	5.44e-05	0
ABCC2	Dubin-Johnson syndrome	10	101563901		TC	T	c.1336delC	p.Leu446TyrfsTer19	frameshift_variant	Loftee	3.98e-06	8.8e-06	0	0	0	0	0	0
ABCC2	Dubin-Johnson syndrome	10	101560171	rs1390357183	G	GGATATCC	c.1060_1061insGATATCC	p.Asp354GlyfsTer51	frameshift_variant	Loftee	3.98e-06	0	0	0	0	2.89e-05	0	0
ABCC2	Dubin-Johnson syndrome	10	101563907	rs762785326	G	C	c.1341G>C	p.Gln447His	missense_variant	Missense Prediction	3.98e-06	0	0	0	0	0	5.44e-05	0
ABCC2	Dubin-Johnson syndrome	10	101578862	rs1195157133	C	A	c.2456C>A	p.Thr819Lys	missense_variant	Missense Prediction	3.98e-06	8.8e-06	0	0	0	0	0	0
ABCC2	Dubin-Johnson syndrome	10	101603560	rs780964183	C	T	c.3746C>T	p.Thr1249Ile	missense_variant	Missense Prediction	3.98e-06	0	0	0	0	2.89e-05	0	0
ABCC2	Dubin-Johnson syndrome	10	101577095	rs764958537	T	C	c.2125T>C	p.Trp709Arg	missense_variant	ClinVar	3.98e-06	0	0	0	0	0	5.44e-05	0
ABCC2	Dubin-Johnson syndrome	10	101578598		AC	A	c.2325delC	p.Tyr776ThrfsTer4	frameshift_variant	ClinVar	3.98e-06	8.8e-06	0	0	0	0	0	0
ABCC2	Dubin-Johnson syndrome	10	101578885	rs759592910	C	T	c.2479C>T	p.Gln827Ter	stop_gained	Loftee	3.98e-06	8.81e-06	0	0	0	0	0	0
ABCC2	Dubin-Johnson syndrome	10	101563825		CA	C	c.1260delA	p.Val421Ter	frameshift_variant	Loftee	3.98e-06	8.8e-06	0	0	0	0	0	0
ABCC2	Dubin-Johnson syndrome	10	101594193	rs767201064	C	A	c.3315C>A	p.Cys1105Ter	stop_gained	Loftee	3.98e-06	0	0	0	6.15e-05	0	0	0
ABCC2	Dubin-Johnson syndrome	10	101595938	rs1054339070	G	A	c.3505G>A	p.Gly1169Ser	missense_variant	Missense Prediction	3.98e-06	0	0	0	6.15e-05	0	0	0
ABCC2	Dubin-Johnson syndrome	10	101578617	rs750430644	T	C	c.2342T>C	p.Ile781Thr	missense_variant	Missense Prediction	3.98e-06	0	0	0	0	0	0	3.27e-05
ABCC2	Dubin-Johnson syndrome	10	101606848	rs1290776704	T	A	c.4277T>A	p.Leu1426Ter	stop_gained	Loftee	3.98e-06	0	0	0	0	0	0	0
ABCC2	Dubin-Johnson syndrome	10	101591481	rs572224582	G	A	c.2997G>A	p.Trp999Ter	stop_gained	Loftee	3.98e-06	0	0	0	0	0	0	3.27e-05
ABCC2	Dubin-Johnson syndrome	10	101578915	rs746423753	G	T	c.2509G>T	p.Gly837Ter	stop_gained	Loftee	3.98e-06	8.82e-06	0	0	0	0	0	0
ABCC2	Dubin-Johnson syndrome	10	101591832	rs754476800	C	A	c.3202C>A	p.Pro1068Thr	missense_variant	Missense Prediction	3.98e-06	0	0	0	0	0	5.44e-05	0
ABCC2	Dubin-Johnson syndrome	10	101591545	rs753889614	G	C	c.3061G>C	p.Asp1021His	missense_variant	Missense Prediction	3.98e-06	0	0	0	0	0	0	3.27e-05
ABCC2	Dubin-Johnson syndrome	10	101578892	rs1302243850	A	T	c.2486A>T	p.Asp829Val	missense_variant	Missense Prediction	3.98e-06	0	0	0	0	0	0	3.27e-05
ABCC2	Dubin-Johnson syndrome	10	101553410	rs1286056494	C	CA	c.438dupA	p.Phe147IlefsTer12	frameshift_variant	Loftee	3.98e-06	0	0	0	0	0	0	3.27e-05
ABCC2	Dubin-Johnson syndrome	10	101590192	rs778995579	T	C	c.2747+2T>C	c.2747+2T>C	splice_donor_variant	Loftee	3.98e-06	0	0	0	0	0	0	0
ABCC2	Dubin-Johnson syndrome	10	101571331	rs750683352	G	T	c.1939G>T	p.Glu647Ter	stop_gained	Loftee	3.98e-06	0	0	0	0	0	0	3.27e-05
ABCC2	Dubin-Johnson syndrome	10	101569957	rs775410341	C	T	c.1882C>T	p.Arg628Ter	stop_gained	Loftee	3.98e-06	0	0	0	0	0	0	3.27e-05
ABCC2	Dubin-Johnson syndrome	10	101603620	rs751269660	T	G	c.3806T>G	p.Val1269Gly	missense_variant	Missense Prediction	3.98e-06	0	0	0	6.19e-05	0	0	0
ABCC2	Dubin-Johnson syndrome	10	101572843	rs760853099	C	T	c.2036C>T	p.Ser679Phe	missense_variant	Missense Prediction	3.98e-06	0	0	0	0	0	0	3.27e-05
ABCC2	Dubin-Johnson syndrome	10	101572884	rs765570396	G	C	c.2077G>C	p.Gly693Arg	missense_variant	Missense Prediction	3.98e-06	0	0	0	0	0	0	3.27e-05
ABCC2	Dubin-Johnson syndrome	10	101567147	rs1462789225	A	G	c.1537A>G	p.Lys513Glu	missense_variant	Missense Prediction	3.98e-06	0	0	0	0	0	5.44e-05	0
ABCC2	Dubin-Johnson syndrome	10	101567898	rs1164189710	C	A	c.1727C>A	p.Ala576Glu	missense_variant	Missense Prediction	3.98e-06	0	0	0	0	0	5.44e-05	0
ABCC2	Dubin-Johnson syndrome	10	101610393	rs56296335	G	C	c.4348G>C	p.Ala1450Pro	missense_variant	Missense Prediction	3.98e-06	0	9.92e-05	0	0	0	0	0
ABCC2	Dubin-Johnson syndrome	10	101556853	rs1242558715	G	A	c.633-1G>A	c.633-1G>A	splice_acceptor_variant	Loftee	3.98e-06	0	0	4.62e-05	0	0	0	0
ABCC6	Pseudoxanthoma elasticum	16	16256935	rs72653706	G	A	c.3421C>T	p.Arg1141Ter	stop_gained	ClinVar	0.00140075	0.00228615	0	0.00278618	0.000160218	0.000310401	0	0.000130651
ABCC6	Pseudoxanthoma elasticum	16	16284116	rs59157279	C	T	c.1540G>A	p.Val514Ile	missense_variant	ClinVar	0.00098334	0.000581188	0.00308761	0	0.000240404	0.00174953	0	0.00310295
ABCC6	Pseudoxanthoma elasticum	16	16313512	rs879956688	C	T	c.373G>A	p.Glu125Lys	missense_variant	ClinVar	0.000775576	4.69e-05	0	0	0.00727691	0.000176991	0	0.000306373
ABCC6	Pseudoxanthoma elasticum	16	16272711	rs72653792	C	T	c.2359G>A	p.Val787Ile	missense_variant	ClinVar	0.000574313	0.000311023	0.00667182	3.98e-05	8.05e-05	2.82e-05	0	0.00124118
ABCC6	Pseudoxanthoma elasticum	16	16295926	rs72653760	T	C	c.1108A>G	p.Asn370Asp	missense_variant	ClinVar	0.00030436	0.000411248	0.00048216	0	0.000240327	0.000197517	0	0.000424642
ABCC6	Pseudoxanthoma elasticum	16	16248831	rs63750759	G	A	c.3940C>T	p.Arg1314Trp	missense_variant	ClinVar	0.000286679	2.16e-05	0	0	0.00253988	6.93e-05	0.000391185	8.07e-05
ABCC6	Pseudoxanthoma elasticum	16	16306097	rs556731532	A	G	c.607T>C	p.Cys203Arg	missense_variant	Missense Prediction	0.000272022	0	0	0	0	0	0.00363372	0
ABCC6	Pseudoxanthoma elasticum	16	16272764	rs57794451	C	T	c.2306G>A	p.Arg769Lys	missense_variant	ClinVar	0.000251466	0	0	0	0.00264996	5.64e-05	0	0
ABCC6	Pseudoxanthoma elasticum	16	16248793	rs57499803	G	A	c.3978C>T	p.Asp1326Asp	synonymous_variant	ClinVar	0.000241084	3.53e-05	0	0	0.0019084	0.000364653	0	3.63e-05
ABCC6	Pseudoxanthoma elasticum	16	16271356	rs67867306	AT	A	c.2542delA	p.Met848CysfsTer83	frameshift_variant	ClinVar	0.00020154	0	0	0	0	0	0.00285657	0
ABCC6	Pseudoxanthoma elasticum	16	16256866	rs72653744	G	A	c.3490C>T	p.Arg1164Ter	stop_gained	ClinVar	0.00015565	0.000131777	0	0	0.000120154	0.000141084	0.000651564	0.000195976
ABCC6	Pseudoxanthoma elasticum	16	16282764	rs66864704	A	G	c.1703T>C	p.Phe568Ser	missense_variant	ClinVar	0.000119424	2.64e-05	0	0	0	0.000722878	0	0
ABCC6	Pseudoxanthoma elasticum	16	16267140	rs72664209	C	A	c.2787+1G>T	c.2787+1G>T	splice_donor_variant	ClinVar	0.000116895	0.000225176	0	0	4.02e-05	5.65e-05	0	0
ABCC6	Pseudoxanthoma elasticum	16	16255312	rs375983928	CAG	C	c.3614_3615delCT	p.Ser1205CysfsTer72	frameshift_variant	ClinVar	0.000102747	0.000108811	0	0.000557591	0	0	0	0
ABCC6	Pseudoxanthoma elasticum	16	16276391	rs114303883	C	T	c.2125G>A	p.Glu709Lys	missense_variant	ClinVar	8.84e-05	4.65e-05	0	0	0	0	0.000902256	0
ABCC6	Pseudoxanthoma elasticum	16	16257016	rs63749794	G	A	c.3340C>T	p.Arg1114Cys	missense_variant	ClinVar	8.51e-05	3.89e-05	0	3.99e-05	8.02e-05	0.000338734	0	0.000130651
ABCC6	Pseudoxanthoma elasticum	16	16271471	rs72653795	C	T	c.2428G>A	p.Val810Met	missense_variant	Missense Prediction	8.49e-05	1.55e-05	0	0	0.000120192	0.00016931	0.000100241	0.000293964
ABCC6	Pseudoxanthoma elasticum	16	16248756	rs28939702	G	A	c.4015C>T	p.Arg1339Cys	missense_variant	ClinVar	8.25e-05	3.67e-05	0	9.82e-05	0	0.000176243	5.54e-05	0.000234836
ABCC6	Pseudoxanthoma elasticum	16	16251626	rs72664233	CA	C	c.3775delT	p.Trp1259GlyfsTer14	frameshift_variant	ClinVar	8.17e-05	0.000170967	0	0	4.02e-05	0	0	0
ABCC6	Pseudoxanthoma elasticum	16	16284103	rs72653772	C	T	c.1553G>A	p.Arg518Gln	missense_variant	ClinVar	8.14e-05	0.000124018	0	0	4.01e-05	2.82e-05	0	0.000130651
ABCC6	Pseudoxanthoma elasticum	16	16291960	rs772434460	C	T	c.1256G>A	p.Arg419Gln	missense_variant	ClinVar	8.06e-05	0	0.00010004	0	0	0	0.000984037	0
ABCC6	Pseudoxanthoma elasticum	16	16256943	rs60791294	C	T	c.3413G>A	p.Arg1138Gln	missense_variant	ClinVar	7.43e-05	0.000131771	0	0	0	8.47e-05	0	0
ABCC6	Pseudoxanthoma elasticum	16	16281036	rs776483503	G	T	c.1812C>A	p.Phe604Leu	missense_variant	Missense Prediction	7.19e-05	0	0	0	0	0.000521407	0	0
ABCC6	Pseudoxanthoma elasticum	16	16256967	rs63750459	G	A	c.3389C>T	p.Thr1130Met	missense_variant	ClinVar	6.72e-05	0.000108556	0	0	4.01e-05	5.64e-05	5.01e-05	0
ABCC6	Pseudoxanthoma elasticum	16	16244424	rs72664215	G	C	c.4403+11C>G	c.4403+11C>G	intron_variant	ClinVar	6.54e-05	0	0	0	0	0	0.000875944	0
ABCC6	Pseudoxanthoma elasticum	16	16272746	rs1249927722	AG	A	c.2323delC	p.Leu775CysfsTer36	frameshift_variant	ClinVar	6.37e-05	0.000129685	0	0	0	0	0	0
ABCC6	Pseudoxanthoma elasticum	16	16272818	rs72653786	A	T	c.2252T>A	p.Met751Lys	missense_variant	ClinVar	6.37e-05	0.000129685	0	0	0	0	0	0
ABCC6	Pseudoxanthoma elasticum	16	16272768	rs1223796455	A	T	c.2302T>A	p.Tyr768Asn	missense_variant	Missense Prediction	6.37e-05	6.48e-05	0	0	0	0	0	0
ABCC6	Pseudoxanthoma elasticum	16	16263555	rs368465318	C	A	c.2943G>T	p.Gln981His	missense_variant	ClinVar	6.15e-05	0	0	0	0	0	0.000861021	0
ABCC6	Pseudoxanthoma elasticum	16	16295902	rs72650699	G	A	c.1132C>T	p.Gln378Ter	stop_gained	ClinVar	6.02e-05	7.76e-06	0	0	0.000240404	2.82e-05	0.000401324	3.27e-05
ABCC6	Pseudoxanthoma elasticum	16	16244061	rs63751279	C	T	c.4441G>A	p.Gly1481Ser	missense_variant	ClinVar	5.99e-05	1.77e-05	0	0	6.28e-05	5.79e-05	0.000108885	0.000228639
ABCC6	Pseudoxanthoma elasticum	16	16244525	rs74315109	AGCTCCGT	A	c.4306_4312delACGGAGC	p.Thr1436CysfsTer26	frameshift_variant	ClinVar	5.71e-05	0	0	0.000647564	0	0	0	0
ABCC6	Pseudoxanthoma elasticum	16	16244054	rs63750135	G	A	c.4448C>T	p.Pro1483Leu	missense_variant	ClinVar	5.61e-05	4.44e-05	0	9.28e-05	6.36e-05	2.9e-05	0	0.000130651
ABCC6	Pseudoxanthoma elasticum	16	16248894	rs72664214	C	T	c.3883-6G>A	c.3883-6G>A	splice_region_variant	ClinVar	5.2e-05	5.04e-05	0	0	0.000115022	0	0.000257688	4.35e-05
ABCC6	Pseudoxanthoma elasticum	16	16295890	rs72653761	G	A	c.1144C>T	p.Arg382Trp	missense_variant	ClinVar	5.18e-05	0	0	0	0	5.78e-05	0	0.000359313
ABCC6	Pseudoxanthoma elasticum	16	16248867	rs63749856	C	T	c.3904G>A	p.Gly1302Arg	missense_variant	ClinVar	5.09e-05	8.64e-05	0	0	5.43e-05	0	0	0
ABCC6	Pseudoxanthoma elasticum	16	16248510	rs67791546	AC	A	c.4182delG	p.Lys1394AsnfsTer9	frameshift_variant	ClinVar	4.99e-05	0.000101809	0	0	0	0	0	0
ABCC6	Pseudoxanthoma elasticum	16	16256941	rs63750146	C	T	c.3415G>A	p.Ala1139Thr	missense_variant	ClinVar	4.95e-05	2.33e-05	0.000965997	0	0	0	0	0
ABCC6	Pseudoxanthoma elasticum	16	16255371	rs149460452	G	T	c.3557C>A	p.Ala1186Asp	missense_variant	Missense Prediction	4.61e-05	0.000101018	0	0	0	0	0	0
ABCC6	Pseudoxanthoma elasticum	16	16259641	rs72657693	A	C	c.3145T>G	p.Ser1049Ala	missense_variant	ClinVar	4.6e-05	4.65e-05	0	7.96e-05	0	0.000141084	0	0
ABCC6	Pseudoxanthoma elasticum	16	16313499	rs72653753	C	T	c.386G>A	p.Gly129Glu	missense_variant	ClinVar	4.54e-05	0.000109194	0	0	0	0	0	0
ABCC6	Pseudoxanthoma elasticum	16	16284104	rs72650700	G	A	c.1552C>T	p.Arg518Ter	stop_gained	ClinVar	4.38e-05	7.92e-05	0	0	6.15e-05	2.89e-05	0	0
ABCC6	Pseudoxanthoma elasticum	16	16256944	rs28939701	G	A	c.3412C>T	p.Arg1138Trp	missense_variant	ClinVar	4.25e-05	6.2e-05	0	0	4.01e-05	0	0.000150391	0
ABCC6	Pseudoxanthoma elasticum	16	16251667	rs63750273	C	T	c.3736-1G>A	c.3736-1G>A	splice_acceptor_variant	ClinVar	4.07e-05	8.02e-05	0	0	0	0	0	3.27e-05
ABCC6	Pseudoxanthoma elasticum	16	16248495	rs63751241	C	T	c.4198G>A	p.Glu1400Lys	missense_variant	ClinVar	4.02e-05	8.97e-06	0	0	0	8.69e-05	0.000109314	9.82e-05
ABCC6	Pseudoxanthoma elasticum	16	16281050	rs72653777	G	A	c.1798C>T	p.Arg600Cys	missense_variant	ClinVar	3.91e-05	3.12e-05	0	4e-05	0.000241916	0	0	0
ABCC6	Pseudoxanthoma elasticum	16	16272776	rs67561842	C	T	c.2294G>A	p.Arg765Gln	missense_variant	ClinVar	3.9e-05	3.11e-05	0	0	0	5.65e-05	0	0.000163324
ABCC6	Pseudoxanthoma elasticum	16	16263631	rs767359198	CAGAGGA	C	c.2861_2866delTCCTCT	p.Phe954_Leu955del	inframe_deletion	ClinVar	3.72e-05	0	0	0	0.000232062	0.000129341	0	0
ABCC6	Pseudoxanthoma elasticum	16	16248884	rs374086268	C	T	c.3887G>A	p.Gly1296Asp	missense_variant	Missense Prediction	3.72e-05	0	0	0	0.000396646	0	0	0
ABCC6	Pseudoxanthoma elasticum	16	16286769	rs750898196	G	A	c.1349C>T	p.Pro450Leu	missense_variant	Missense Prediction	3.59e-05	2.64e-05	0	0.000277752	0	0	0	0
ABCC6	Pseudoxanthoma elasticum	16	16271422	rs72653798	A	G	c.2477T>C	p.Leu826Pro	missense_variant	ClinVar	3.58e-05	0	0	0	0	0	0.00048929	0
ABCC6	Pseudoxanthoma elasticum	16	16272807	rs72653787	C	T	c.2263G>A	p.Gly755Arg	missense_variant	ClinVar	3.57e-05	3.93e-05	0	0	4.09e-05	2.83e-05	0.000150678	0
ABCC6	Pseudoxanthoma elasticum	16	16317268	rs1412967184	G	T	c.24C>A	p.Cys8Ter	stop_gained	Loftee	3.35e-05	7.03e-05	0	0	0	0	0	0
ABCC6	Pseudoxanthoma elasticum	16	16272792	rs72653788	G	A	c.2278C>T	p.Arg760Trp	missense_variant	ClinVar	3.2e-05	6.25e-05	0	0	4.06e-05	0	0	0
ABCC6	Pseudoxanthoma elasticum	16	16259677	rs754074990	CAAA	C	c.3106_3108delTTT	p.Phe1036del	inframe_deletion	ClinVar	3.19e-05	0	0	0	0	0.000231294	0	0
ABCC6	Pseudoxanthoma elasticum	16	16291993	rs528670320	T	A	c.1223A>T	p.Asp408Val	missense_variant	Missense Prediction	3.19e-05	6.49e-05	0	0	0	0	0	0
ABCC6	Pseudoxanthoma elasticum	16	16297277	rs1345727670	TG	T	c.987delC	p.Lys330SerfsTer26	frameshift_variant	Loftee	3.19e-05	0	0	0	0.000114969	0	0	0
ABCC6	Pseudoxanthoma elasticum	16	16248758	rs1436397251	AGT	A	c.4011_4012delAC	p.Leu1338AlafsTer59	frameshift_variant	Loftee	3.19e-05	6.51e-05	0	0	0	0	0	0
ABCC6	Pseudoxanthoma elasticum	16	16272804	rs1022850449	C	T	c.2266G>A	p.Gly756Ser	missense_variant	Missense Prediction	3.19e-05	6.49e-05	0	0	0	0	0	0
ABCC6	Pseudoxanthoma elasticum	16	16284053	rs72653773	A	G	c.1603T>C	p.Ser535Pro	missense_variant	ClinVar	3.19e-05	0	0	0	0	0.00117924	0	0
ABCC6	Pseudoxanthoma elasticum	16	16251612	rs1311228469	G	A	c.3790C>T	p.Gln1264Ter	stop_gained	ClinVar	3.19e-05	6.49e-05	0	0	0	0	0	0
ABCC6	Pseudoxanthoma elasticum	16	16276363	rs1357894483	T	C	c.2153A>G	p.Asp718Gly	missense_variant	ClinVar	3.19e-05	0	0	0	0	0	0	0
ABCC6	Pseudoxanthoma elasticum	16	16253371	rs63750402	G	C	c.3703C>G	p.Arg1235Gly	missense_variant	Missense Prediction	3.19e-05	0	0	0	0.000114995	0	0	0
ABCC6	Pseudoxanthoma elasticum	16	16256844	rs747496143	TCCTA	T	c.3506+2_3506+5delTAGG	c.3506+2_3506+5delTAGG	splice_donor_variant	ClinVar	3.19e-05	6.48e-05	0	0	0	0	0	0
ABCC6	Pseudoxanthoma elasticum	16	16253365	rs72653746	G	A	c.3709C>T	p.Gln1237Ter	stop_gained	ClinVar	3.19e-05	6.48e-05	0	0	0	0	0	0
ABCC6	Pseudoxanthoma elasticum	16	16244434	rs1006994885	C	A	c.4403+1G>T	c.4403+1G>T	splice_donor_variant	ClinVar	3.19e-05	6.48e-05	0	0	0	0	0	0
ABCC6	Pseudoxanthoma elasticum	16	16297280	rs1218453491	G	T	c.985C>A	p.Pro329Thr	missense_variant	Missense Prediction	3.19e-05	0	0	0	0.000115048	0	0	0
ABCC6	Pseudoxanthoma elasticum	16	16284130	rs779408186	G	C	c.1526C>G	p.Ala509Gly	missense_variant	ClinVar	3.18e-05	6.2e-05	0	3.98e-05	0	0	0	0
ABCC6	Pseudoxanthoma elasticum	16	16286727	rs1397157995	G	C	c.1391C>G	p.Pro464Arg	missense_variant	Missense Prediction	3.18e-05	0	0	0	0.000114811	0	0	0
ABCC6	Pseudoxanthoma elasticum	16	16255418	rs1249984461	C	T	c.3510G>A	p.Trp1170Ter	stop_gained	Loftee	3.18e-05	0	0	0	0.000114758	0	0	0
ABCC6	Pseudoxanthoma elasticum	16	16244583	rs1448934731	TC	T	c.4254delG	p.Lys1419ArgfsTer45	frameshift_variant	ClinVar	3.18e-05	0	0	0	0.000114837	0	0	0
ABCC6	Pseudoxanthoma elasticum	16	16251615	rs760376992	C	T	c.3787G>A	p.Gly1263Arg	missense_variant	ClinVar	2.84e-05	4.66e-05	0	0	4.01e-05	2.82e-05	0	0
ABCC6	Pseudoxanthoma elasticum	16	16253371	rs63750402	G	A	c.3703C>T	p.Arg1235Trp	missense_variant	ClinVar	2.83e-05	1.55e-05	0	0	4.01e-05	0	0.000200481	0
ABCC6	Pseudoxanthoma elasticum	16	16259698	rs72653705	G	A	c.3088C>T	p.Arg1030Ter	stop_gained	ClinVar	2.79e-05	2.65e-05	0	0	0	2.89e-05	0	3.27e-05
ABCC6	Pseudoxanthoma elasticum	16	16253339	rs281865557	C	A	c.3735G>T	p.Glu1245Asp	missense_variant	ClinVar	2.79e-05	6.17e-05	0	0	0	0	0	0
ABCC6	Pseudoxanthoma elasticum	16	16271467	rs72653796	G	A	c.2432C>T	p.Thr811Met	missense_variant	ClinVar	2.78e-05	1.76e-05	0	0	6.15e-05	2.89e-05	0	9.8e-05
ABCC6	Pseudoxanthoma elasticum	16	16253412	rs63751001	C	T	c.3662G>A	p.Arg1221His	missense_variant	ClinVar	2.78e-05	5.28e-05	0	0	0	0	0	3.27e-05
ABCC6	Pseudoxanthoma elasticum	16	16292017	rs747386965	G	A	c.1199C>T	p.Ser400Phe	missense_variant	ClinVar	2.66e-05	5.9e-05	0	0	0	0	0	0
ABCC6	Pseudoxanthoma elasticum	16	16308180	rs1187315015	C	T	c.600+1G>A	c.600+1G>A	splice_donor_variant	ClinVar	2.62e-05	1.71e-05	0	0	0	8.09e-05	0	0
ABCC6	Pseudoxanthoma elasticum	16	16308223	rs1342109356	CA	C	c.557delT	p.Leu186ArgfsTer46	frameshift_variant	Loftee	2.61e-05	0	0	0	0	0	0.000353669	0
ABCC6	Pseudoxanthoma elasticum	16	16315612	rs72653752	C	G	c.113G>C	p.Trp38Ser	missense_variant	ClinVar	2.52e-05	4.76e-05	0	0	0	2.84e-05	0	0
ABCC6	Pseudoxanthoma elasticum	16	16248588	rs60285147	CG	C	c.4104delC	p.Asp1368GlufsTer35	frameshift_variant	ClinVar	2.5e-05	3.92e-05	0	0	0	5.68e-05	0	0
ABCC6	Pseudoxanthoma elasticum	16	16291958	rs746428588	G	C	c.1258C>G	p.Leu420Val	missense_variant	ClinVar	2.5e-05	5.49e-05	0	0	0	0	0	0
ABCC6	Pseudoxanthoma elasticum	16	16272779	rs748000420	G	A	c.2291C>T	p.Ala764Val	missense_variant	Missense Prediction	2.49e-05	0	0	0	0	0.000197628	0	0
ABCC6	Pseudoxanthoma elasticum	16	16272728	rs72653791	G	A	c.2342C>T	p.Ala781Val	missense_variant	ClinVar	2.48e-05	3.88e-05	0	0	0	0	0	6.53e-05
ABCC6	Pseudoxanthoma elasticum	16	16278896	rs72664207	A	C	c.1868-5T>G	c.1868-5T>G	splice_region_variant	ClinVar	2.48e-05	3.11e-05	0	0	4.01e-05	5.65e-05	0	0
ABCC6	Pseudoxanthoma elasticum	16	16263524	rs72657692	C	T	c.2974G>A	p.Gly992Arg	missense_variant	ClinVar	2.45e-05	9.14e-06	0	0	0	8.74e-05	5.49e-05	3.29e-05
ABCC6	Pseudoxanthoma elasticum	16	16291961	rs775853778	G	A	c.1255C>T	p.Arg419Trp	missense_variant	Missense Prediction	2.42e-05	8.92e-06	0	0	0	0.000145637	0	0
ABCC6	Pseudoxanthoma elasticum	16	16276713	rs67470842	A	G	c.2018T>C	p.Leu673Pro	missense_variant	ClinVar	2.41e-05	3.59e-05	0	0	0	5.78e-05	0	0
ABCC6	Pseudoxanthoma elasticum	16	16271479	rs72653794	C	T	c.2420G>A	p.Arg807Gln	missense_variant	ClinVar	2.39e-05	4.4e-05	0	0	0	2.89e-05	0	0
ABCC6	Pseudoxanthoma elasticum	16	16284196	rs72653768	C	T	c.1460G>A	p.Arg487Gln	missense_variant	ClinVar	2.39e-05	0	0	0	0	0.000144542	0	3.27e-05
ABCC6	Pseudoxanthoma elasticum	16	16256865	rs63750457	C	T	c.3491G>A	p.Arg1164Gln	missense_variant	ClinVar	2.39e-05	2.64e-05	0	0	0	0	0	9.8e-05
ABCC6	Pseudoxanthoma elasticum	16	16282768	rs143092672	C	T	c.1699G>A	p.Ala567Thr	missense_variant	Missense Prediction	2.39e-05	5.28e-05	0	0	0	0	0	0
ABCC6	Pseudoxanthoma elasticum	16	16263640	rs72657700	A	T	c.2858T>A	p.Leu953His	missense_variant	ClinVar	2.14e-05	3.89e-05	0	0	4.77e-05	0	0	0
ABCC6	Pseudoxanthoma elasticum	16	16271480	rs72653793	G	A	c.2419C>T	p.Arg807Trp	missense_variant	ClinVar	2.12e-05	7.75e-06	0	0	0	0	0.000250601	0
ABCC6	Pseudoxanthoma elasticum	16	16276419	rs72653784	C	A	c.2097G>T	p.Glu699Asp	missense_variant	ClinVar	2.12e-05	4.65e-05	0	0	0	0	0	0
ABCC6	Pseudoxanthoma elasticum	16	16315601	rs746531177	T	TG	c.123dupC	p.Met42HisfsTer59	frameshift_variant	Loftee	2.02e-05	4.48e-05	0	0	0	0	0	0
ABCC6	Pseudoxanthoma elasticum	16	16276731	rs775321637	GC	G	c.1999delG	p.Ala667GlnfsTer21	frameshift_variant	ClinVar	2.01e-05	3.59e-05	0	0	0	2.89e-05	0	0
ABCC6	Pseudoxanthoma elasticum	16	16248501	rs66913554	G	A	c.4192C>T	p.Arg1398Ter	stop_gained	ClinVar	2.01e-05	8.94e-06	0	0	0	2.9e-05	0.000109337	0
ABCC6	Pseudoxanthoma elasticum	16	16281049	rs761433545	C	T	c.1799G>A	p.Arg600His	missense_variant	Missense Prediction	2e-05	1.77e-05	0	0	0	2.9e-05	5.45e-05	3.27e-05
ABCC6	Pseudoxanthoma elasticum	16	16284191	rs754360599	G	A	c.1465C>T	p.Arg489Trp	missense_variant	ClinVar	1.99e-05	0	0	0	6.15e-05	0.000115634	0	0
ABCC6	Pseudoxanthoma elasticum	16	16256835	rs72664302	C	T	c.3506+15G>A	c.3506+15G>A	intron_variant	ClinVar	1.99e-05	4.42e-05	0	0	0	0	0	0
ABCC6	Pseudoxanthoma elasticum	16	16295943	rs72653759	G	C	c.1091C>G	p.Thr364Arg	missense_variant	ClinVar	1.99e-05	4.41e-05	0	0	0	0	0	0
ABCC6	Pseudoxanthoma elasticum	16	16284052	rs749568041	G	A	c.1604C>T	p.Ser535Leu	missense_variant	Missense Prediction	1.99e-05	0	0	0	0	0.00011564	0	3.27e-05
ABCC6	Pseudoxanthoma elasticum	16	16308209	rs1403467139	G	C	c.572C>G	p.Pro191Arg	missense_variant	Missense Prediction	1.96e-05	0	0	0	0	0.00012132	0	0
ABCC6	Pseudoxanthoma elasticum	16	16248755	rs63750622	C	T	c.4016G>A	p.Arg1339His	missense_variant	ClinVar	1.82e-05	2.4e-05	0	0	0	0	5.08e-05	3.34e-05
ABCC6	Pseudoxanthoma elasticum	16	16248869	rs63750494	G	A	c.3902C>T	p.Thr1301Ile	missense_variant	ClinVar	1.82e-05	4.6e-05	0	0	0	0	0	0
ABCC6	Pseudoxanthoma elasticum	16	16244463	rs72547524	G	A	c.4375C>T	p.Arg1459Cys	missense_variant	Missense Prediction	1.79e-05	3.15e-05	0	0	0	0	0	3.28e-05
ABCC6	Pseudoxanthoma elasticum	16	16251627	rs72664221	A	AG	c.3774dupC	p.Trp1259LeufsTer19	frameshift_variant	ClinVar	1.78e-05	3.89e-05	0	0	0	0	0	0
ABCC6	Pseudoxanthoma elasticum	16	16251579	rs72653749	G	A	c.3823C>T	p.Arg1275Ter	stop_gained	ClinVar	1.77e-05	1.55e-05	0	0	4.01e-05	2.82e-05	0	0
ABCC6	Pseudoxanthoma elasticum	16	16253413	rs63751215	G	A	c.3661C>T	p.Arg1221Cys	missense_variant	ClinVar	1.77e-05	1.55e-05	0	0	0	0	5.01e-05	6.53e-05
ABCC6	Pseudoxanthoma elasticum	16	16295860	rs756498547	T	C	c.1174A>G	p.Lys392Glu	missense_variant	Missense Prediction	1.77e-05	3.88e-05	0	0	0	0	0	0
ABCC6	Pseudoxanthoma elasticum	16	16257015	rs63750427	C	T	c.3341G>A	p.Arg1114His	missense_variant	ClinVar	1.77e-05	7.77e-06	0	0	8.02e-05	0	5.01e-05	3.27e-05
ABCC6	Pseudoxanthoma elasticum	16	16295859	rs748562202	T	C	c.1175A>G	p.Lys392Arg	missense_variant	Missense Prediction	1.77e-05	3.88e-05	0	0	0	0	0	0
ABCC6	Pseudoxanthoma elasticum	16	16313512	rs879956688	C	A	c.373G>T	p.Glu125Ter	stop_gained	ClinVar	1.76e-05	0	0	0	0	0	0	0.000153186
ABCC6	Pseudoxanthoma elasticum	16	16315689	rs72657702	C	T	c.37-1G>A	c.37-1G>A	splice_acceptor_variant	ClinVar	1.66e-05	2.77e-05	0	0	7.11e-05	0	0	0
ABCC6	Pseudoxanthoma elasticum	16	16255413	rs753771636	G	A	c.3515C>T	p.Ala1172Val	missense_variant	Missense Prediction	1.6e-05	2.66e-05	0	0	0	0	0	3.27e-05
ABCC6	Pseudoxanthoma elasticum	16	16259475	rs369806278	C	G	c.3306+5G>C	c.3306+5G>C	splice_region_variant	ClinVar	1.6e-05	3.56e-05	0	0	0	0	0	0
ABCC6	Pseudoxanthoma elasticum	16	16272791	rs769405586	C	T	c.2279G>A	p.Arg760Gln	missense_variant	ClinVar	1.6e-05	0	0	0	6.28e-05	0	5.44e-05	6.53e-05
ABCC6	Pseudoxanthoma elasticum	16	16253351	rs72657701	C	G	c.3723G>C	p.Trp1241Cys	missense_variant	ClinVar	1.59e-05	3.52e-05	0	0	0	0	0	0
ABCC6	Pseudoxanthoma elasticum	16	16272683	rs776463091	A	G	c.2387T>C	p.Ile796Thr	missense_variant	ClinVar	1.59e-05	0	0	0	6.16e-05	0	5.44e-05	6.53e-05
ABCC6	Pseudoxanthoma elasticum	16	16253443	rs72664212	G	T	c.3634-3C>A	c.3634-3C>A	splice_region_variant	ClinVar	1.59e-05	8.81e-06	0	0	0	8.68e-05	0	0
ABCC6	Pseudoxanthoma elasticum	16	16297314	rs78678589	G	T	c.951C>A	p.Ser317Arg	missense_variant	ClinVar	1.59e-05	3.53e-05	0	0	0	0	0	0
ABCC6	Pseudoxanthoma elasticum	16	16284031	rs780671208	G	A	c.1625C>T	p.Ser542Phe	missense_variant	Missense Prediction	1.59e-05	3.53e-05	0	0	0	0	0	0
ABCC6	Pseudoxanthoma elasticum	16	16248612	rs58695352	C	T	c.4081G>A	p.Asp1361Asn	missense_variant	ClinVar	1.44e-05	1.58e-05	0	0	0	0	0	6.64e-05
ABCC6	Pseudoxanthoma elasticum	16	16291969	rs761923987	T	C	c.1247A>G	p.Asp416Gly	missense_variant	Missense Prediction	1.44e-05	1.57e-05	0	0	0	0	0	6.64e-05
ABCC6	Pseudoxanthoma elasticum	16	16255422	rs72664210	C	T	c.3507-1G>A	c.3507-1G>A	splice_acceptor_variant	ClinVar	1.42e-05	0	0	0	0	0.000112969	0	0
ABCC6	Pseudoxanthoma elasticum	16	16308207	rs1172142986	AG	A	c.573delC	p.Phe192SerfsTer40	frameshift_variant	Loftee	1.31e-05	0	0	0	0	4.04e-05	0	4.39e-05
ABCC6	Pseudoxanthoma elasticum	16	16308186	rs1474063386	G	A	c.595C>T	p.Gln199Ter	stop_gained	ClinVar	1.31e-05	0	0	0	0	0	0.000176803	0
ABCC6	Pseudoxanthoma elasticum	16	16308234	rs764710238	G	GC	c.546dupG	p.Leu183AlafsTer13	frameshift_variant	Loftee	1.3e-05	3.38e-05	0	0	0	0	0	0
ABCC6	Pseudoxanthoma elasticum	16	16263515	rs748500800	C	T	c.2983G>A	p.Gly995Ser	missense_variant	Missense Prediction	1.23e-05	0	0	0	0	0	5.48e-05	6.57e-05
ABCC6	Pseudoxanthoma elasticum	16	16315601	rs746531177	TG	T	c.123delC	p.Met42CysfsTer39	frameshift_variant	Loftee	1.21e-05	2.69e-05	0	0	0	0	0	0
ABCC6	Pseudoxanthoma elasticum	16	16244629	rs63750700	G	T	c.4209C>A	p.Ser1403Arg	missense_variant	ClinVar	1.21e-05	8.94e-06	0	0	6.26e-05	2.91e-05	0	0
ABCC6	Pseudoxanthoma elasticum	16	16276765	rs74315158	CCTGGGGCACCGTGAGGTTTATT	C	c.1944_1965delAATAAACCTCACGGTGCCCCAG	p.Ile649AlafsTer32	frameshift_variant	ClinVar	1.2e-05	2.69e-05	0	0	0	0	0	0
ABCC6	Pseudoxanthoma elasticum	16	16281026	rs772029460	C	T	c.1822G>A	p.Glu608Lys	missense_variant	Missense Prediction	1.2e-05	0	0	0	0	0	0	9.81e-05
ABCC6	Pseudoxanthoma elasticum	16	16276744	rs72653780	C	T	c.1987G>A	p.Gly663Ser	missense_variant	ClinVar	1.2e-05	8.98e-06	9.93e-05	0	0	0	5.44e-05	0
ABCC6	Pseudoxanthoma elasticum	16	16281042	rs781369291	G	GACCAGAC	c.1799_1805dupGTCTGGT	p.Thr603SerfsTer11	frameshift_variant	Loftee	1.2e-05	0	0	0	0	0	0	9.82e-05
ABCC6	Pseudoxanthoma elasticum	16	16272777	rs776513864	G	A	c.2293C>T	p.Arg765Trp	missense_variant	ClinVar	1.2e-05	0	0	4.62e-05	0	2.89e-05	0	3.27e-05
ABCC6	Pseudoxanthoma elasticum	16	16302630	rs1360228269	G	A	c.749C>T	p.Ser250Phe	missense_variant	Missense Prediction	1.19e-05	2.64e-05	0	0	0	0	0	0
ABCC6	Pseudoxanthoma elasticum	16	16271395	rs199990104	C	T	c.2504G>A	p.Gly835Asp	missense_variant	Missense Prediction	1.19e-05	2.64e-05	0	0	0	0	0	0
ABCC6	Pseudoxanthoma elasticum	16	16284137	rs368017088	C	G	c.1519G>C	p.Glu507Gln	missense_variant	Missense Prediction	1.19e-05	2.64e-05	0	0	0	0	0	0
ABCC6	Pseudoxanthoma elasticum	16	16271467	rs72653796	G	C	c.2432C>G	p.Thr811Arg	missense_variant	ClinVar	1.19e-05	0	0	0	0	0	0	9.8e-05
ABCC6	Pseudoxanthoma elasticum	16	16271441	rs72653797	C	G	c.2458G>C	p.Ala820Pro	missense_variant	ClinVar	1.19e-05	2.64e-05	0	0	0	0	0	0
ABCC6	Pseudoxanthoma elasticum	16	16259640	rs769437554	GAGA	G	c.3143_3145delTCT	p.Phe1048del	inframe_deletion	ClinVar	1.19e-05	1.76e-05	0	0	0	0	0	0
ABCC6	Pseudoxanthoma elasticum	16	16276295	rs1453926113	C	T	c.2221G>A	p.Gly741Arg	missense_variant	Missense Prediction	1.19e-05	0	0	0	0	5.78e-05	0	0
ABCC6	Pseudoxanthoma elasticum	16	16248854	rs1471042293	G	A	c.3917C>T	p.Ser1306Phe	missense_variant	Missense Prediction	1.16e-05	0	0	0	0	0	0.000156201	0
ABCC6	Pseudoxanthoma elasticum	16	16281056	rs1253009659	AG	A	c.1791delC	p.Phe598LeufsTer18	frameshift_variant	Loftee	1.07e-05	0	0	0	0	5.66e-05	0	0
ABCC6	Pseudoxanthoma elasticum	16	16244597	rs775319351	C	T	c.4241G>A	p.Arg1414His	missense_variant	ClinVar	1.07e-05	1.56e-05	0	0	0	0	0	3.27e-05
ABCC6	Pseudoxanthoma elasticum	16	16276279	rs769753486	A	AACTCTGCACC	c.2236_2237insGGTGCAGAGT	p.Ile746ArgfsTer36	frameshift_variant	Loftee	1.06e-05	2.32e-05	0	0	0	0	0	0
ABCC6	Pseudoxanthoma elasticum	16	16267145	rs1404401221	C	T	c.2783G>A	p.Gly928Asp	missense_variant	Missense Prediction	1.06e-05	0	0	0	8.03e-05	0	5.01e-05	0
ABCC6	Pseudoxanthoma elasticum	16	16282725	rs1266600508	T	G	c.1742A>C	p.Gln581Pro	missense_variant	Missense Prediction	1.06e-05	0	0	0	0.000120685	0	0	0
ABCC6	Pseudoxanthoma elasticum	16	16256867	rs202000035	CG	C	c.3488delC	p.Pro1163ArgfsTer30	frameshift_variant	Loftee	1.06e-05	0	0	0.000119408	0	0	0	0
ABCC6	Pseudoxanthoma elasticum	16	16276273	rs748503108	T	TC	c.2242dupG	p.Glu748GlyfsTer31	frameshift_variant	Loftee	1.06e-05	2.32e-05	0	0	0	0	0	0
ABCC6	Pseudoxanthoma elasticum	16	16248818	rs780887287	G	C	c.3953C>G	p.Ala1318Gly	missense_variant	ClinVar	1.04e-05	2.44e-05	0	0	0	0	0	0
ABCC6	Pseudoxanthoma elasticum	16	16313806	rs1260772144	T	C	c.220-2A>G	c.220-2A>G	splice_acceptor_variant	Loftee	9.91e-06	0	0	0	0.000164745	0	0	0
ABCC6	Pseudoxanthoma elasticum	16	16263607	rs72657691	C	G	c.2891G>C	p.Arg964Pro	missense_variant	ClinVar	8.68e-06	1.95e-05	0	0	0	0	0	0
ABCC6	Pseudoxanthoma elasticum	16	16291997	rs1223736700	C	T	c.1219G>A	p.Gly407Ser	missense_variant	Missense Prediction	8.3e-06	1.84e-05	0	0	0	0	0	0
ABCC6	Pseudoxanthoma elasticum	16	16248746	rs63750608	A	G	c.4025T>C	p.Ile1342Thr	missense_variant	ClinVar	8.15e-06	1.81e-05	0	0	0	0	0	0
ABCC6	Pseudoxanthoma elasticum	16	16267139	rs769762685	A	T	c.2787+2T>A	c.2787+2T>A	splice_donor_variant	Loftee	8.15e-06	0	0	0	0	0	0	6.55e-05
ABCC6	Pseudoxanthoma elasticum	16	16291963	rs536098094	T	C	c.1253A>G	p.Gln418Arg	missense_variant	Missense Prediction	8.06e-06	0	0	0	0	0	0	6.61e-05
ABCC6	Pseudoxanthoma elasticum	16	16257051	rs1167145612	T	G	c.3307-2A>C	c.3307-2A>C	splice_acceptor_variant	Loftee	8.04e-06	0	0	0	0	5.79e-05	0	0
ABCC6	Pseudoxanthoma elasticum	16	16282692	rs753035055	A	C	c.1775T>G	p.Val592Gly	missense_variant	Missense Prediction	8.03e-06	1.78e-05	0	0	0	0	0	0
ABCC6	Pseudoxanthoma elasticum	16	16276683	rs758980634	AC	A	c.2047delG	p.Val683TrpfsTer5	frameshift_variant	Loftee	8.03e-06	0	0	0	0	5.78e-05	0	0
ABCC6	Pseudoxanthoma elasticum	16	16276744	rs72653780	C	A	c.1987G>T	p.Gly663Cys	missense_variant	ClinVar	8.03e-06	1.8e-05	0	0	0	0	0	0
ABCC6	Pseudoxanthoma elasticum	16	16244555	rs763908026	G	T	c.4283C>A	p.Ala1428Asp	missense_variant	Missense Prediction	8.01e-06	0	0	0	0	0	0.000109051	0
ABCC6	Pseudoxanthoma elasticum	16	16244564	rs150230403	A	G	c.4274T>C	p.Leu1425Pro	missense_variant	Missense Prediction	8e-06	8.85e-06	0	4.68e-05	0	0	0	0
ABCC6	Pseudoxanthoma elasticum	16	16255413	rs753771636	G	T	c.3515C>A	p.Ala1172Glu	missense_variant	Missense Prediction	7.99e-06	8.86e-06	0	0	0	0	0	3.27e-05
ABCC6	Pseudoxanthoma elasticum	16	16255423	rs1423674851	T	C	c.3507-2A>G	c.3507-2A>G	splice_acceptor_variant	Loftee	7.99e-06	1.77e-05	0	0	0	0	0	0
ABCC6	Pseudoxanthoma elasticum	16	16276435	rs199951066	G	A	c.2081C>T	p.Ala694Val	missense_variant	Missense Prediction	7.97e-06	0	0	0	0	0	0	6.55e-05
ABCC6	Pseudoxanthoma elasticum	16	16251519	rs72664235	CCTT	C	c.3880_3882delAAG	p.Lys1294del	inframe_deletion	ClinVar	7.97e-06	1.76e-05	0	0	0	0	0	0
ABCC6	Pseudoxanthoma elasticum	16	16259677	rs754074990	C	T	c.3109G>A	p.Glu1037Lys	missense_variant	Missense Prediction	7.97e-06	1.76e-05	0	0	0	0	0	0
ABCC6	Pseudoxanthoma elasticum	16	16255393	rs774355343	C	G	c.3535G>C	p.Gly1179Arg	missense_variant	Missense Prediction	7.97e-06	0	0	0	0	5.78e-05	0	0
ABCC6	Pseudoxanthoma elasticum	16	16255368	rs1293676720	G	T	c.3560C>A	p.Ala1187Asp	missense_variant	Missense Prediction	7.97e-06	1.77e-05	0	0	0	0	0	0
ABCC6	Pseudoxanthoma elasticum	16	16267140	rs72664209	CCCTG	C	c.2784_2787delCAGG	p.Arg929Ter	frameshift_variant	ClinVar	7.97e-06	1.76e-05	0	0	0	0	0	0
ABCC6	Pseudoxanthoma elasticum	16	16272735	rs1419792820	G	T	c.2335C>A	p.Pro779Thr	missense_variant	Missense Prediction	7.97e-06	0	0	0	0	5.78e-05	0	0
ABCC6	Pseudoxanthoma elasticum	16	16259652	rs1392510657	A	G	c.3134T>C	p.Leu1045Pro	missense_variant	Missense Prediction	7.96e-06	0	0	0	0.000123107	0	0	0
ABCC6	Pseudoxanthoma elasticum	16	16253376	rs769432314	A	G	c.3698T>C	p.Val1233Ala	missense_variant	Missense Prediction	7.96e-06	0	0	0	0	0	0.000108731	0
ABCC6	Pseudoxanthoma elasticum	16	16259598	rs72657695	A	C	c.3188T>G	p.Leu1063Arg	missense_variant	ClinVar	7.96e-06	1.76e-05	0	0	0	0	0	0
ABCC6	Pseudoxanthoma elasticum	16	16256959	rs63749807	C	A	c.3397G>T	p.Gly1133Cys	missense_variant	ClinVar	7.96e-06	0	0	4.62e-05	0	0	0	0
ABCC6	Pseudoxanthoma elasticum	16	16253352	rs72653748	C	T	c.3722G>A	p.Trp1241Ter	stop_gained	ClinVar	7.96e-06	0	0	0	0	0	0	0
ABCC6	Pseudoxanthoma elasticum	16	16269791	rs72653800	C	A	c.2643G>T	p.Arg881Ser	missense_variant	ClinVar	7.96e-06	1.76e-05	0	0	0	0	0	0
ABCC6	Pseudoxanthoma elasticum	16	16272680	rs768570780	C	T	c.2390G>A	p.Gly797Glu	missense_variant	ClinVar	7.96e-06	0	0	0	0	0	0	6.53e-05
ABCC6	Pseudoxanthoma elasticum	16	16271388	rs72650702	G	T	c.2511C>A	p.Tyr837Ter	stop_gained	ClinVar	7.96e-06	0	0	0	0	5.78e-05	0	0
ABCC6	Pseudoxanthoma elasticum	16	16269844	rs1131691865	C	A	c.2591-1G>T	c.2591-1G>T	splice_acceptor_variant	ClinVar	7.96e-06	1.76e-05	0	0	0	0	0	0
ABCC6	Pseudoxanthoma elasticum	16	16256975	rs63750758	C	T	c.3381G>A	p.Met1127Ile	missense_variant	ClinVar	7.96e-06	1.76e-05	0	0	0	0	0	0
ABCC6	Pseudoxanthoma elasticum	16	16276387	rs906566275	T	C	c.2129A>G	p.Asn710Ser	missense_variant	Missense Prediction	7.95e-06	0	0	0	0	5.78e-05	0	0
ABCC6	Pseudoxanthoma elasticum	16	16276268	rs781190396	C	T	c.2247+1G>A	c.2247+1G>A	splice_donor_variant	Loftee	7.95e-06	1.76e-05	0	0	0	0	0	0
ABCC6	Pseudoxanthoma elasticum	16	16284165	rs72653770	G	T	c.1491C>A	p.Asn497Lys	missense_variant	ClinVar	7.95e-06	0	0	0	0	5.78e-05	0	0
ABCC6	Pseudoxanthoma elasticum	16	16278815	rs748132404	C	G	c.1943+1G>C	c.1943+1G>C	splice_donor_variant	Loftee	7.95e-06	0	0	0	0	0	0	3.27e-05
ABCC6	Pseudoxanthoma elasticum	16	16276273	rs748503108	T	A	c.2243A>T	p.Glu748Val	missense_variant	Missense Prediction	7.95e-06	0	0	0	0	0	0.000108731	0
ABCC6	Pseudoxanthoma elasticum	16	16284172	rs72653769	A	T	c.1484T>A	p.Leu495His	missense_variant	ClinVar	7.95e-06	1.76e-05	0	0	0	0	0	0
ABCC6	Pseudoxanthoma elasticum	16	16248504	rs749035807	C	T	c.4189G>A	p.Asp1397Asn	missense_variant	ClinVar	7.13e-06	7.84e-06	0	0	0	0	0	3.27e-05
ABCC6	Pseudoxanthoma elasticum	16	16282815	rs72653774	A	G	c.1652T>C	p.Phe551Ser	missense_variant	ClinVar	7.09e-06	1.55e-05	0	0	0	0	0	0
ABCC6	Pseudoxanthoma elasticum	16	16257015	rs63750427	C	G	c.3341G>C	p.Arg1114Pro	missense_variant	ClinVar	7.09e-06	1.55e-05	0	0	0	0	0	0
ABCC6	Pseudoxanthoma elasticum	16	16286775	rs766697715	A	C	c.1343T>G	p.Leu448Arg	missense_variant	Missense Prediction	7.09e-06	0	0	3.99e-05	0	0	0	3.27e-05
ABCC6	Pseudoxanthoma elasticum	16	16272734	rs549658225	G	A	c.2336C>T	p.Pro779Leu	missense_variant	Missense Prediction	7.08e-06	0	0	0	8.03e-05	0	0	0
ABCC6	Pseudoxanthoma elasticum	16	16306041	rs758932406	C	A	c.662+1G>T	c.662+1G>T	splice_donor_variant	Loftee	6.59e-06	0	0	0	0	0	0	4.45e-05
ABCC6	Pseudoxanthoma elasticum	16	16308184	rs756622503	C	CA	c.596_597insT	p.Gln199HisfsTer3	frameshift_variant	Loftee	6.56e-06	0	0	0	0	0	0	4.39e-05
ABCC6	Pseudoxanthoma elasticum	16	16308209	rs1403467139	G	A	c.572C>T	p.Pro191Leu	missense_variant	Missense Prediction	6.54e-06	1.71e-05	0	0	0	0	0	0
ABCC6	Pseudoxanthoma elasticum	16	16306081	rs1326299196	G	GC	c.622dupG	p.Ala208GlyfsTer46	frameshift_variant	Loftee	6.35e-06	0	0	0	0	0	0	0
ABCC6	Pseudoxanthoma elasticum	16	16248876	rs63750446	C	T	c.3895G>A	p.Gly1299Ser	missense_variant	ClinVar	6.25e-06	1.6e-05	0	0	0	0	0	0
ABCC6	Pseudoxanthoma elasticum	16	16263686	rs557260944	A	C	c.2812T>G	p.Tyr938Asp	missense_variant	Missense Prediction	6.18e-06	0	0	0	0	3.98e-05	0	0
ABCC6	Pseudoxanthoma elasticum	16	16263683	rs752477633	GGTAGGCCAGGT	G	c.2804_2814delACCTGGCCTAC	p.His935ProfsTer99	frameshift_variant	Loftee	6.17e-06	0	0.000116686	0	0	0	0	0
ABCC6	Pseudoxanthoma elasticum	16	16248864	rs63750410	C	G	c.3907G>C	p.Ala1303Pro	missense_variant	ClinVar	6e-06	1.5e-05	0	0	0	0	0	0
ABCC6	Pseudoxanthoma elasticum	16	16263651	rs553008971	G	C	c.2847C>G	p.Tyr949Ter	stop_gained	Loftee	5.33e-06	0	0	0	0	0	0	3.99e-05
ABCC6	Pseudoxanthoma elasticum	16	16315670	rs776575086	GCT	G	c.53_54delAG	p.Glu18AlafsTer2	frameshift_variant	Loftee	4.31e-06	9.68e-06	0	0	0	0	0	0
ABCC6	Pseudoxanthoma elasticum	16	16296036	rs1193846383	C	T	c.999-1G>A	c.999-1G>A	splice_acceptor_variant	Loftee	4.31e-06	9.68e-06	0	0	0	0	0	0
ABCC6	Pseudoxanthoma elasticum	16	16248783	rs58902671	T	TG	c.3987dupC	p.Ile1330HisfsTer68	frameshift_variant	Loftee	4.3e-06	0	0	0	0	3.02e-05	0	0
ABCC6	Pseudoxanthoma elasticum	16	16296030	rs747058720	A	G	c.1004T>C	p.Phe335Ser	missense_variant	Missense Prediction	4.2e-06	0	0	0	0	3.01e-05	0	0
ABCC6	Pseudoxanthoma elasticum	16	16296027	rs1310770769	A	G	c.1007T>C	p.Leu336Pro	missense_variant	Missense Prediction	4.13e-06	9.22e-06	0	0	0	0	0	0
ABCC6	Pseudoxanthoma elasticum	16	16248755	rs63750622	C	A	c.4016G>T	p.Arg1339Leu	missense_variant	ClinVar	4.1e-06	9.13e-06	0	0	0	0	0	0
ABCC6	Pseudoxanthoma elasticum	16	16263524	rs72657692	C	G	c.2974G>C	p.Gly992Arg	missense_variant	ClinVar	4.09e-06	9.14e-06	0	0	0	0	0	0
ABCC6	Pseudoxanthoma elasticum	16	16263506	rs777193567	G	A	c.2992C>T	p.Gln998Ter	stop_gained	Loftee	4.09e-06	0	0	0	0	0	0	3.28e-05
ABCC6	Pseudoxanthoma elasticum	16	16296021	rs758610942	A	C	c.1013T>G	p.Phe338Cys	missense_variant	Missense Prediction	4.08e-06	9.09e-06	0	0	0	0	0	0
ABCC6	Pseudoxanthoma elasticum	16	16263518		GGAGCCCGAAGATCCCGCCACGCAGGGCTGCCTGCGTCTGCTGCCCACCTACT	G	c.2928_2979delAGTAGGTGGGCAGCAGACGCAGGCAGCCCTGCGTGGCGGGATCTTCGGGCTC	p.Val977SerfsTer18	frameshift_variant	Loftee	4.08e-06	0	0	0	0	0	0	3.28e-05
ABCC6	Pseudoxanthoma elasticum	16	16315619	rs72664223	CT	C	c.105delA	p.Val37SerfsTer44	frameshift_variant	ClinVar	4.06e-06	0	0	0	0	0	0	0
ABCC6	Pseudoxanthoma elasticum	16	16272822	rs1192373126	C	T	c.2248G>A	p.Gly750Ser	missense_variant	ClinVar	4.04e-06	9e-06	0	0	0	0	0	0
ABCC6	Pseudoxanthoma elasticum	16	16244457	rs1030872147	G	A	c.4381C>T	p.Arg1461Cys	missense_variant	ClinVar	4.04e-06	8.99e-06	0	0	0	0	0	0
ABCC6	Pseudoxanthoma elasticum	16	16302700	rs780415590	A	G	c.679T>C	p.Tyr227His	missense_variant	Missense Prediction	4.04e-06	0	0	0	0	0	0	3.27e-05
ABCC6	Pseudoxanthoma elasticum	16	16315595	rs940803158	G	C	c.130C>G	p.Leu44Val	missense_variant	ClinVar	4.03e-06	0	0	0	0	0	0	0
ABCC6	Pseudoxanthoma elasticum	16	16291960	rs772434460	C	G	c.1256G>C	p.Arg419Pro	missense_variant	Missense Prediction	4.03e-06	0	0	0	0	2.91e-05	0	0
ABCC6	Pseudoxanthoma elasticum	16	16315600	rs779429021	A	AG	c.124_125insC	p.Met42ThrfsTer59	frameshift_variant	Loftee	4.03e-06	0	0	0	0	0	0	3.28e-05
ABCC6	Pseudoxanthoma elasticum	16	16282687	rs768037422	C	G	c.1779+1G>C	c.1779+1G>C	splice_donor_variant	Loftee	4.02e-06	8.92e-06	0	0	0	0	0	0
ABCC6	Pseudoxanthoma elasticum	16	16276768	rs369410139	G	A	c.1963C>T	p.Gln655Ter	stop_gained	Loftee	4.02e-06	0	0	0	6.15e-05	0	0	0
ABCC6	Pseudoxanthoma elasticum	16	16276738	rs774573071	C	G	c.1993G>C	p.Val665Leu	missense_variant	Missense Prediction	4.02e-06	8.98e-06	0	0	0	0	0	0
ABCC6	Pseudoxanthoma elasticum	16	16276681	rs1279963123	C	A	c.2050G>T	p.Glu684Ter	stop_gained	Loftee	4.02e-06	0	0	0	6.16e-05	0	0	0
ABCC6	Pseudoxanthoma elasticum	16	16276704	rs1172625798	A	G	c.2027T>C	p.Leu676Pro	missense_variant	Missense Prediction	4.02e-06	8.98e-06	0	0	0	0	0	0
ABCC6	Pseudoxanthoma elasticum	16	16276764	rs762665355	C	T	c.1967G>A	p.Gly656Asp	missense_variant	Missense Prediction	4.02e-06	8.98e-06	0	0	0	0	0	0
ABCC6	Pseudoxanthoma elasticum	16	16282690	rs1249307722	G	A	c.1777C>T	p.Gln593Ter	stop_gained	Loftee	4.02e-06	0	0	0	0	0	5.46e-05	0
ABCC6	Pseudoxanthoma elasticum	16	16276746	rs760707891	ACAACAGC	A	c.1978_1984delGCTGTTG	p.Ala660SerfsTer26	frameshift_variant	Loftee	4.02e-06	8.98e-06	0	0	0	0	0	0
ABCC6	Pseudoxanthoma elasticum	16	16291952	rs770532500	CG	C	c.1263delC	p.Glu422ArgfsTer39	frameshift_variant	Loftee	4.02e-06	0	0	0	0	0	0	3.29e-05
ABCC6	Pseudoxanthoma elasticum	16	16259505	rs1172291603	A	C	c.3281T>G	p.Leu1094Arg	missense_variant	Missense Prediction	4.02e-06	8.94e-06	0	0	0	0	0	0
ABCC6	Pseudoxanthoma elasticum	16	16281067	rs72653776	G	A	c.1781C>T	p.Ala594Val	missense_variant	ClinVar	4.02e-06	8.92e-06	0	0	0	0	0	0
ABCC6	Pseudoxanthoma elasticum	16	16257050	rs200386727	C	G	c.3307-1G>C	c.3307-1G>C	splice_acceptor_variant	Loftee	4.02e-06	0	0	0	0	0	5.45e-05	0
ABCC6	Pseudoxanthoma elasticum	16	16281061	rs1180478434	AC	A	c.1786delG	p.Val596CysfsTer20	frameshift_variant	Loftee	4.02e-06	0	0	0	0	0	0	3.28e-05
ABCC6	Pseudoxanthoma elasticum	16	16276678	rs752811993	C	G	c.2053G>C	p.Gly685Arg	missense_variant	Missense Prediction	4.02e-06	0	0	0	0	0	0	3.27e-05
ABCC6	Pseudoxanthoma elasticum	16	16276749	rs1209896068	A	G	c.1982T>C	p.Val661Ala	missense_variant	Missense Prediction	4.02e-06	8.98e-06	0	0	0	0	0	0
ABCC6	Pseudoxanthoma elasticum	16	16276788	rs1438851867	C	T	c.1944-1G>A	c.1944-1G>A	splice_acceptor_variant	Loftee	4.02e-06	0	0	0	0	0	5.44e-05	0
ABCC6	Pseudoxanthoma elasticum	16	16276731	rs775321637	G	GC	c.1999dupG	p.Ala667GlyfsTer74	frameshift_variant	Loftee	4.02e-06	8.98e-06	0	0	0	0	0	0
ABCC6	Pseudoxanthoma elasticum	16	16244620	rs149510465	C	CT	c.4217dupA	p.Lys1407GlufsTer121	frameshift_variant	Loftee	4.02e-06	0	0	0	0	0	0	3.28e-05
ABCC6	Pseudoxanthoma elasticum	16	16291877	rs866852986	C	A	c.1338+1G>T	c.1338+1G>T	splice_donor_variant	Loftee	4.01e-06	8.9e-06	0	0	0	0	0	0
ABCC6	Pseudoxanthoma elasticum	16	16281058	rs772893948	G	C	c.1790C>G	p.Ser597Cys	missense_variant	Missense Prediction	4.01e-06	0	0	0	6.22e-05	0	0	0
ABCC6	Pseudoxanthoma elasticum	16	16281062	rs1413781077	C	T	c.1786G>A	p.Val596Met	missense_variant	Missense Prediction	4.01e-06	0	0	0	0	0	0	3.28e-05
ABCC6	Pseudoxanthoma elasticum	16	16244616	rs1287240953	G	A	c.4222C>T	p.Gln1408Ter	stop_gained	Loftee	4.01e-06	0	0	0	0	2.9e-05	0	0
ABCC6	Pseudoxanthoma elasticum	16	16251644	rs764868012	CA	C	c.3757delT	p.Cys1253ValfsTer20	frameshift_variant	Loftee	4.01e-06	8.85e-06	0	0	0	0	0	0
ABCC6	Pseudoxanthoma elasticum	16	16248567	rs748103958	C	A	c.4126G>T	p.Glu1376Ter	stop_gained	Loftee	4.01e-06	0	0	0	0	2.9e-05	0	0
ABCC6	Pseudoxanthoma elasticum	16	16248521	rs747334212	A	AGCTGGCCGGGCAG	c.4159_4171dupCTGCCCGGCCAGC	p.Leu1391ProfsTer11	frameshift_variant	Loftee	4.01e-06	8.89e-06	0	0	0	0	0	0
ABCC6	Pseudoxanthoma elasticum	16	16302669	rs1343632105	C	CAG	c.708_709dupCT	p.Trp237SerfsTer22	frameshift_variant	ClinVar	4e-06	0	0	0	0	0	0	3.27e-05
ABCC6	Pseudoxanthoma elasticum	16	16272791	rs769405586	C	A	c.2279G>T	p.Arg760Leu	missense_variant	Missense Prediction	4e-06	0	0	4.62e-05	0	0	0	0
ABCC6	Pseudoxanthoma elasticum	16	16291882	rs1294485971	C	T	c.1334G>A	p.Trp445Ter	stop_gained	Loftee	4e-06	8.88e-06	0	0	0	0	0	0
ABCC6	Pseudoxanthoma elasticum	16	16244594	rs387906352	G	T	c.4244C>A	p.Ala1415Asp	missense_variant	Missense Prediction	4e-06	8.86e-06	0	0	0	0	0	0
ABCC6	Pseudoxanthoma elasticum	16	16281055	rs1204647405	A	C	c.1793T>G	p.Phe598Cys	missense_variant	Missense Prediction	4e-06	8.88e-06	0	0	0	0	0	0
ABCC6	Pseudoxanthoma elasticum	16	16302664	rs1174395200	G	A	c.715C>T	p.Leu239Phe	missense_variant	Missense Prediction	4e-06	8.85e-06	0	0	0	0	0	0
ABCC6	Pseudoxanthoma elasticum	16	16244559	rs756910757	C	T	c.4279G>A	p.Glu1427Lys	missense_variant	Missense Prediction	4e-06	0	0	0	0	0	5.45e-05	0
ABCC6	Pseudoxanthoma elasticum	16	16244100	rs1368211583	T	G	c.4404-2A>C	c.4404-2A>C	splice_acceptor_variant	Loftee	4e-06	0	0	0	0	2.89e-05	0	0
ABCC6	Pseudoxanthoma elasticum	16	16257030	rs758648156	G	T	c.3326C>A	p.Ser1109Ter	stop_gained	Loftee	3.99e-06	0	0	0	0	0	5.44e-05	0
ABCC6	Pseudoxanthoma elasticum	16	16281023	rs749334729	C	A	c.1825G>T	p.Glu609Ter	stop_gained	Loftee	3.99e-06	8.85e-06	0	0	0	0	0	0
ABCC6	Pseudoxanthoma elasticum	16	16259709	rs1254748860	C	T	c.3077G>A	p.Trp1026Ter	stop_gained	Loftee	3.99e-06	0	0	0	6.16e-05	0	0	0
ABCC6	Pseudoxanthoma elasticum	16	16284026	rs754414760	A	G	c.1630T>C	p.Phe544Leu	missense_variant	Missense Prediction	3.99e-06	0	0	0	6.15e-05	0	0	0
ABCC6	Pseudoxanthoma elasticum	16	16281034	rs768271196	A	G	c.1814T>C	p.Leu605Pro	missense_variant	ClinVar	3.99e-06	8.85e-06	0	0	0	0	0	0
ABCC6	Pseudoxanthoma elasticum	16	16272777	rs776513864	G	C	c.2293C>G	p.Arg765Gly	missense_variant	Missense Prediction	3.99e-06	8.84e-06	0	0	0	0	0	0
ABCC6	Pseudoxanthoma elasticum	16	16272776	rs67561842	C	G	c.2294G>C	p.Arg765Pro	missense_variant	Missense Prediction	3.99e-06	8.84e-06	0	0	0	0	0	0
ABCC6	Pseudoxanthoma elasticum	16	16297266	rs1005584828	C	T	c.998+1G>A	c.998+1G>A	splice_donor_variant	Loftee	3.99e-06	8.83e-06	0	0	0	0	0	0
ABCC6	Pseudoxanthoma elasticum	16	16286780	rs1335726550	C	G	c.1339-1G>C	c.1339-1G>C	splice_acceptor_variant	Loftee	3.99e-06	8.83e-06	0	0	0	0	0	0
ABCC6	Pseudoxanthoma elasticum	16	16286770	rs1410193061	G	A	c.1348C>T	p.Pro450Ser	missense_variant	Missense Prediction	3.99e-06	0	0	0	0	2.89e-05	0	0
ABCC6	Pseudoxanthoma elasticum	16	16269766	rs1254815036	A	C	c.2666+2T>G	c.2666+2T>G	splice_donor_variant	Loftee	3.99e-06	8.83e-06	0	0	0	0	0	0
ABCC6	Pseudoxanthoma elasticum	16	16297263	rs72664204	TCA	T	c.998+2_998+3delTG	c.998+2_998+3delTG	splice_donor_variant	ClinVar	3.99e-06	8.84e-06	0	0	0	0	0	0
ABCC6	Pseudoxanthoma elasticum	16	16282804	rs1184073964	T	G	c.1663A>C	p.Thr555Pro	missense_variant	Missense Prediction	3.99e-06	0	0	0	0	0	5.44e-05	0
ABCC6	Pseudoxanthoma elasticum	16	16291898	rs72653766	A	G	c.1318T>C	p.Cys440Arg	missense_variant	Missense Prediction	3.99e-06	8.85e-06	0	0	0	0	0	0
ABCC6	Pseudoxanthoma elasticum	16	16255423	rs1423674851	T	G	c.3507-2A>C	c.3507-2A>C	splice_acceptor_variant	Loftee	3.99e-06	0	0	0	0	0	0	0
ABCC6	Pseudoxanthoma elasticum	16	16255410	rs758506257	GC	G	c.3517delG	p.Ala1173ProfsTer20	frameshift_variant	Loftee	3.99e-06	0	0	0	0	0	0	3.27e-05
ABCC6	Pseudoxanthoma elasticum	16	16286773	rs1302709839	C	T	c.1345G>A	p.Gly449Arg	missense_variant	Missense Prediction	3.99e-06	8.82e-06	0	0	0	0	0	0
ABCC6	Pseudoxanthoma elasticum	16	16295852	rs72664295	G	A	c.1176+6C>T	c.1176+6C>T	splice_region_variant	ClinVar	3.99e-06	8.83e-06	0	0	0	0	0	0
ABCC6	Pseudoxanthoma elasticum	16	16256980	rs774256027	G	A	c.3376C>T	p.His1126Tyr	missense_variant	Missense Prediction	3.98e-06	8.81e-06	0	0	0	0	0	0
ABCC6	Pseudoxanthoma elasticum	16	16295876	rs1336214807	AG	A	c.1157delC	p.Thr386MetfsTer35	frameshift_variant	Loftee	3.98e-06	8.82e-06	0	0	0	0	0	0
ABCC6	Pseudoxanthoma elasticum	16	16256849	rs1359856569	C	T	c.3506+1G>A	c.3506+1G>A	splice_donor_variant	Loftee	3.98e-06	8.82e-06	0	0	0	0	0	0
ABCC6	Pseudoxanthoma elasticum	16	16256881	rs772050759	T	C	c.3475A>G	p.Arg1159Gly	missense_variant	ClinVar	3.98e-06	8.8e-06	0	0	0	0	0	0
ABCC6	Pseudoxanthoma elasticum	16	16284145	rs769798621	T	C	c.1511A>G	p.His504Arg	missense_variant	Missense Prediction	3.98e-06	0	0	0	0	0	5.44e-05	0
ABCC6	Pseudoxanthoma elasticum	16	16284215	rs1317220660	T	C	c.1441A>G	p.Met481Val	missense_variant	Missense Prediction	3.98e-06	0	0	0	0	0	5.44e-05	0
ABCC6	Pseudoxanthoma elasticum	16	16251525	rs63750625	C	T	c.3877G>A	p.Glu1293Lys	missense_variant	ClinVar	3.98e-06	8.81e-06	0	0	0	0	0	0
ABCC6	Pseudoxanthoma elasticum	16	16295953	rs772101560	A	G	c.1081T>C	p.Cys361Arg	missense_variant	Missense Prediction	3.98e-06	0	0	0	0	0	0	3.27e-05
ABCC6	Pseudoxanthoma elasticum	16	16295982	rs1382445964	A	C	c.1052T>G	p.Leu351Arg	missense_variant	Missense Prediction	3.98e-06	0	0	0	6.16e-05	0	0	0
ABCC6	Pseudoxanthoma elasticum	16	16276399	rs1231156562	G	T	c.2117C>A	p.Ser706Tyr	missense_variant	Missense Prediction	3.98e-06	8.79e-06	0	0	0	0	0	0
ABCC6	Pseudoxanthoma elasticum	16	16284197	rs374244303	G	A	c.1459C>T	p.Arg487Trp	missense_variant	Missense Prediction	3.98e-06	8.79e-06	0	0	0	0	0	0
ABCC6	Pseudoxanthoma elasticum	16	16286760	rs879096025	A	G	c.1358T>C	p.Leu453Pro	missense_variant	Missense Prediction	3.98e-06	0	0	0	0	0	0	3.27e-05
ABCC6	Pseudoxanthoma elasticum	16	16297273	rs1257185601	A	G	c.992T>C	p.Leu331Pro	missense_variant	Missense Prediction	3.98e-06	0	0	0	0	0	0	0
ABCC6	Pseudoxanthoma elasticum	16	16302584	rs775749515	C	T	c.794+1G>A	c.794+1G>A	splice_donor_variant	Loftee	3.98e-06	8.8e-06	0	0	0	0	0	0
ABCC6	Pseudoxanthoma elasticum	16	16259646	rs1161002650	C	A	c.3140G>T	p.Arg1047Leu	missense_variant	Missense Prediction	3.98e-06	0	0	0	0	2.89e-05	0	0
ABCC6	Pseudoxanthoma elasticum	16	16282773	rs1286876729	T	C	c.1694A>G	p.Glu565Gly	missense_variant	Missense Prediction	3.98e-06	8.81e-06	0	0	0	0	0	0
ABCC6	Pseudoxanthoma elasticum	16	16276333	rs1302780789	G	C	c.2183C>G	p.Ala728Gly	missense_variant	Missense Prediction	3.98e-06	8.79e-06	0	0	0	0	0	0
ABCC6	Pseudoxanthoma elasticum	16	16282753	rs1161212662	T	G	c.1714A>C	p.Thr572Pro	missense_variant	Missense Prediction	3.98e-06	0	0	0	0	2.89e-05	0	0
ABCC6	Pseudoxanthoma elasticum	16	16271402	rs1311895753	C	T	c.2497G>A	p.Glu833Lys	missense_variant	Missense Prediction	3.98e-06	0	0	0	0	0	0	0
ABCC6	Pseudoxanthoma elasticum	16	16295934	rs1400346389	TCAAA	T	c.1096_1099delTTTG	p.Phe366SerfsTer13	frameshift_variant	Loftee	3.98e-06	0	0	0	0	2.89e-05	0	0
ABCC6	Pseudoxanthoma elasticum	16	16297294	rs1476030226	A	C	c.971T>G	p.Phe324Cys	missense_variant	Missense Prediction	3.98e-06	8.82e-06	0	0	0	0	0	0
ABCC6	Pseudoxanthoma elasticum	16	16284142	rs747009873	C	T	c.1514G>A	p.Gly505Asp	missense_variant	Missense Prediction	3.98e-06	0	0	0	0	2.89e-05	0	0
ABCC6	Pseudoxanthoma elasticum	16	16259565	rs1450027163	A	C	c.3221T>G	p.Leu1074Arg	missense_variant	Missense Prediction	3.98e-06	0	0	0	0	0	5.44e-05	0
ABCC6	Pseudoxanthoma elasticum	16	16267262	rs1337387527	C	T	c.2667-1G>A	c.2667-1G>A	splice_acceptor_variant	Loftee	3.98e-06	0	0	0	0	0	5.44e-05	0
ABCC6	Pseudoxanthoma elasticum	16	16259602	rs377653646	T	A	c.3184A>T	p.Lys1062Ter	stop_gained	Loftee	3.98e-06	0	0	0	0	0	5.44e-05	0
ABCC6	Pseudoxanthoma elasticum	16	16302585	rs760880587	CT	C	c.793delA	p.Arg265GlyfsTer6	frameshift_variant	Loftee	3.98e-06	8.8e-06	0	0	0	0	0	0
ABCC6	Pseudoxanthoma elasticum	16	16259680	rs761996195	A	G	c.3106T>C	p.Phe1036Leu	missense_variant	Missense Prediction	3.98e-06	8.82e-06	0	0	0	0	0	0
ABCC6	Pseudoxanthoma elasticum	16	16271387	rs756709738	G	A	c.2512C>T	p.Gln838Ter	stop_gained	Loftee	3.98e-06	0	9.92e-05	0	0	0	0	0
ABCC6	Pseudoxanthoma elasticum	16	16295970	rs72653758	A	C	c.1064T>G	p.Leu355Arg	missense_variant	ClinVar	3.98e-06	8.82e-06	0	0	0	0	0	0
ABCC6	Pseudoxanthoma elasticum	16	16282740	rs770677975	A	C	c.1727T>G	p.Ile576Ser	missense_variant	Missense Prediction	3.98e-06	8.82e-06	0	0	0	0	0	0
ABCC6	Pseudoxanthoma elasticum	16	16284137	rs368017088	C	A	c.1519G>T	p.Glu507Ter	stop_gained	ClinVar	3.98e-06	8.8e-06	0	0	0	0	0	0
ABCC6	Pseudoxanthoma elasticum	16	16282750	rs1410903760	CTG	C	c.1715_1716delCA	p.Thr572SerfsTer27	frameshift_variant	Loftee	3.98e-06	0	0	0	6.17e-05	0	0	0
ABCC6	Pseudoxanthoma elasticum	16	16267250	rs1481200467	G	T	c.2678C>A	p.Ser893Ter	stop_gained	Loftee	3.98e-06	8.8e-06	0	0	0	0	0	0
ABCC6	Pseudoxanthoma elasticum	16	16295967	rs1223848059	A	G	c.1067T>C	p.Met356Thr	missense_variant	Missense Prediction	3.98e-06	8.82e-06	0	0	0	0	0	0
ABCC6	Pseudoxanthoma elasticum	16	16276373	rs1158709263	GC	G	c.2142delG	p.Gln715ArgfsTer12	frameshift_variant	Loftee	3.98e-06	0	0	4.62e-05	0	0	0	0
ABCC6	Pseudoxanthoma elasticum	16	16256920	rs769105086	AG	A	c.3435delC	p.Phe1146LeufsTer9	frameshift_variant	Loftee	3.98e-06	0	0	0	0	2.89e-05	0	0
ABCC6	Pseudoxanthoma elasticum	16	16267144	rs749125777	G	A	c.2784C>T	p.Gly928Gly	synonymous_variant	ClinVar	3.98e-06	8.81e-06	0	0	0	0	0	0
ABCC6	Pseudoxanthoma elasticum	16	16276431	rs199913903	G	T	c.2085C>A	p.Tyr695Ter	stop_gained	Loftee	3.98e-06	0	9.96e-05	0	0	0	0	0
ABCC6	Pseudoxanthoma elasticum	16	16267147	rs61731973	G	T	c.2781C>A	p.Tyr927Ter	stop_gained	Loftee	3.98e-06	0	0	0	0	0	0	3.27e-05
ABCC6	Pseudoxanthoma elasticum	16	16271473	rs1431288936	A	G	c.2426T>C	p.Leu809Pro	missense_variant	Missense Prediction	3.98e-06	8.8e-06	0	0	0	0	0	0
ABCC6	Pseudoxanthoma elasticum	16	16276436	rs763209072	C	T	c.2080G>A	p.Ala694Thr	missense_variant	Missense Prediction	3.98e-06	0	0	0	0	0	0	3.28e-05
ABCC6	Pseudoxanthoma elasticum	16	16251580	rs769820268	G	T	c.3822C>A	p.Tyr1274Ter	stop_gained	Loftee	3.98e-06	0	0	0	0	2.89e-05	0	0
ABCC6	Pseudoxanthoma elasticum	16	16302645	rs761731967	G	T	c.734C>A	p.Ser245Ter	stop_gained	Loftee	3.98e-06	0	0	0	0	0	0	3.27e-05
ABCC6	Pseudoxanthoma elasticum	16	16276334	rs1314711937	C	G	c.2182G>C	p.Ala728Pro	missense_variant	Missense Prediction	3.98e-06	0	0	0	0	0	5.44e-05	0
ABCC6	Pseudoxanthoma elasticum	16	16284095	rs1218099786	C	A	c.1561G>T	p.Glu521Ter	stop_gained	Loftee	3.98e-06	0	0	0	0	2.89e-05	0	0
ABCC6	Pseudoxanthoma elasticum	16	16295874	rs771256512	C	A	c.1160G>T	p.Gly387Val	missense_variant	Missense Prediction	3.98e-06	8.82e-06	0	0	0	0	0	0
ABCC6	Pseudoxanthoma elasticum	16	16286763	rs1179736830	G	T	c.1355C>A	p.Ala452Asp	missense_variant	Missense Prediction	3.98e-06	8.81e-06	0	0	0	0	0	0
ABCC6	Pseudoxanthoma elasticum	16	16256994	rs63750987	G	A	c.3362C>T	p.Ser1121Leu	missense_variant	ClinVar	3.98e-06	8.82e-06	0	0	0	0	0	0
ABCC6	Pseudoxanthoma elasticum	16	16253381	rs779018991	C	CA	c.3692dupT	p.Ser1232ValfsTer46	frameshift_variant	Loftee	3.98e-06	8.79e-06	0	0	0	0	0	0
ABCC6	Pseudoxanthoma elasticum	16	16267174		C	T	c.2754G>A	p.Trp918Ter	stop_gained	Loftee	3.98e-06	0	0	0	0	0	0	0
ABCC6	Pseudoxanthoma elasticum	16	16297352	rs746625905	G	A	c.913C>T	p.Gln305Ter	stop_gained	Loftee	3.98e-06	8.82e-06	0	0	0	0	0	0
ABCC6	Pseudoxanthoma elasticum	16	16271398	rs1355752953	A	G	c.2501T>C	p.Met834Thr	missense_variant	ClinVar	3.98e-06	0	0	0	0	0	0	3.27e-05
ABCC6	Pseudoxanthoma elasticum	16	16284056	rs199634124	CAGAGA	C	c.1595_1599delTCTCT	p.Phe532CysfsTer66	frameshift_variant	Loftee	3.98e-06	0	0	0	0	2.89e-05	0	0
ABCC6	Pseudoxanthoma elasticum	16	16276423	rs72653783	TG	T	c.2092delC	p.Gln698ArgfsTer11	frameshift_variant	Loftee	3.98e-06	0	0	0	0	0	5.44e-05	0
ABCC6	Pseudoxanthoma elasticum	16	16284067	rs774648925	A	G	c.1589T>C	p.Leu530Pro	missense_variant	ClinVar	3.98e-06	8.8e-06	0	0	0	0	0	0
ABCC6	Pseudoxanthoma elasticum	16	16259579	rs60975032	G	T	c.3207C>A	p.Tyr1069Ter	stop_gained	ClinVar	3.98e-06	8.82e-06	0	0	0	0	0	0
ABHD5	Chanarin-Dorfman syndrome	3	43732503	rs104893676	G	A	c.19G>A	p.Glu7Lys	missense_variant	ClinVar	0.00022873	0	0	0	0.00263497	0.000100194	0	0
ABHD5	Chanarin-Dorfman syndrome	3	43753322	rs189968197	C	G	c.628C>G	p.Pro210Ala	missense_variant	Missense Prediction	8.48e-05	0	0	0	0	0	0.00120277	0
ABHD5	Chanarin-Dorfman syndrome	3	43753202	rs749652842	G	T	c.508G>T	p.Val170Phe	missense_variant	Missense Prediction	3.18e-05	0	0	0	8.01e-05	0	0.000350842	0
ABHD5	Chanarin-Dorfman syndrome	3	43759323	rs761087968	C	T	c.934C>T	p.Arg312Ter	stop_gained	ClinVar	2.39e-05	4.4e-05	0	0	6.15e-05	0	0	0
ABHD5	Chanarin-Dorfman syndrome	3	43743925	rs573378765	C	A	c.352C>A	p.Pro118Thr	missense_variant	Missense Prediction	2.12e-05	0	0	0	0.000200288	0	0	0
ABHD5	Chanarin-Dorfman syndrome	3	43756506	rs754573124	T	TA	c.730dupA	p.Thr244AsnfsTer10	frameshift_variant	Loftee	1.99e-05	0	0	0	0	0	0	0.000163345
ABHD5	Chanarin-Dorfman syndrome	3	43756456	rs746577443	C	T	c.679C>T	p.Arg227Cys	missense_variant	Missense Prediction	1.59e-05	0	0	0	0	2.89e-05	5.44e-05	6.53e-05
ABHD5	Chanarin-Dorfman syndrome	3	43756532	rs752029742	G	A	c.755G>A	p.Cys252Tyr	missense_variant	Missense Prediction	1.59e-05	0	0	0	0	0	0	0.000130753
ABHD5	Chanarin-Dorfman syndrome	3	43740809	rs1391492123	C	T	c.89C>T	p.Thr30Met	missense_variant	Missense Prediction	1.59e-05	1.76e-05	0	4.62e-05	0	2.89e-05	0	0
ABHD5	Chanarin-Dorfman syndrome	3	43743913	rs752473449	C	T	c.340C>T	p.Arg114Ter	stop_gained	ClinVar	1.41e-05	1.55e-05	0	0	0	0	0	6.53e-05
ABHD5	Chanarin-Dorfman syndrome	3	43744078	rs1187331693	A	G	c.505A>G	p.Arg169Gly	missense_variant	Missense Prediction	1.19e-05	0	0	0	0	0	0	9.8e-05
ABHD5	Chanarin-Dorfman syndrome	3	43759227	rs370301465	C	G	c.838C>G	p.Arg280Gly	missense_variant	Missense Prediction	1.19e-05	2.64e-05	0	0	0	0	0	0
ABHD5	Chanarin-Dorfman syndrome	3	43743826	rs761158107	G	A	c.253G>A	p.Gly85Arg	missense_variant	Missense Prediction	7.96e-06	1.76e-05	0	0	0	0	0	0
ABHD5	Chanarin-Dorfman syndrome	3	43753244	rs138876970	C	T	c.550C>T	p.Arg184Ter	stop_gained	Loftee	7.95e-06	0	0	0	6.15e-05	2.89e-05	0	0
ABHD5	Chanarin-Dorfman syndrome	3	43740799	rs376238187	T	A	c.79T>A	p.Trp27Arg	missense_variant	Missense Prediction	7.07e-06	0	0	0	8.01e-05	0	0	0
ABHD5	Chanarin-Dorfman syndrome	3	43756465	rs747817629	C	A	c.688C>A	p.Pro230Thr	missense_variant	Missense Prediction	7.07e-06	7.75e-06	0	0	4.01e-05	0	0	0
ABHD5	Chanarin-Dorfman syndrome	3	43732524	rs773970748	G	T	c.40G>T	p.Gly14Ter	stop_gained	Loftee	5.1e-06	0	0	0	0	0	8.69e-05	0
ABHD5	Chanarin-Dorfman syndrome	3	43732487	rs766276299	G	A	c.3G>A	p.Met1?	start_lost	Loftee	4.95e-06	0	0	0	0	3.37e-05	0	0
ABHD5	Chanarin-Dorfman syndrome	3	43743786	rs769135188	TA	T	c.214delA	p.Ile72PhefsTer22	frameshift_variant	Loftee	4.01e-06	0	0	0	0	0	0	3.32e-05
ABHD5	Chanarin-Dorfman syndrome	3	43759224	rs774914927	C	T	c.835C>T	p.Gln279Ter	stop_gained	Loftee	3.98e-06	0	0	0	0	0	5.44e-05	0
ABHD5	Chanarin-Dorfman syndrome	3	43756460	rs780802331	T	A	c.683T>A	p.Leu228Ter	stop_gained	Loftee	3.98e-06	0	0	0	6.15e-05	0	0	0
ABHD5	Chanarin-Dorfman syndrome	3	43759167	rs28939078	G	A	c.778G>A	p.Glu260Lys	missense_variant	ClinVar	3.98e-06	0	0	0	0	0	0	3.27e-05
ABHD5	Chanarin-Dorfman syndrome	3	43753200	rs367740710	G	T	c.507-1G>T	c.507-1G>T	splice_acceptor_variant	Loftee	3.98e-06	0	0	0	0	0	5.44e-05	0
ABHD5	Chanarin-Dorfman syndrome	3	43753262	rs1353223433	C	T	c.568C>T	p.Gln190Ter	stop_gained	Loftee	3.98e-06	0	0	0	0	2.89e-05	0	0
ABHD5	Chanarin-Dorfman syndrome	3	43753200	rs367740710	G	A	c.507-1G>A	c.507-1G>A	splice_acceptor_variant	Loftee	3.98e-06	8.8e-06	0	0	0	0	0	0
ABHD5	Chanarin-Dorfman syndrome	3	43759209	rs537619304	A	G	c.820A>G	p.Lys274Glu	missense_variant	Missense Prediction	3.98e-06	0	0	0	6.15e-05	0	0	0
ABHD5	Chanarin-Dorfman syndrome	3	43743888	rs1245562155	T	A	c.315T>A	p.Tyr105Ter	stop_gained	Loftee	3.98e-06	0	0	0	0	0	5.44e-05	0
ABHD5	Chanarin-Dorfman syndrome	3	43753351	rs773802891	CT	C	c.660delT	p.Phe220LeufsTer3	frameshift_variant	Loftee	3.98e-06	0	0	0	0	0	5.44e-05	0
ABHD5	Chanarin-Dorfman syndrome	3	43753268	rs758222621	A	T	c.574A>T	p.Arg192Ter	stop_gained	Loftee	3.98e-06	8.79e-06	0	0	0	0	0	0
ABHD5	Chanarin-Dorfman syndrome	3	43756528	rs1325998763	C	A	c.751C>A	p.His251Asn	missense_variant	Missense Prediction	3.98e-06	0	0	0	0	0	0	3.27e-05
ABHD5	Chanarin-Dorfman syndrome	3	43756529	rs528321695	A	C	c.752A>C	p.His251Pro	missense_variant	Missense Prediction	3.98e-06	0	0	0	0	0	0	3.27e-05
ABHD5	Chanarin-Dorfman syndrome	3	43759278	rs1288452350	C	T	c.889C>T	p.Arg297Ter	stop_gained	Loftee	3.98e-06	0	0	0	0	0	5.44e-05	0
ABHD5	Chanarin-Dorfman syndrome	3	43759966	rs762185488	C	G	c.992C>G	p.Ala331Gly	missense_variant	Missense Prediction	3.98e-06	8.81e-06	0	0	0	0	0	0
ABHD5	Chanarin-Dorfman syndrome	3	43744022	rs141383973	T	C	c.449T>C	p.Leu150Pro	missense_variant	Missense Prediction	3.98e-06	0	0	0	6.15e-05	0	0	0
ABHD5	Chanarin-Dorfman syndrome	3	43759165	rs1351652950	G	A	c.776G>A	p.Gly259Asp	missense_variant	Missense Prediction	3.98e-06	0	0	0	6.15e-05	0	0	0
ABHD5	Chanarin-Dorfman syndrome	3	43743887	rs1000849111	A	G	c.314A>G	p.Tyr105Cys	missense_variant	Missense Prediction	3.98e-06	8.79e-06	0	0	0	0	0	0
ABHD5	Chanarin-Dorfman syndrome	3	43743833	rs777005988	G	T	c.260G>T	p.Gly87Val	missense_variant	Missense Prediction	3.98e-06	0	0	0	0	2.89e-05	0	0
ABHD5	Chanarin-Dorfman syndrome	3	43743803	rs1176576364	C	A	c.230C>A	p.Pro77Gln	missense_variant	Missense Prediction	3.98e-06	0	0	0	0	2.9e-05	0	0
ABHD5	Chanarin-Dorfman syndrome	3	43753322	rs189968197	C	T	c.628C>T	p.Pro210Ser	missense_variant	Missense Prediction	3.98e-06	8.79e-06	0	0	0	0	0	0
ABHD5	Chanarin-Dorfman syndrome	3	43753284	rs1201672279	G	C	c.590G>C	p.Trp197Ser	missense_variant	Missense Prediction	3.98e-06	8.79e-06	0	0	0	0	0	0
ABHD5	Chanarin-Dorfman syndrome	3	43744047	rs747018565	G	C	c.474G>C	p.Leu158Phe	missense_variant	Missense Prediction	3.98e-06	0	0	0	0	0	0	3.27e-05
ABHD5	Chanarin-Dorfman syndrome	3	43743905	rs1419462889	G	A	c.332G>A	p.Gly111Asp	missense_variant	Missense Prediction	3.98e-06	8.79e-06	0	0	0	0	0	0
ABHD5	Chanarin-Dorfman syndrome	3	43756455	rs780412376	G	C	c.678G>C	p.Gln226His	missense_variant	Missense Prediction	3.98e-06	8.8e-06	0	0	0	0	0	0
ABHD5	Chanarin-Dorfman syndrome	3	43753285	rs767648866	G	A	c.591G>A	p.Trp197Ter	stop_gained	Loftee	3.98e-06	8.79e-06	0	0	0	0	0	0
ABHD5	Chanarin-Dorfman syndrome	3	43759215	rs1180140883	C	T	c.826C>T	p.Pro276Ser	missense_variant	Missense Prediction	3.98e-06	8.81e-06	0	0	0	0	0	0
ABHD5	Chanarin-Dorfman syndrome	3	43744053	rs762212861	TGC	T	c.481_482delGC	p.Ala161LeufsTer10	frameshift_variant	Loftee	3.98e-06	0	0	0	0	0	0	3.27e-05
ABHD5	Chanarin-Dorfman syndrome	3	43759224	rs774914927	CA	C	c.836delA	p.Gln279ArgfsTer14	frameshift_variant	Loftee	3.98e-06	0	0	0	0	0	0	3.27e-05
ABHD5	Chanarin-Dorfman syndrome	3	43759228	rs892335181	G	A	c.839G>A	p.Arg280Gln	missense_variant	Missense Prediction	3.98e-06	8.81e-06	0	0	0	0	0	0
ABHD5	Chanarin-Dorfman syndrome	3	43753220	rs1461932771	GT	G	c.527delT	p.Val176GlyfsTer30	frameshift_variant	Loftee	3.98e-06	8.79e-06	0	0	0	0	0	0
ABHD5	Chanarin-Dorfman syndrome	3	43759300	rs1239719847	C	T	c.911C>T	p.Ser304Phe	missense_variant	Missense Prediction	3.98e-06	8.8e-06	0	0	0	0	0	0
ABHD5	Chanarin-Dorfman syndrome	3	43743926	rs780238239	C	A	c.353C>A	p.Pro118His	missense_variant	Missense Prediction	3.98e-06	0	0	0	0	0	5.44e-05	0
ACACA	Acetyl-CoA carboxylase deficiency	17	35454893	rs765969361	G	A	c.6592C>T	p.Arg2198Trp	missense_variant	Missense Prediction	8.13e-05	1.55e-05	0	0	0	0	0.00100271	3.27e-05
ACACA	Acetyl-CoA carboxylase deficiency	17	35487067	rs1225096539	G	C	c.5757C>G	p.His1919Gln	missense_variant	Missense Prediction	6.37e-05	0.000129634	0	0	0	0	0	0
ACACA	Acetyl-CoA carboxylase deficiency	17	35608968		G	A	c.2044C>T	p.Arg682Trp	missense_variant	Missense Prediction	6.37e-05	6.48e-05	0	0	0.000114758	0	0	0
ACACA	Acetyl-CoA carboxylase deficiency	17	35518714		T	C	c.5330A>G	p.Asp1777Gly	missense_variant	Missense Prediction	6.37e-05	0	0	0.000575705	0	0	0	0
ACACA	Acetyl-CoA carboxylase deficiency	17	35536260	rs765118811	G	C	c.5020C>G	p.Leu1674Val	missense_variant	Missense Prediction	4.95e-05	0	0	0	0	0.000395078	0	0
ACACA	Acetyl-CoA carboxylase deficiency	17	35487134	rs753404505	C	T	c.5690G>A	p.Arg1897Gln	missense_variant	Missense Prediction	4.38e-05	8.79e-06	0	0	0	0.000289101	0	0
ACACA	Acetyl-CoA carboxylase deficiency	17	35656257	rs746922081	T	C	c.1A>G	p.Met1?	start_lost	Loftee	3.58e-05	0	0	0	0	0	0	0.000294137
ACACA	Acetyl-CoA carboxylase deficiency	17	35640266	rs755525287	A	G	c.512T>C	p.Met171Thr	missense_variant	Missense Prediction	3.58e-05	8.8e-06	0	0	0	0	0	0.000261352
ACACA	Acetyl-CoA carboxylase deficiency	17	35470114		G	A	c.6361C>T	p.Pro2121Ser	missense_variant	Missense Prediction	3.19e-05	0	0	0	0.000114784	0	0	0
ACACA	Acetyl-CoA carboxylase deficiency	17	35549029	rs1349876957	A	T	c.4416+2T>A	c.4416+2T>A	splice_donor_variant	Loftee	3.19e-05	0	0	0	0.00011489	0	0	0
ACACA	Acetyl-CoA carboxylase deficiency	17	35487039		C	A	c.5785G>T	p.Val1929Phe	missense_variant	Missense Prediction	3.19e-05	0	0	0	0	0	0.000641026	0
ACACA	Acetyl-CoA carboxylase deficiency	17	35454050	rs761713389	G	A	c.6772C>T	p.Arg2258Cys	missense_variant	Missense Prediction	3.19e-05	6.48e-05	0	0	0	0	0	0
ACACA	Acetyl-CoA carboxylase deficiency	17	35454049	rs1413590831	C	T	c.6773G>A	p.Arg2258His	missense_variant	Missense Prediction	3.19e-05	0	0	0	0.000114863	0	0	0
ACACA	Acetyl-CoA carboxylase deficiency	17	35518719	rs1289230200	C	T	c.5325G>A	p.Trp1775Ter	stop_gained	Loftee	3.19e-05	0	0	0	0	0	0.000641849	0
ACACA	Acetyl-CoA carboxylase deficiency	17	35508287		C	T	c.5507G>A	p.Gly1836Asp	missense_variant	Missense Prediction	3.19e-05	6.48e-05	0	0	0	0	0	0
ACACA	Acetyl-CoA carboxylase deficiency	17	35453959		C	A	c.6863G>T	p.Trp2288Leu	missense_variant	Missense Prediction	3.19e-05	6.49e-05	0	0	0	0	0	0
ACACA	Acetyl-CoA carboxylase deficiency	17	35454862	rs774440712	C	T	c.6623G>A	p.Arg2208Gln	missense_variant	Missense Prediction	3.18e-05	4.64e-05	0	0	0	5.64e-05	0	0
ACACA	Acetyl-CoA carboxylase deficiency	17	35518912		C	T	c.5132G>A	p.Gly1711Asp	missense_variant	Missense Prediction	3.18e-05	6.48e-05	0	0	0	0	0	0
ACACA	Acetyl-CoA carboxylase deficiency	17	35538146	rs939295390	C	T	c.4928G>A	p.Arg1643Gln	missense_variant	Missense Prediction	3.18e-05	0	0	0	0.000114758	0	0	0
ACACA	Acetyl-CoA carboxylase deficiency	17	35444254	rs775240328	C	T	c.166+1G>A	c.166+1G>A	splice_donor_variant	Loftee	2.78e-05	4.4e-05	0	0	6.15e-05	0	0	0
ACACA	Acetyl-CoA carboxylase deficiency	17	35454896	rs770716215	C	CAGCTGTGCTT	c.6579_6588dupAAGCACAGCT	p.Glu2197LysfsTer4	frameshift_variant	Loftee	2.78e-05	8.79e-06	0.000396825	0	0	0	0	0
ACACA	Acetyl-CoA carboxylase deficiency	17	35605011	rs752457148	G	A	c.2233C>T	p.Arg745Trp	missense_variant	Missense Prediction	2.39e-05	3.52e-05	0	0	0	5.78e-05	0	0
ACACA	Acetyl-CoA carboxylase deficiency	17	35591936	rs773768828	G	C	c.3200C>G	p.Ser1067Cys	missense_variant	Missense Prediction	2.39e-05	0	0	0	0	0	0.0003263	0
ACACA	Acetyl-CoA carboxylase deficiency	17	35614745	rs781293486	C	T	c.1706G>A	p.Arg569His	missense_variant	Missense Prediction	2.12e-05	3.1e-05	0	0	0	0	5.01e-05	3.27e-05
ACACA	Acetyl-CoA carboxylase deficiency	17	35486302	rs774579864	C	T	c.5933G>A	p.Arg1978His	missense_variant	Missense Prediction	1.99e-05	2.64e-05	0	0	0	2.89e-05	5.44e-05	0
ACACA	Acetyl-CoA carboxylase deficiency	17	35518906	rs766233446	T	A	c.5138A>T	p.Asp1713Val	missense_variant	Missense Prediction	1.99e-05	8.81e-06	0.000397062	0	0	0	0	0
ACACA	Acetyl-CoA carboxylase deficiency	17	35512627		C	T	c.5425G>A	p.Val1809Met	missense_variant	Missense Prediction	1.78e-05	2.33e-05	0	0	0	2.82e-05	0	3.27e-05
ACACA	Acetyl-CoA carboxylase deficiency	17	35506889	rs758980216	G	A	c.5578C>T	p.Arg1860Trp	missense_variant	Missense Prediction	1.77e-05	2.32e-05	0	0	4.01e-05	0	0	3.27e-05
ACACA	Acetyl-CoA carboxylase deficiency	17	35538239	rs769812117	G	T	c.4835C>A	p.Thr1612Asn	missense_variant	Missense Prediction	1.59e-05	3.52e-05	0	0	0	0	0	0
ACACA	Acetyl-CoA carboxylase deficiency	17	35603765	rs773736054	C	T	c.2437G>A	p.Gly813Ser	missense_variant	Missense Prediction	1.59e-05	0	0	0	0	2.89e-05	0	9.8e-05
ACACA	Acetyl-CoA carboxylase deficiency	17	35506894	rs751971187	G	A	c.5573C>T	p.Thr1858Met	missense_variant	Missense Prediction	1.59e-05	1.76e-05	0	0	6.15e-05	0	5.44e-05	0
ACACA	Acetyl-CoA carboxylase deficiency	17	35518804	rs747542690	C	G	c.5240G>C	p.Gly1747Ala	missense_variant	Missense Prediction	1.41e-05	0	0	0	0	0.000112867	0	0
ACACA	Acetyl-CoA carboxylase deficiency	17	35518942	rs1187390190	A	G	c.5102T>C	p.Met1701Thr	missense_variant	Missense Prediction	1.2e-05	0	0	4.62e-05	0	0	0	6.53e-05
ACACA	Acetyl-CoA carboxylase deficiency	17	35603828	rs765343770	G	A	c.2374C>T	p.Arg792Cys	missense_variant	Missense Prediction	1.19e-05	2.64e-05	0	0	0	0	0	0
ACACA	Acetyl-CoA carboxylase deficiency	17	35549066	rs769240769	G	A	c.4381C>T	p.Arg1461Cys	missense_variant	Missense Prediction	1.19e-05	0	0	0	0	0	0	9.8e-05
ACACA	Acetyl-CoA carboxylase deficiency	17	35508300	rs751832882	C	T	c.5494G>A	p.Glu1832Lys	missense_variant	Missense Prediction	1.06e-05	1.55e-05	0	3.99e-05	0	0	0	0
ACACA	Acetyl-CoA carboxylase deficiency	17	35506841		T	C	c.5626A>G	p.Ile1876Val	missense_variant	Missense Prediction	1.06e-05	2.32e-05	0	0	0	0	0	0
ACACA	Acetyl-CoA carboxylase deficiency	17	35479509		G	A	c.6082C>T	p.Arg2028Ter	stop_gained	Loftee	1.06e-05	7.74e-06	0	0	4e-05	0	5.01e-05	0
ACACA	Acetyl-CoA carboxylase deficiency	17	35609028	rs755352202	G	A	c.1984C>T	p.Arg662Ter	stop_gained	Loftee	1.06e-05	7.74e-06	0	0	8.01e-05	0	0	0
ACACA	Acetyl-CoA carboxylase deficiency	17	35633961	rs770486121	G	A	c.767C>T	p.Pro256Leu	missense_variant	Missense Prediction	1.06e-05	0	0	0	0	0	0.000100231	3.27e-05
ACACA	Acetyl-CoA carboxylase deficiency	17	35696785	rs758021779	G	A	c.64C>T	p.Gln22Ter	stop_gained	Loftee	8.79e-06	1.87e-05	0	0	0	0	0	0
ACACA	Acetyl-CoA carboxylase deficiency	17	35550346	rs747599790	G	A	c.4169C>T	p.Pro1390Leu	missense_variant	Missense Prediction	7.98e-06	8.83e-06	0	0	0	2.9e-05	0	0
ACACA	Acetyl-CoA carboxylase deficiency	17	35627640	rs773074141	A	G	c.1119+2T>C	c.1119+2T>C	splice_donor_variant	Loftee	7.96e-06	8.81e-06	0	0	0	2.89e-05	0	0
ACACA	Acetyl-CoA carboxylase deficiency	17	35518829	rs371471203	C	T	c.5215G>A	p.Ala1739Thr	missense_variant	Missense Prediction	7.96e-06	1.76e-05	0	0	0	0	0	0
ACACA	Acetyl-CoA carboxylase deficiency	17	35641807	rs779546246	G	A	c.403C>T	p.Arg135Ter	stop_gained	Loftee	7.96e-06	8.8e-06	0	0	6.15e-05	0	0	0
ACACA	Acetyl-CoA carboxylase deficiency	17	35591985	rs753014287	G	A	c.3151C>T	p.Arg1051Ter	stop_gained	Loftee	7.96e-06	0	0	0	0	5.78e-05	0	0
ACACA	Acetyl-CoA carboxylase deficiency	17	35614746	rs145246486	G	A	c.1705C>T	p.Arg569Cys	missense_variant	Missense Prediction	7.96e-06	1.76e-05	0	0	0	0	0	0
ACACA	Acetyl-CoA carboxylase deficiency	17	35640263	rs780818401	C	T	c.515G>A	p.Arg172Gln	missense_variant	Missense Prediction	7.96e-06	1.76e-05	0	0	0	0	0	0
ACACA	Acetyl-CoA carboxylase deficiency	17	35616448	rs570639605	G	A	c.1334C>T	p.Ala445Val	missense_variant	Missense Prediction	7.95e-06	8.79e-06	0	4.62e-05	0	0	0	0
ACACA	Acetyl-CoA carboxylase deficiency	17	35609003	rs749970564	A	G	c.2009T>C	p.Val670Ala	missense_variant	Missense Prediction	7.95e-06	8.79e-06	9.92e-05	0	0	0	0	0
ACACA	Acetyl-CoA carboxylase deficiency	17	35605055	rs781651496	T	C	c.2189A>G	p.Tyr730Cys	missense_variant	Missense Prediction	7.95e-06	8.79e-06	0	0	0	0	0	3.27e-05
ACACA	Acetyl-CoA carboxylase deficiency	17	35616419	rs779492521	C	T	c.1363G>A	p.Val455Met	missense_variant	Missense Prediction	7.95e-06	8.79e-06	0	0	0	0	0	3.27e-05
ACACA	Acetyl-CoA carboxylase deficiency	17	35506848	rs759077561	C	G	c.5619G>C	p.Gln1873His	missense_variant	Missense Prediction	7.95e-06	1.76e-05	0	0	0	0	0	0
ACACA	Acetyl-CoA carboxylase deficiency	17	35549182	rs561797701	C	T	c.4265G>A	p.Arg1422Gln	missense_variant	Missense Prediction	7.08e-06	7.76e-06	0	0	0	0	0	3.27e-05
ACACA	Acetyl-CoA carboxylase deficiency	17	35605585	rs1401270715	GA	G	c.2094delT	p.Pro699LeufsTer6	frameshift_variant	Loftee	7.08e-06	1.55e-05	0	0	0	0	0	0
ACACA	Acetyl-CoA carboxylase deficiency	17	35583271	rs1439805556	G	A	c.3349C>T	p.Arg1117Ter	stop_gained	Loftee	7.07e-06	7.74e-06	0	0	0	0	5.01e-05	0
ACACA	Acetyl-CoA carboxylase deficiency	17	35600382	rs1439694168	G	A	c.2836C>T	p.Arg946Cys	missense_variant	Missense Prediction	7.07e-06	7.74e-06	0	0	0	0	5.01e-05	0
ACACA	Acetyl-CoA carboxylase deficiency	17	35454791	rs1273138717	G	A	c.6694C>T	p.Arg2232Trp	missense_variant	Missense Prediction	7.07e-06	1.55e-05	0	0	0	0	0	0
ACACA	Acetyl-CoA carboxylase deficiency	17	35696802	rs1489833530	C	T	c.47G>A	p.Trp16Ter	stop_gained	Loftee	4.95e-06	0	0	0	0	3.43e-05	0	0
ACACA	Acetyl-CoA carboxylase deficiency	17	35696774	rs752401577	TCTTA	T	c.-171+2_-171+5delTAAG	c.-171+2_-171+5delTAAG	splice_donor_variant	Loftee	4.24e-06	9.05e-06	0	0	0	0	0	0
ACACA	Acetyl-CoA carboxylase deficiency	17	35518702	rs763045268	G	C	c.5342C>G	p.Pro1781Arg	missense_variant	Missense Prediction	4.02e-06	8.81e-06	0	0	0	0	0	0
ACACA	Acetyl-CoA carboxylase deficiency	17	35597476	rs1320570490	G	A	c.3037C>T	p.Arg1013Ter	stop_gained	Loftee	4.02e-06	8.84e-06	0	0	0	0	0	0
ACACA	Acetyl-CoA carboxylase deficiency	17	35766388	rs1411996447	A	G	c.2T>C	p.Met1?	start_lost	Loftee	4.01e-06	0	0	0	0	0	0	0
ACACA	Acetyl-CoA carboxylase deficiency	17	35512615	rs778904786	C	T	c.5437G>A	p.Gly1813Arg	missense_variant	Missense Prediction	4e-06	8.81e-06	0	0	0	0	0	0
ACACA	Acetyl-CoA carboxylase deficiency	17	35512680		G	A	c.5372C>T	p.Thr1791Ile	missense_variant	Missense Prediction	4e-06	8.81e-06	0	0	0	0	0	0
ACACA	Acetyl-CoA carboxylase deficiency	17	35549213	rs367782238	G	T	c.4234C>A	p.Pro1412Thr	missense_variant	Missense Prediction	3.99e-06	8.82e-06	0	0	0	0	0	0
ACACA	Acetyl-CoA carboxylase deficiency	17	35478391	rs1187652170	C	G	c.6160G>C	p.Val2054Leu	missense_variant	Missense Prediction	3.99e-06	8.83e-06	0	0	0	0	0	0
ACACA	Acetyl-CoA carboxylase deficiency	17	35518727	rs756074922	C	T	c.5317G>A	p.Val1773Met	missense_variant	Missense Prediction	3.99e-06	0	0	0	0	0	5.44e-05	0
ACACA	Acetyl-CoA carboxylase deficiency	17	35549224		C	T	c.4223G>A	p.Arg1408His	missense_variant	Missense Prediction	3.99e-06	8.83e-06	0	0	0	0	0	0
ACACA	Acetyl-CoA carboxylase deficiency	17	35478351	rs769558872	A	G	c.6200T>C	p.Ile2067Thr	missense_variant	Missense Prediction	3.98e-06	8.81e-06	0	0	0	0	0	0
ACACA	Acetyl-CoA carboxylase deficiency	17	35518817	rs199723320	C	T	c.5227G>A	p.Ala1743Thr	missense_variant	Missense Prediction	3.98e-06	8.8e-06	0	0	0	0	0	0
ACACA	Acetyl-CoA carboxylase deficiency	17	35609948	rs1173826983	G	A	c.1841C>T	p.Ala614Val	missense_variant	Missense Prediction	3.98e-06	0	0	0	0	0	5.44e-05	0
ACACA	Acetyl-CoA carboxylase deficiency	17	35479523	rs745777494	A	G	c.6068T>C	p.Val2023Ala	missense_variant	Missense Prediction	3.98e-06	0	0	0	0	0	0	3.27e-05
ACACA	Acetyl-CoA carboxylase deficiency	17	35508233	rs775128489	A	C	c.5561T>G	p.Ile1854Ser	missense_variant	Missense Prediction	3.98e-06	0	0	0	0	2.89e-05	0	0
ACACA	Acetyl-CoA carboxylase deficiency	17	35454803	rs772441784	C	G	c.6682G>C	p.Asp2228His	missense_variant	Missense Prediction	3.98e-06	8.79e-06	0	0	0	0	0	0
ACACA	Acetyl-CoA carboxylase deficiency	17	35641857	rs771163922	C	G	c.353G>C	p.Gly118Ala	missense_variant	Missense Prediction	3.98e-06	0	0	0	0	2.89e-05	0	0
ACACA	Acetyl-CoA carboxylase deficiency	17	35601536	rs138813669	A	G	c.2710T>C	p.Tyr904His	missense_variant	Missense Prediction	3.98e-06	0	0	0	0	2.89e-05	0	0
ACACA	Acetyl-CoA carboxylase deficiency	17	35445909	rs1191715206	C	CA	c.6991dupT	p.Cys2331LeufsTer142	frameshift_variant	Loftee	3.98e-06	0	0	4.62e-05	0	0	0	0
ACACA	Acetyl-CoA carboxylase deficiency	17	35583304	rs527292313	G	A	c.3316C>T	p.Leu1106Phe	missense_variant	Missense Prediction	3.98e-06	0	0	0	0	0	5.44e-05	0
ACACA	Acetyl-CoA carboxylase deficiency	17	35454059	rs1235894936	G	A	c.6763C>T	p.Arg2255Trp	missense_variant	Missense Prediction	3.98e-06	0	0	0	6.15e-05	0	0	0
ACACA	Acetyl-CoA carboxylase deficiency	17	35620710	rs776708181	G	A	c.1207C>T	p.Gln403Ter	stop_gained	Loftee	3.98e-06	8.81e-06	0	0	0	0	0	0
ACACA	Acetyl-CoA carboxylase deficiency	17	35616353	rs1365579645	G	A	c.1429C>T	p.Pro477Ser	missense_variant	Missense Prediction	3.98e-06	8.8e-06	0	0	0	0	0	0
ACACA	Acetyl-CoA carboxylase deficiency	17	35603855	rs1441975392	C	G	c.2347G>C	p.Glu783Gln	missense_variant	Missense Prediction	3.98e-06	8.79e-06	0	0	0	0	0	0
ACACA	Acetyl-CoA carboxylase deficiency	17	35601626	rs17848757	G	A	c.2620C>T	p.Pro874Ser	missense_variant	Missense Prediction	3.98e-06	0	0	0	0	0	5.44e-05	0
ACACA	Acetyl-CoA carboxylase deficiency	17	35603888	rs1315617695	G	A	c.2314C>T	p.Arg772Cys	missense_variant	Missense Prediction	3.98e-06	8.79e-06	0	0	0	0	0	0
ACACA	Acetyl-CoA carboxylase deficiency	17	35604980	rs1271762950	T	TAGGACAAGAGC	c.2253_2263dupGCTCTTGTCCT	p.Tyr755CysfsTer14	frameshift_variant	Loftee	3.98e-06	8.79e-06	0	0	0	0	0	0
ACACA	Acetyl-CoA carboxylase deficiency	17	35603884	rs1360799048	AT	A	c.2317delA	p.Ile773SerfsTer18	frameshift_variant	Loftee	3.98e-06	0	0	0	0	2.89e-05	0	0
ACACA	Acetyl-CoA carboxylase deficiency	17	35602010	rs1456494197	TG	T	c.2580delC	p.Ser861AlafsTer40	frameshift_variant	Loftee	3.98e-06	0	9.92e-05	0	0	0	0	0
ACACA	Acetyl-CoA carboxylase deficiency	17	35605549	rs1420320013	G	T	c.2131C>A	p.Leu711Ile	missense_variant	Missense Prediction	3.98e-06	8.8e-06	0	0	0	0	0	0
ACACA	Acetyl-CoA carboxylase deficiency	17	35614661		CAGTGACCAAACTGAGAATCAGCA	C	c.1767_1789delTGCTGATTCTCAGTTTGGTCACT	p.Phe589LeufsTer27	frameshift_variant	Loftee	3.98e-06	8.8e-06	0	0	0	0	0	0
ACACA	Acetyl-CoA carboxylase deficiency	17	35605017	rs757830182	C	A	c.2227G>T	p.Val743Leu	missense_variant	Missense Prediction	3.98e-06	0	0	0	6.15e-05	0	0	0
ACACA	Acetyl-CoA carboxylase deficiency	17	35518789	rs777465482	T	C	c.5255A>G	p.Tyr1752Cys	missense_variant	Missense Prediction	3.98e-06	8.8e-06	0	0	0	0	0	0
ACACA	Acetyl-CoA carboxylase deficiency	17	35633989	rs763424747	C	G	c.739G>C	p.Gly247Arg	missense_variant	Missense Prediction	3.98e-06	8.8e-06	0	0	0	0	0	0
ACACA	Acetyl-CoA carboxylase deficiency	17	35578763	rs755846656	C	T	c.3565G>A	p.Val1189Met	missense_variant	Missense Prediction	3.98e-06	8.79e-06	0	0	0	0	0	0
ACACA	Acetyl-CoA carboxylase deficiency	17	35518894	rs764157863	A	G	c.5150T>C	p.Ile1717Thr	missense_variant	Missense Prediction	3.98e-06	0	0	0	0	2.89e-05	0	0
ACACA	Acetyl-CoA carboxylase deficiency	17	35580432	rs750250167	C	T	c.3564+1G>A	c.3564+1G>A	splice_donor_variant	Loftee	3.98e-06	0	0	0	0	2.89e-05	0	0
ACACA	Acetyl-CoA carboxylase deficiency	17	35518900	rs760603191	A	G	c.5144T>C	p.Ile1715Thr	missense_variant	Missense Prediction	3.98e-06	0	0	0	0	0	5.44e-05	0
ACACA	Acetyl-CoA carboxylase deficiency	17	35605073		C	T	c.2171G>A	p.Arg724Gln	missense_variant	Missense Prediction	3.98e-06	8.79e-06	0	0	0	0	0	0
ACACA	Acetyl-CoA carboxylase deficiency	17	35518760	rs778738087	C	T	c.5284G>A	p.Gly1762Arg	missense_variant	Missense Prediction	3.98e-06	8.8e-06	0	0	0	0	0	0
ACACA	Acetyl-CoA carboxylase deficiency	17	35620631	rs1355540769	G	C	c.1286C>G	p.Pro429Arg	missense_variant	Missense Prediction	3.98e-06	8.81e-06	0	0	0	0	0	0
ACACA	Acetyl-CoA carboxylase deficiency	17	35518925	rs1283168832	C	G	c.5119G>C	p.Glu1707Gln	missense_variant	Missense Prediction	3.98e-06	8.82e-06	0	0	0	0	0	0
ACACA	Acetyl-CoA carboxylase deficiency	17	35508332		T	C	c.5462A>G	p.Asp1821Gly	missense_variant	Missense Prediction	3.98e-06	8.81e-06	0	0	0	0	0	0
ACACA	Acetyl-CoA carboxylase deficiency	17	35632850	rs1199763548	C	T	c.895G>A	p.Gly299Ser	missense_variant	Missense Prediction	3.98e-06	8.8e-06	0	0	0	0	0	0
ACACA	Acetyl-CoA carboxylase deficiency	17	35538247	rs775587842	T	G	c.4827A>C	p.Leu1609Phe	missense_variant	Missense Prediction	3.98e-06	8.79e-06	0	0	0	0	0	0
ACACA	Acetyl-CoA carboxylase deficiency	17	35620769	rs1226928248	A	G	c.1148T>C	p.Ile383Thr	missense_variant	Missense Prediction	3.98e-06	8.81e-06	0	0	0	0	0	0
ACACA	Acetyl-CoA carboxylase deficiency	17	35605026	rs777359428	C	A	c.2218G>T	p.Glu740Ter	stop_gained	Loftee	3.98e-06	8.79e-06	0	0	0	0	0	0
ACACA	Acetyl-CoA carboxylase deficiency	17	35605058	rs1291512101	G	A	c.2186C>T	p.Ser729Phe	missense_variant	Missense Prediction	3.98e-06	0	0	0	0	0	0	3.27e-05
ACACA	Acetyl-CoA carboxylase deficiency	17	35508275		A	G	c.5519T>C	p.Ile1840Thr	missense_variant	Missense Prediction	3.98e-06	0	0	4.62e-05	0	0	0	0
ACACA	Acetyl-CoA carboxylase deficiency	17	35518899	rs774353174	A	C	c.5145T>G	p.Ile1715Met	missense_variant	Missense Prediction	3.98e-06	0	0	0	0	0	0	3.27e-05
ACACA	Acetyl-CoA carboxylase deficiency	17	35604999	rs1179188931	C	A	c.2245G>T	p.Gly749Cys	missense_variant	Missense Prediction	3.98e-06	8.79e-06	0	0	0	0	0	0
ACACA	Acetyl-CoA carboxylase deficiency	17	35616349	rs1172063879	C	T	c.1433G>A	p.Arg478Gln	missense_variant	Missense Prediction	3.98e-06	8.8e-06	0	0	0	0	0	0
ACACA	Acetyl-CoA carboxylase deficiency	17	35604947	rs1375957388	T	G	c.2297A>C	p.Glu766Ala	missense_variant	Missense Prediction	3.98e-06	0	0	4.62e-05	0	0	0	0
ACACA	Acetyl-CoA carboxylase deficiency	17	35454821	rs1487523663	G	A	c.6664C>T	p.Gln2222Ter	stop_gained	Loftee	3.98e-06	0	0	0	6.15e-05	0	0	0
ACACA	Acetyl-CoA carboxylase deficiency	17	35603764	rs1398886417	C	T	c.2438G>A	p.Gly813Asp	missense_variant	Missense Prediction	3.98e-06	8.79e-06	0	0	0	0	0	0
ACACA	Acetyl-CoA carboxylase deficiency	17	35615184	rs774611562	G	A	c.1612C>T	p.Pro538Ser	missense_variant	Missense Prediction	3.98e-06	8.8e-06	0	0	0	0	0	0
ACACA	Acetyl-CoA carboxylase deficiency	17	35605074	rs1258027850	G	A	c.2170C>T	p.Arg724Ter	stop_gained	Loftee	3.98e-06	8.79e-06	0	0	0	0	0	0
ACACA	Acetyl-CoA carboxylase deficiency	17	35601530	rs757477086	G	A	c.2716C>T	p.Leu906Phe	missense_variant	Missense Prediction	3.98e-06	0	0	0	0	0	0	3.27e-05
ACACA	Acetyl-CoA carboxylase deficiency	17	35615255	rs777573389	C	T	c.1541G>A	p.Arg514His	missense_variant	Missense Prediction	3.98e-06	0	0	0	0	2.89e-05	0	0
ACACA	Acetyl-CoA carboxylase deficiency	17	35640222	rs762978162	G	A	c.556C>T	p.Arg186Cys	missense_variant	Missense Prediction	3.98e-06	8.8e-06	0	0	0	0	0	0
ACACA	Acetyl-CoA carboxylase deficiency	17	35633937	rs947341491	A	G	c.791T>C	p.Ile264Thr	missense_variant	Missense Prediction	3.98e-06	0	0	0	6.15e-05	0	0	0
ACACA	Acetyl-CoA carboxylase deficiency	17	35487135	rs755418013	G	A	c.5689C>T	p.Arg1897Trp	missense_variant	Missense Prediction	3.98e-06	8.8e-06	0	0	0	0	0	0
ACACA	Acetyl-CoA carboxylase deficiency	17	35479526	rs374163033	A	G	c.6065T>C	p.Val2022Ala	missense_variant	Missense Prediction	3.98e-06	8.79e-06	0	0	0	0	0	0
ACACA	Acetyl-CoA carboxylase deficiency	17	35631109	rs762700677	A	G	c.983T>C	p.Val328Ala	missense_variant	Missense Prediction	3.98e-06	0	0	0	0	0	0	3.27e-05
ACACA	Acetyl-CoA carboxylase deficiency	17	35614637	rs1368586900	T	C	c.1814A>G	p.Glu605Gly	missense_variant	Missense Prediction	3.98e-06	0	0	0	6.15e-05	0	0	0
ACACA	Acetyl-CoA carboxylase deficiency	17	35518874	rs1415543228	G	A	c.5170C>T	p.Arg1724Ter	stop_gained	Loftee	3.98e-06	8.8e-06	0	0	0	0	0	0
ACACA	Acetyl-CoA carboxylase deficiency	17	35604948	rs1440269243	C	A	c.2296G>T	p.Glu766Ter	stop_gained	Loftee	3.98e-06	0	0	4.62e-05	0	0	0	0
ACACA	Acetyl-CoA carboxylase deficiency	17	35614624	rs1324970998	C	T	c.1826+1G>A	c.1826+1G>A	splice_donor_variant	Loftee	3.98e-06	0	0	0	0	2.89e-05	0	0
ACACA	Acetyl-CoA carboxylase deficiency	17	35445976	rs750543369	C	A	c.6925G>T	p.Glu2309Ter	stop_gained	Loftee	3.98e-06	0	0	0	0	0	0	3.27e-05
ACACA	Acetyl-CoA carboxylase deficiency	17	35518924	rs753629706	T	A	c.5120A>T	p.Glu1707Val	missense_variant	Missense Prediction	3.98e-06	8.82e-06	0	0	0	0	0	0
ACACA	Acetyl-CoA carboxylase deficiency	17	35633964	rs760038623	A	C	c.764T>G	p.Leu255Arg	missense_variant	Missense Prediction	3.98e-06	8.79e-06	0	0	0	0	0	0
ACACA	Acetyl-CoA carboxylase deficiency	17	35454863	rs761898003	G	A	c.6622C>T	p.Arg2208Trp	missense_variant	Missense Prediction	3.98e-06	0	0	0	0	2.89e-05	0	0
ACACA	Acetyl-CoA carboxylase deficiency	17	35620662	rs747343847	G	A	c.1255C>T	p.Arg419Cys	missense_variant	Missense Prediction	3.98e-06	8.81e-06	0	0	0	0	0	0
ACACA	Acetyl-CoA carboxylase deficiency	17	35468472	rs201499562	G	A	c.6559C>T	p.Arg2187Ter	stop_gained	Loftee	3.98e-06	0	0	0	0	0	0	3.27e-05
ACACA	Acetyl-CoA carboxylase deficiency	17	35627736	rs1207451640	C	G	c.1025G>C	p.Gly342Ala	missense_variant	Missense Prediction	3.98e-06	0	0	0	0	2.89e-05	0	0
ACACA	Acetyl-CoA carboxylase deficiency	17	35536267	rs377181848	G	GT	c.5012dupA	p.Tyr1671Ter	stop_gained	Loftee	3.98e-06	8.8e-06	0	0	0	0	0	0
ACACA	Acetyl-CoA carboxylase deficiency	17	35627716	rs1225555414	C	A	c.1045G>T	p.Ala349Ser	missense_variant	Missense Prediction	3.98e-06	0	0	0	0	0	0	3.27e-05
ACACA	Acetyl-CoA carboxylase deficiency	17	35538207	rs1243648251	T	C	c.4867A>G	p.Lys1623Glu	missense_variant	Missense Prediction	3.98e-06	8.79e-06	0	0	0	0	0	0
ACACA	Acetyl-CoA carboxylase deficiency	17	35604959		G	A	c.2285C>T	p.Thr762Met	missense_variant	Missense Prediction	3.98e-06	8.79e-06	0	0	0	0	0	0
ACACA	Acetyl-CoA carboxylase deficiency	17	35620679	rs1416116296	C	G	c.1238G>C	p.Arg413Pro	missense_variant	Missense Prediction	3.98e-06	0	0	0	0	2.89e-05	0	0
ACACA	Acetyl-CoA carboxylase deficiency	17	35605591	rs776534091	C	G	c.2089G>C	p.Val697Leu	missense_variant	Missense Prediction	3.98e-06	8.8e-06	0	0	0	0	0	0
ACACA	Acetyl-CoA carboxylase deficiency	17	35604996	rs750269559	C	G	c.2248G>C	p.Gly750Arg	missense_variant	Missense Prediction	3.98e-06	8.79e-06	0	0	0	0	0	0
ACACA	Acetyl-CoA carboxylase deficiency	17	35604996	rs750269559	C	T	c.2248G>A	p.Gly750Arg	missense_variant	Missense Prediction	3.98e-06	0	0	0	0	0	0	3.27e-05
ACACA	Acetyl-CoA carboxylase deficiency	17	35548195	rs774820719	G	A	c.4438C>T	p.Gln1480Ter	stop_gained	Loftee	3.98e-06	0	0	0	6.15e-05	0	0	0
ACACA	Acetyl-CoA carboxylase deficiency	17	35506799	rs760230103	C	T	c.5668G>A	p.Ala1890Thr	missense_variant	Missense Prediction	3.98e-06	0	0	0	6.15e-05	0	0	0
[truncated: 44,936 more rows]
