# Supplementary material for: The prevalence, genetic complexity and population-specific founder effects of human autosomal recessive disorders
Source: NPJ Genom Med. 2021 Jun 2;6:41. doi: 10.1038/s41525-021-00203-x (PMC8172936; doi:10.1038/s41525-021-00203-x)
Supplement: Supplementary file 3 — Supplementary Data 2 [file 41525_2021_203_MOESM3_ESM.xlsx]

## Sheet: Table S2
Gene	Associated Disease	Number of Pathogenic Variants
AAAS	Achalasia-addisonianism-alacrimia syndrome	119
AASS	Saccharopinuria	149
ABAT	GABA-transaminase deficiency	91
ABCA1	Primary hypoalphalipoproteinemia	307
ABCA4	Stargardt disease	528
ABCC2	Dubin-Johnson syndrome	281
ABCC6	Pseudoxanthoma elasticum	329
ABHD5	Chanarin-Dorfman syndrome	51
ACACA	Acetyl-CoA carboxylase deficiency	144
ACAD9	Mitochondrial complex I deficiency, nuclear type 20	120
ACADM	Median Chain Acyl-CoA dehydrogenase deficiency	135
ACADS	Short Chain Acyl-CoA dehydrogenase deficiency	138
ACADVL	VLCAD deficiency	167
ACAT1	Alpha-methylacetoacetic aciduria	101
ACOX1	Peroxisomal acyl-CoA oxidase deficiency	83
ACY1	Aminoacylase 1 deficiency	101
ADAMTS3	Hennekam lymphangiectasia-lymphedema syndrome	145
ADSL	Adenylosuccinase deficiency	153
AFP	Alpha-fetoprotein deficiency	60
AGA	Aspartylglucosaminuria	107
AGK	Sengers syndrome	40
AGL	Glycogen storage disease III	341
AGPS	Rhizomelic chondrodysplasia punctata	34
AGXT	Primary hyperoxaluria	151
ALDH3A2	Sjogren-Larsson syndrome	81
ALDH4A1	Hyperprolinemia	135
ALDH5A1	Succinic semialdehyde dehydrogenase deficiency	123
ALDOA	Glycogen storage disease XII	66
ALDOB	Hereditary fructose intolerance	145
ALG9	Gillessen-Kaesbach-Nishimura syndrome	53
ALMS1	Alstrom syndrome	249
AMACR	Alpha-methylacyl-CoA racemase deficiency	56
AMH	Persistent Mullerian duct syndrome	25
AMHR2	Persistent Mullerian duct syndrome	78
AMT	Glycine encephalopathy	96
ANAPC1	Rothmund-Thomson syndrome	48
ANGPTL3	Hypobetalipoproteinemia	57
ANO6	Scott syndrome	178
ANTXR1	GAPO syndrome	51
ANTXR2	Hyaline fibromatosis syndrome	61
AP1S1	MEDNIK syndrome	27
APOA1	Primary hypoalphalipoproteinemia	22
APOB	Hypobetalipoproteinemia	130
APOPT1	Mitochondrial complex IV deficiency	24
APRT	Adenine phosphoribosyltransferase deficiency	71
ARG1	Argininemia	82
ASAH1	Farber lipogranulomatosis	130
ASL	Argininosuccinic aciduria	116
ASNS	Asparagine synthetase deficiency	51
ASPA	Canavan disease	66
ASPH	Traboulsi syndrome	71
ASS1	Citrullinemia, type I	107
ATP13A2	Kufor-Rakeb syndrome	163
ATP2A1	Brody myopathy	245
ATP5A1	Mitochondrial complex V (ATP synthase) deficiency, nuclear type 4	68
ATP5E	Mitochondrial complex V (ATP synthase) deficiency, nuclear type 3	14
ATP5F1D	Mitochondrial complex V (ATP synthase) deficiency, nuclear type 5	17
ATP5MD	Mitochondrial complex V (ATP synthase) deficiency, nuclear type 6	3
ATP7B	Wilson disease	344
ATPAF2	Mitochondrial complex V (ATP synthase) deficiency, nuclear type 1	38
B3GLCT	Peters-plus syndrome	93
BAAT	Familial hypercholanemia	29
BANF1	Nestor-Guillermo progeria syndrome	1
BCKDHA	Maple syrup urine disease	124
BCKDHB	Maple syrup urine disease	130
BCS1L	Mitochondrial complex III deficiency, nuclear type 1	95
BLM	Bloom syndrome	152
BMPER	Diaphanospondylodysostosis	71
BMPR1B	Acromesomelic dysplasia, Demirhan type	47
BTD	Biotinidase deficiency	124
CA12	Hyperchlorhidrosis	77
CA5A	Carbonic anhydrase VA deficiency	64
CANT1	Desbuquois dysplasia	110
CBS	Cystathionine beta-synthase deficiency	141
CCBE1	Hennekam lymphangiectasia-lymphedema syndrome	63
CDH11	Elsahy-Waters syndrome	51
CDK10	Al Kaissi syndrome	74
CENPF	Stromme syndrome	180
CFD	Complement factor D deficiency	48
CFTR	Cystic fibrosis	408
CHRNG	Escobar syndrome	135
CHSY1	Temtamy preaxial brachydactyly syndrome	17
CKAP2L	Filippi syndrome	44
CLDN10	HELIX syndrome	47
CLMP	Congenital short bowel syndrome	27
CNNM4	Jalili syndrome	83
CNTNAP2	Pitt-Hopkins-like syndrome	170
COG6	Shaheen syndrome	76
COL11A1	Fibrochondrogenesis	190
COL18A1	Knobloch syndrome	132
COL27A1	Steel syndrome	181
COL3A1	Polymicrogyria with or without vascular-type Ehlers-Danlos syndrome	75
COL4A3	Autosomal recessive Alport syndrome	281
COL4A4	Autosomal recessive Alport syndrome	272
COX10	Mitochondrial complex IV deficiency	71
COX20	Mitochondrial complex IV deficiency	22
COX4I2	Exocrine pancreatic insufficiency, dyserythropoietic anemia, and calvarial hyperostosis	21
COX6A2	Mitochondrial complex IV deficiency	3
COX6B1	Mitochondrial complex IV deficiency	11
CPN1	Carboxypeptidase N deficiency	40
CPS1	Carbamoylphosphate synthetase I deficiency	288
CPT1A	CPT1A deficiency	151
CPT2	CPT2 deficiency	169
CTC1	Cerebroretinal microangiopathy with calcifications and cysts	141
CTH	Cystathioninuria	108
CTNS	Cystinosis	114
CTSA	Galactosialidosis	76
CTSC	Haim-Munk syndrome	105
CTSK	Pycnodysostosis	75
CYC1	Mitochondrial complex III deficiency, nuclear type 6	11
CYP11B1	Adrenal hyperplasia, congenital, due to 11-beta-hydroxylase deficiency	98
CYP21A2	Adrenal hyperplasia, congenital, due to 21-hydroxylase deficiency	49
CYP24A1	Infantile hypercalcemia	138
CYP27A1	Cerebrotendinous xanthomatosis	131
DARS1	Hypomyelination with brainstem and spinal cord involvement and leg spasticity	83
DBT	Maple syrup urine disease	65
DCAF17	Woodhouse-Sakati syndrome	35
DCHS1	Van Maldergem syndrome	131
DCLRE1C	Omenn syndrome	58
DCPS	Al-Raqad syndrome	65
DDC	Aromatic L-amino acid decarboxylase deficiency	90
DDX11	Warsaw breakage syndrome	164
DGUOK	Mitochondrial DNA depletion syndrome 3 (hepatocerebral type)	63
DHCR24	Desmosterolosis	82
DHCR7	Smith-Lemli-Opitz syndrome	144
DHODH	Miller syndrome	80
DHTKD1	2-aminoadipic 2-oxoadipic aciduria	135
DIS3L2	Perlman syndrome	47
DLAT	Pyruvate dehydrogenase E2 deficiency	66
DLD	Dihydrolipoamide dehydrogenase deficiency	78
DMGDH	Dimethylglycine dehydrogenase deficiency	182
DPYS	Dihydropyrimidinuria	149
DSG1	Erythroderma, congenital, with palmoplantar keratoderma, hypotrichosis, and hyper IgE	37
DYM	Dyggve-Melchior-Clausen disease	98
ECM1	Urbach-Wiethe disease	105
EFL1	Shwachman-Diamond syndrome	156
EIF2AK3	Wolcott-Rallison syndrome	40
EIF4A3	Richieri-Costa-Pereira syndrome	5
EMG1	Bowen-Conradi syndrome	33
EML1	Band heterotopia	38
EPG5	Vici syndrome	132
ESCO2	Roberts syndrome	90
ETFA	Glutaric acidemia	75
ETFB	Glutaric acidemia	91
ETFDH	Glutaric acidemia	166
ETHE1	Ethylmalonic encephalopathy	51
EVC	Ellis-van Creveld syndrome	103
EVC2	Ellis-van Creveld syndrome	162
F10	Factor X deficiency	75
F12	Factor XII deficiency	92
F13B	Factor XIIIB deficiency	113
FAH	Tyrosinemia, type I	112
FAM20C	Raine syndrome	76
FANCC	Fanconi anemia, complementation group C	57
FAR1	Peroxisomal fatty acyl-CoA reductase 1 disorder	8
FARSB	Rajab syndrome	71
FAT4	Van Maldergem syndrome, Hennekam lymphangiectasia-lymphedema syndrome	258
FBP1	Fructose-1,6-bisphosphatase deficiency	72
FBXL4	Mitochondrial DNA depletion syndrome 13 (encephalomyopathic type)	44
FDFT1	Squalene synthase deficiency	120
FDXR	Auditory neuropathy and optic atrophy	51
FERMT1	Kindler syndrome	117
FGA	Fibrinogen deficiencies	108
FGB	Fibrinogen deficiencies	47
FGG	Fibrinogen deficiencies	49
FH	Fumarase deficiency	103
FIBP	Thauvin-Robinet-Faivre syndrome	26
FIG4	Yunis-Varon syndrome	126
FITM2	Siddiqi syndrome	18
FMO3	Trimethylaminuria	111
FOLR1	Neurodegeneration due to cerebral folate transport deficiency	45
FOXE1	Bamforth-Lazarus syndrome	25
FOXRED1	Mitochondrial complex I deficiency, nuclear type 19	123
FRAS1	Fraser syndrome	253
FREM1	Manitoba oculotrichoanal syndrome	209
FREM2	Fraser syndrome	193
FUCA1	Fucosidosis	75
G6PC	Glycogen storage disease Ia	80
G6PC3	Dursun syndrome	43
GAA	Glycogen storage disease II	285
GALC	Krabbe disease	177
GALE	Galactose epimerase deficiency	126
GALK1	Galactokinase deficiency with cataracts	92
GALNT3	Hyperphosphatemic familial tumoral calcinosis	99
GALT	Galactosemia	116
GAMT	Autosomal recessive cerebral creatine deficiency syndrome	65
GAN	Autosomal recessive giant axonal neuropathy	59
GATM	Autosomal recessive cerebral creatine deficiency syndrome	15
GBA	Gaucher disease	93
GBE1	Glycogen storage disease IV	136
GCDH	Glutaric aciduria	131
GDF1	Right atrial isomerism	23
GH1	Kowarski syndrome	30
GLDC	Glycine encephalopathy	317
GLUL	Congenital glutamine deficiency	34
GM2A	GM2-gangliosidosis, AB variant	27
GMPPA	Alacrima, achalasia, and mental retardation syndrome	63
GNE	Nonaka myopathy	98
GNMT	Glycine N-methyltransferase deficiency	37
GNPAT	Rhizomelic chondrodysplasia punctata	60
GORAB	Geroderma osteodysplasticum	30
GP1BA	Bernard-Soulier syndrome	11
GP1BB	Bernard-Soulier syndrome	5
GP9	Bernard-Soulier syndrome	7
GPC6	Autosomal recessive omodysplasia	25
GPD1	Transient infantile hypertriglyceridemia	64
GPNMB	Amyloidosis cutis dyschromica	68
GPSM2	Chudley-McCullough syndrome	119
GRHPR	Primary hyperoxaluria	90
GRIP1	Fraser syndrome	51
GRK1	Oguchi disease	32
GSS	Glutathione synthetase deficiency	107
GTPBP2	Jaberi-Elahi syndrome	29
GYS1	Glycogen storage disease 0, muscle	149
GYS2	Glycogen storage disease 0, liver	187
H6PD	Cortisone reductase deficiency	151
HADH	3-hydroxyacyl-CoA dehydrogenase deficiency	85
HADHA	LCHAD deficiency	174
HADHB	Trifunctional protein deficiency	112
HAMP	Hemochromatosis, type 2B	6
HBB	Sickle cell anemia	62
HEXA	Tay-Sachs disease	135
HEXB	Sandhoff disease	136
HFE	Hemochromatosis, type 1	35
HGD	Alkaptonuria	116
HIBCH	3-hydroxyisobutryl-CoA hydrolase deficiency	92
HJV	Hemochromatosis, type 2A	115
HLCS	Holocarboxylase synthetase deficiency	124
HMGCL	HMG-CoA lyase deficiency	66
HMGCS2	HMG-CoA synthase-2 deficiency	134
HMX1	Oculoauricular syndrome	10
HOGA1	Primary hyperoxaluria	91
HPD	Tyrosinemia, type III	70
HPGD	Cranioosteoarthropathy	55
HSD11B2	Apparent mineralocorticoid excess	27
HSPA9	Even-plus syndrome	27
HSPG2	Schwartz-Jampel syndrome, type 1	438
HTT	Lopes-Maciel-Rodan syndrome	56
HYLS1	Hydrolethalus syndrome	16
IGKC	Kappa light chain deficiency	2
IHH	Acrocapitofemoral dysplasia	43
IKBKAP	Dysautonomia, familial	108
IMPAD1	Chondrodysplasia with joint dislocations, GPAPP type	35
INSR	Rabson-Mendenhall syndrome	129
IRX5	Hamamy syndrome	22
ITGA2B	Glanzmann thrombasthenia	144
ITGB3	Glanzmann thrombasthenia	141
IVD	Isovaleric acidemia	121
JUP	Naxos disease	130
KCNE1	Jervell and Lange-Nielsen syndrome	22
KCNJ10	SESAME syndrome	42
KCNQ1	Jervell and Lange-Nielsen syndrome	124
KIAA1109	Alkuraya-Kucinskas syndrome	194
KIFBP	Goldberg-Shprintzen megacolon syndrome	17
KLKB1	Prekallikrein deficiency	124
L2HGDH	L-2-hydroxyglutaric aciduria	104
LAMB2	Pierson syndrome	207
LARP7	Alazami syndrome	72
LBR	Greenberg skeletal dysplasia	82
LCAT	Norum disease	60
LCT	Congenital lactase deficiency	116
LDHA	Glycogen storage disease XI	56
LEP	Leptin deficiency	3
LEPR	Leptin receptor deficiency	54
LHCGR	Leydig cell hypoplasia with pseudohermaphroditism	89
LIAS	Hyperglycinemia, lactic acidosis, and seizures	59
LIFR	Schwartz-Jampel syndrome, type 2	77
LIPA	Wolman disease	77
LMBR1	Acheiropody	48
LONP1	CODAS syndrome	90
LRMDA	Albinism, oculocutaneous, type VII	22
LRPPRC	Leigh syndrome, French-Canadian type	92
LTC4S	Leukotriene C4 synthase deficiency	20
LYRM7	Mitochondrial complex III deficiency, nuclear type 8	6
LYST	Chediak-Higashi syndrome	160
MAN2B1	Alpha-mannosidosis	242
MANBA	Beta-mannosidosis	160
MASP1	3MC syndrome	171
MASP2	MASP2 deficiency	122
MCCC1	3-Methylcrotonyl-CoA carboxylase deficiency	162
MCCC2	3-Methylcrotonyl-CoA carboxylase deficiency	182
MCOLN1	Mucolipidosis IV	68
MECR	Childhood-onset dystonia with optic atrophy and basal ganglia abnormalities	40
MEFV	Familial Mediterranean fever	95
MEGF8	Carpenter syndrome	99
MGME1	Mitochondrial DNA depletion syndrome 11	41
MGP	Keutel syndrome	11
MITF	COMMAD syndrome	44
MKKS	McKusick-Kaufman syndrome	89
MMADHC	Methylmalonic aciduria and homocystinuria, cblD type	64
MOCOS	Xanthinuria	123
MPV17	Mitochondrial DNA depletion syndrome 6 (hepatocerebral type)	50
MTFMT	Mitochondria complex I deficiency,nuclear type 27	63
MTHFD1	Combined immunodeficiency and megaloblastic anemia with or without hyperhomocysteinemia	105
MTTP	Abetalipoproteinemia	60
MVK	Mevalonic aciduria	84
MYH3	Contractures, pterygia, and variable skeletal fusions syndrome	407
MYMK	Carey-Fineman-Ziter syndrome	15
NAGA	Kanzaki disease	114
NAGS	N-acetylglutamate synthase deficiency	45
NBEAL2	Gray platelet syndrome	153
NBN	Nijmegen breakage syndrome	105
NCAPG2	Khan-Khan-Katsanis syndrome	42
NDUFA10	Mitochondrial complex I deficiency, nuclear type 22	90
NDUFA11	Mitochondrial complex I deficiency, nuclear type 14	10
NDUFA6	Mitochondrial complex I deficiency, nuclear type 33	40
NDUFA9	Mitochondrial complex I deficiency, nuclear type 26	88
NDUFAF1	Mitochondrial complex I deficiency, nuclear type 11	61
NDUFAF2	Mitochondrial complex I deficiency, nuclear type 10	20
NDUFAF3	Mitochondrial complex I deficiency, nuclear type 18	47
NDUFAF4	Mitochondrial complex I deficiency, nuclear type 15	24
NDUFAF5	Mitochondrial complex I deficiency, nuclear type 16	82
NDUFAF6	Mitochondrial complex I deficiency, nuclear type 17	74
NDUFAF8	Mitochondrial complex I deficiency, nuclear type 34	2
NDUFB3	Mitochondrial complex I deficiency, nuclear type 25	17
NDUFB8	Mitochondrial complex I deficiency, nuclear type 32	34
NDUFS1	Mitochondrial complex I deficiency, nuclear type 5	172
NDUFS2	Mitochondrial complex I deficiency, nuclear type 6	79
NDUFS3	Mitochondrial complex I deficiency, nuclear type 8	81
NDUFS4	Mitochondrial complex I deficiency, nuclear type 1	42
NDUFS6	Mitochondrial complex I deficiency, nuclear type 9	29
NDUFS7	Mitochondrial complex I deficiency, nuclear type 3	38
NDUFS8	Mitochondrial complex I deficiency, nuclear type 2	36
NDUFV1	Mitochondrial complex I deficiency, nuclear type 4	157
NDUFV2	Mitochondrial complex I deficiency, nuclear type 7	52
NECTIN1	Cleft lip/palate-ectodermal dysplasia syndrome	28
NEU1	Neuraminidase deficiency	76
NHLRC2	FINCA syndrome	77
NPC1	Niemann-Pick disease	226
NPC2	Niemann-Pick disease	31
NPPA	Atrial standstill type 2	17
NPR2	Acromesomelic dysplasia, Maroteaux type	90
NR2E3	Enhanced S-cone syndrome	12
NRXN1	Pitt-Hopkins-like syndrome	154
NUBPL	Mitochondrial complex I deficiency, nuclear type 21	48
NXN	Autosomal recessive Robinow syndrome	18
OCLN	Pseudo-TORCH syndrome	43
OGDH	Alpha-ketoglutarate dehydrogenase deficiency	76
OTULIN	Autoinflammation, panniculitis, and dermatosis syndrome	7
PANK2	HARP syndrome	93
PC	Pyruvate carboxylase deficiency	222
PCCA	Propionicacidemia	191
PCCB	Propionicacidemia	214
PDE10A	Infantile-onset limb and orofacial dyskinesia	35
PDHX	Pyruvate dehydrogenase E3-binding protein deficiency	73
PDP1	Pyruvate dehydrogenase phosphatase deficiency	7
PET100	Mitochondrial complex IV deficiency	8
PEX5	Rhizomelic chondrodysplasia punctata	112
PEX7	Rhizomelic chondrodysplasia punctata	67
PFKM	Glycogen storage disease VII	168
PGAM2	Glycogen storage disease X	82
PHGDH	Neu-Laxova syndrome	111
PHKG2	Glycogen storage disease IXc	31
PHYH	Refsum disease	86
PIGL	CHIME syndrome	34
PIK3C2A	Oculoskeletodental syndrome	122
PKLR	Pyruvate kinase deficiency	145
PLG	Plasminogen deficiency	97
PLOD3	Lysyl hydroxylase 3 deficiency	140
PNPLA6	Boucher-Neuhauser syndrome	167
PNPO	Pyridoxamine 5'-phosphate oxidase deficiency	58
POLE	FILS syndrome	166
POLG	Mitochondrial DNA depletion syndrome 4B (MNGIE type); Mitochondrial DNA depletion syndrome 4A (Alpers type)	281
POLG2	Mitochondrial DNA depletion syndrome 16 (hepatic type)	91
POLR3A	Wiedemann-Rautenstrauch syndrome	217
PRDM5	Brittle cornea syndrome	41
PRG4	Camptodactyly-arthropathy-coxa vara-pericarditis syndrome	98
PRODH	Hyperprolinemia	72
PRSS1	Trypsinogen deficiency	61
PSAP	Saposin A deficiency	67
PSAT1	Neu-Laxova syndrome	74
PTH1R	Eiken syndrome	31
PTPN14	Choanal atresia and lymphedema	84
PYGL	Glycogen storage disease VI	277
PYGM	McArdle disease(Glycogen storage V)	305
RAB23	Carpenter syndrome	32
RAB33B	Smith-McCort dysplasia	22
RAB3GAP2	Martsolf syndrome	80
RAG1	Omenn syndrome	116
RAG2	Omenn syndrome	61
RBBP8	Jawad syndrome	78
RECQL4	Baller-Gerold syndrome	115
RFX6	Mitchell-Riley syndrome	43
RIPK4	CHAND syndrome	46
RLBP1	Bothnia retinal dystrophy	47
RNF168	RIDDLE syndrome	36
RNU4ATAC	Roifman syndrome	16
ROGDI	Kohlschutter-Tonz syndrome	29
ROR2	Autosomal recessive Robinow syndrome	102
RPIA	Ribose 5-phosphate isomerase deficiency	48
RRM2B	Mitochondrial DNA depletion syndrome 8A (encephalomyopathic type with renal tubulopathy); Mitochondrial DNA depletion syndrome 8B (MNGIE type)	60
RSPO2	Tetraamelia syndrome	40
RSPO4	Anonychia congenita	54
SAG	Oguchi disease	44
SAR1B	Chylomicron retention disease	29
SARS2	Hyperuricemia, pulmonary hypertension, renal failure, and alkalosis syndrome	133
SBDS	Shwachman-Diamond syndrome	71
SC5D	Lathosterolosis	56
SCARF2	Van den Ende-Gupta syndrome	29
SCO1	Mitochondrial complex IV deficiency	55
SDHA	Mitochondrial complex II deficiency	162
SDHAF1	Mitochondrial complex II deficiency	11
SDHD	Mitochondrial complex II deficiency	31
SEC23A	Craniolenticulosutural dysplasia	150
SELENBP1	Extraoral halitosis	82
SERPINA1	Alpha1 anti-trypsine deficiency	69
SERPINB7	Palmoplantar keratoderma, Nagashima type	57
SERPINF2	Alpha-2-plasmin inhibitor deficiency	31
SFRP4	Pyle disease	44
SGO1	Chronic atrial and intestinal dysrhythmia	50
SH3PXD2B	Frank-ter Haar syndrome	33
SI	Sucrase-isomaltase deficiency	493
SIL1	Marinesco-Sjogren syndrome	36
SKIV2L	Trichohepatoenteric syndrome	138
SLC10A2	Primary bile acid malabsorption	50
SLC12A3	Gitelman syndrome	279
SLC17A5	Salla disease	79
SLC22A12	Renal hypouricemia	91
SLC22A5	Systemic primary carnitine deficiency	153
SLC25A13	Citrullinemia, type II	164
SLC25A20	Carnitine-acylcarnitine translocase deficiency	72
SLC25A4	Mitochondrial DNA depletion syndrome 12B (cardiomyopathic type) AR	33
SLC26A2	De la Chapelle dysplasia	142
SLC26A4	Pendred syndrome	273
SLC29A3	Histiocytosis-lymphadenopathy plus syndrome	87
SLC2A10	Arterial tortuosity syndrome	97
SLC2A2	Fanconi-Bickel syndrome	91
SLC2A9	Renal hypouricemia	103
SLC33A1	Congenital cataracts, hearing loss, and neurodegeneration	58
SLC34A1	Infantile hypercalcemia	140
SLC35D1	Schneckenbecken dysplasia	43
SLC37A4	Glycogen storage disease Ib	33
SLC39A4	Acrodermatitis enteropathica	61
SLC46A1	Hereditary folate malabsorption	41
SLC4A11	Corneal endothelial dystrophy and perceptive deafness	169
SLC52A2	Brown-Vialetto-Van Laere syndrome	51
SLC52A3	Brown-Vialetto-Van Laere syndrome	60
SLC6A19	Hartnup disorder	191
SLC6A9	Glycine encephalopathy with normal serum glycine	103
SLC7A7	Lysinuric protein intolerance	126
SLURP1	Meleda disease	9
SMARCAL1	Schimke immunoosseous dysplasia	129
SMG9	Heart and brain malformation syndrome	51
SMOC2	Dentin dysplasia, type I	45
SMPD1	Niemann-Pick disease	137
SNAP29	Cerebral dysgenesis, neuropathy, ichthyosis, and palmoplantar keratoderma syndrome	28
SOST	Van Buchem disease	16
SPART	Troyer syndrome	120
SPG21	Mast syndrome	33
SPINK5	Netherton syndrome	114
SPRTN	Ruijs-Aalfs syndrome	22
SRD5A3	Kahrizi syndrome	30
STN1	Cerebroretinal microangiopathy with calcifications and cysts	34
SUCLA2	Mitochondrial DNA depletion syndrome 5 (encephalomyopathic with or without methylmalonic aciduria)	85
SUCLG1	Mitochondrial DNA depletion syndrome 9 (encephalomyopathic type with methylmalonic aciduria)	112
SUGCT	Glutaric aciduria	80
SUOX	Sulfite oxidase deficiency	89
TACO1	Mitochondrial complex IV deficiency	27
TACSTD2	Gelatinous drop-like corneal dystrophy	30
TAF6	Alazami-Yuan syndrome	51
TALDO1	Transaldolase deficiency	115
TAT	Tyrosinemia, type II	84
TBC1D24	DOORS syndrome	51
TBX15	Cousin syndrome	40
TBX19	Isolated adrenocorticotropic hormone deficiency	54
TBXAS1	Ghosal hematodiaphyseal syndrome	143
TCN2	Transcobalamin II deficiency	36
TELO2	You-Hoover-Fong syndrome	80
TF	Atransferrinemia	65
TFR2	Hemochromatosis, type 3	50
TGDS	Catel-Manzke syndrome	73
TH	Segawa syndrome	89
THOC6	Beaulieu-Boycott-Innes syndrome	40
TIMMDC1	Mitochondrial complex I deficiency, nuclear type 31	22
TK2	Mitochondrial DNA depletion syndrome 2 (myopathic type)	85
TMCO1	Craniofacial dysmorphism, skeletal anomalies, and mental retardation syndrome	34
TMEM126B	Mitochondrial complex I deficiency, nuclear type 29	26
TMEM70	Mitochondrial complex V (ATP synthase) deficiency, nuclear type 2	26
TREH	Trehalase deficiency	69
TRH	Thyrotropin-releasing hormone deficiency	7
TRIP11	Achondrogenesis, type IA	101
TTC19	Mitochondrial complex III deficiency, nuclear type 2	46
TTC37	Trichohepatoenteric syndrome	150
TWNK	Mitochondrial DNA depletion syndrome 7 (hepatocerebral type)	82
TXNL4A	Burn-McKeown syndrome	10
TYMP	Mitochondrial DNA depletion syndrome 1 (MNGIE type)	95
UBE3B	Kaufman oculocerebrofacial syndrome	95
UBR1	Johanson-Blizzard syndrome	70
UMPS	Orotic aciduria	69
UPB1	Beta-ureidopropionase deficiency	164
UQCC2	Mitochondrial complex III deficiency, nuclear type 7	13
UQCRB	Mitochondrial complex III deficiency, nuclear type 3	26
UQCRC2	Mitochondrial complex III deficiency, nuclear type 5	32
UQCRFS1	Mitochondrial complex III deficiency, nuclear type 10	8
UQCRQ	Mitochondrial complex III deficiency, nuclear type 4	16
USB1	Poikiloderma with neutropenia	42
USP18	Pseudo-TORCH syndrome	17
VPS13A	Choreoacanthocytosis	220
VPS13B	Cohen syndrome	367
VWF	von Willibrand disease	268
WNT10A	Schopf-Schulz-Passarge syndrome	63
WNT3	Tetraamelia syndrome	30
WNT7A	Fuhrmann syndrome	49
WRN	Werner syndrome	163
XDH	Xanthinuria	214
YY1AP1	Grange syndrome	76
ZNF469	Brittle cornea syndrome	24
ZNHIT3	PEHO syndrome	32
