# Supplementary material for: The prevalence, genetic complexity and population-specific founder effects of human autosomal recessive disorders
Source: NPJ Genom Med. 2021 Jun 2;6:41. doi: 10.1038/s41525-021-00203-x (PMC8172936; doi:10.1038/s41525-021-00203-x)
Supplement: Supplementary file 4 — Supplementary Data 3 [file 41525_2021_203_MOESM4_ESM.xlsx]

## Sheet: Table S3
				Pathogenic variant carriers per 10,000 individuals
Disease	Gene	rsID	Consequence	European	Finnish	Ashkenazim	Latino	South Asian	East Asian	African
Biotinidase deficiency	BTD	rs13078881	Asp444His	396.4	555.8	327.9	181.5	368.8	1	63.7
Hemochromatosis, type 1	HFE	rs1800562	Cys282Tyr	1153	700	239	279	44.4	3	208
Neurodegeneration due to cerebral folate transport deficiency	FOLR1	rs144637717	Splicing defect	22	4.8	63.7	15.2	140.5	0.5	5.6
Infantile hypercalcemia	SLC34A1	rs1460573878	Val91_Ala97del	254.9	273.8	88.8	53.6	102.6	1	38.9
Infantile-onset limb and orofacial dyskinesia	PDE10A	rs746860767	Val522Gly	20.5	168.1	1	0.9	0.7	7.2	3.1
Hyperprolinemia	PRODH	rs2904552	Arg431His	1043.3	479.6	1145.5	477.6	448.4	6	326.7
Glutaric aciduria	SUGCT	rs137852860	Arg336Trp	80.8	60.7	15.5	3.7	4	0.5	10.4
Leukotriene C4 synthase deficiency	LTC4S	rs137887093	Splicing defect	28	19.6	127.5	6.1	13.8	1	4.9
Cystic fibrosis	CFTR	rs113993959	Gly542X	7.1	0	29	15.3	0	0	0.8
Cystic fibrosis	CFTR	rs1801178	Phe508del	248	48.7	112	76.2	39.9	0	52.1
Cystic fibrosis	CFTR	rs75527207	Gly551Asp	7.9	0	0	0	0	0	0
Cystic fibrosis	CFTR	rs77010898	Trp1282X	2.8	0	193	0	0	0	0
Sickle cell anemia	HBB	rs334	Glu6Val	1.2	0	0	42.9	12.4	0	898
Wilson disease	ATP7B	rs28942074	Arg778Leu	0	0	0	0	0	37.9	0
Wilson disease	ATP7B	rs76151636	His1069Gln	30.5	8.8	106	9.6	0	0	0.8
Tay-Sachs disease	HEXA	rs387906309	Frameshift	8.1	4.8	258	0.6	2.6	0	3.2
Alpha1 anti-trypsine deficiency	SERPINA1	rs28929474	Glu366Lys	367	359	168	75.7	1.3	0	49.7
Hereditary fructose intolerance	ALDOB	rs1800546	Ala150Pro	97.3	91.6	40.5	32.7	6.5	0	15.2
Canavan disease	ASPA	rs28940279	Glu285Ala	1.2	0	185	0	0	0	1.6
Sucrose-isomaltase deficiency	SI	rs121912615	Val577Gly	54.2	12	62	6.4	12.9	0	4.9
Sucrose-isomaltase deficiency	SI	rs121912616	Gly1073Asp	46.3	0.8	0	10.8	8.5	0	16.1
Gaucher disease	GBA	rs76763715	Asn409Ser	40.9	26.3	538	15.2	0.7	0	4
Pendred syndrome	SLC26A4	rs111033212	Phe335Leu	9.8	0.8	10.6	0.3	24.8	2.5	1.2
Wilson disease	ATP7B	rs41292782	Thr991Met	24.3	2.8	4.8	1.7	0.3	1	5
3-hydroxyacyl-CoA dehydrogenase deficiency	HADH	rs140413151	Pro215Thr	30.9	0.4	13.5	15.8	3.9	1	5.2
McArdle disease	PYGM	rs116987552	Arg50X	50.3	9.6	1.9	27.1	0.7	1	14.4
Aminoacylase 1 deficiency	ACY1	rs121912698	Arg353Cys	41.3	32.2	27	10.7	20.3	1	4.8
CPT2 deficiency	CPT2	rs74315294	Ser113Leu	18.4	2	75.2	8.7	4.6	2.5	3.6
Primary bile acid malabsorption	SLC10A2	rs72547505	Thr262Met	7	3.6	26	2	0.7	3	1.2
Glycogen storage disease II	GAA	rs386834236	Splicing defect	106	3.1	111	53.9	38.1	4.1	18.7
