# Supplementary material for: The prevalence, genetic complexity and population-specific founder effects of human autosomal recessive disorders
Source: NPJ Genom Med. 2021 Jun 2;6:41. doi: 10.1038/s41525-021-00203-x (PMC8172936; doi:10.1038/s41525-021-00203-x)
Supplement: Supplementary file 5 — Supplementary Data 4 [file 41525_2021_203_MOESM5_ESM.xlsx]

## Sheet: Table S4
			10algo_100%	10algo_70%	10algo_80%	10algo_90%	9algo_100%	CADD	DANN	Eigen	MetaSVM	MutationAssessor	Polyphen2_HVAR	PROVEAN	REVEL	SIFT	VEST3	ClinVar
		Pearson's r	0.675385	0.554908	0.562268	0.675385	0.675375	0.32647	0.377247	0.362362	0.611388	0.34062	0.418008	0.462739	0.548707	0.270626	0.529202	0.610104
		p	9.439e-15	1.727e-09	9.439e-10	9.439e-15	9.451e-15	0.0008625	0.0001007	0.0001963	1.115e-11	0.0004914	1.364e-05	1.104e-06	2.841e-09	0.006197	1.274e-08	3.273e-11
		Estimated incidence (1 case in x births)
Disease	Population	Reported Incidence	10algo_100%	10algo_70%	10algo_80%	10algo_90%	9algo_100%	CADD	DANN	Eigen	MetaSVM	MutationAssessor	Polyphen2	PROVEAN	REVEL	SIFT	VEST3	ClinVar
Sickle cell anemia	AFR	500	475	465	467	475	475	460	284	465	461	284	474	287	277	282	278	477
Gaucher disease	AJ	750	1028	879	884	1028	1028	545	884	884	529	727	946	819	562	819	753	1028
Alpha1 anti-trypsine deficiency	EUR	2500	1906	248	1787	1906	1906	234	245	281	1257	211	267	243	232	237	1251	2167
Cystic fibrosis	EUR	3000	1696	252	1250	1696	1696	150	160	161	162	970	187	1310	120	231	129	2396
Tay-Sachs disease	AJ	3500	3884	3839	3839	3884	3884	2094	3839	3839	3839	3839	3839	3793	3793	3793	3884	3884
Familial dysautonomia	AJ	3700	5401	4776	4842	5401	5401	873	973	1325	5401	1298	1325	1516	4842	1334	3774	5560
Stargardt disease	Global	9000	2379	742	1129	2379	2379	49	149	111	133	153	645	163	76	157	213	8523
Canavan disease	AJ	9950	8587	8587	8587	8587	8587	5770	5857	5857	5770	8587	5857	8587	5857	5857	8587	8908
Hydrolethalus syndrome	FIN	20000	10870	9127	9127	10870	10870	8772	8772	8772	9127	8848	9048	10870	9127	8848	8970	10870
Pseudoxanthoma elasticum	Global	50000	8448	1867	4028	8448	8448	1068	1808	1476	1616	1564	1160	1648	1174	1311	4675	12707
Cystic fibrosis	AFR	17000	7814	672	4439	7814	7814	274	299	307	286	3239	325	1353	243	548	441	12772
Dihydrolipoamide dehydrogenase deficiency	AJ	41500	11416	11416	11416	11416	11416	10742	10965	10965	11416	11416	10965	10965	11416	10742	11186	13004
Aspartylglucosaminuria	FIN	18500	12723	12469	12469	12723	12723	3396	12469	12469	12469	12469	12469	12469	3396	12469	3432	14557
Citrullinemia, type II	EAS	165000	1845	1609	1685	1845	1845	1098	1223	1300	1637	1591	1564	1262	1121	1248	1448	14663
Median Chain Acyl-CoA dehydrogenase deficiency	EUR	17000	13124	6543	7005	13124	13124	5075	6127	6326	4929	6744	12255	6386	4821	6605	5954	16950
Glycogen storage disease II	EUR	40000	10041	7624	8838	10041	10041	362	6636	6921	6388	5653	6936	7210	5743	7052	8033	19763
Systemic primary carnitine deficiency	EAS	40000	10929	7816	8344	10929	10929	3630	4699	5986	8194	5874	7133	6086	7045	6547	7957	27248
Sucrase-isomaltase deficiency	EUR	5000	4653	1326	2223	4653	4653	868	1248	1210	1788	1014	1104	1193	1191	1066	2089	35088
PEHO syndrome	FIN	78000	44248	44248	44248	44248	44248	42554	43291	43291	44248	42554	43291	44248	44248	44248	44248	44248
Wilson disease	Global	7875	10684	4639	5936	10684	10684	1382	2114	2868	1556	3669	2473	3365	1466	3291	3939	44445
Shwachman-Diamond syndrome	Global	80000	31868	22884	26526	31868	31868	37	37	39	22785	6923	80	9872	15823	87	16836	51813
von Willibrand disease	Global	5050	15175	2588	6814	15175	15175	235	319	759	2729	620	1005	2357	1494	975	1038	52632
Glycine encephalopathy	FIN	55000	33160	3856	29842	33160	33160	781	3313	3542	786	28426	3852	20791	787	3597	815	57804
Hereditary fructose intolerance	Global	25000	13193	8810	10858	13193	13193	6943	7227	7622	8512	7815	11615	9287	8251	7549	10320	58140
LCHAD deficiency	FIN	62000	48544	43860	45663	48544	48544	1558	33558	1574	39526	39683	37454	1639	1594	1590	40323	65790
Pyruvate kinase deficiency	EUR	20000	35715	9464	12500	35715	35715	3340	3653	9129	3241	10225	16892	9675	3290	8738	4589	66226
Galactosemia	EUR	50000	57804	45663	50762	57804	57804	34365	35843	43669	27323	47847	50506	46949	28572	38760	36102	77520
McArdle disease(Glycogen storage V)	EUR	100000	13316	5845	7592	13316	13316	4032	4909	4634	4217	5278	5603	5743	4250	6321	6100	87720
Primary hyperoxaluria	Global	58000	28836	44	44	28836	28836	34	43	44	9200	38	44	39	38	44	35	95184
Gaucher disease	Global	75000	78125	35212	38462	78125	78125	1627	31747	30582	1488	6649	46512	32895	1599	27778	5440	107643
Plasminogen deficiency	Global	625000	45046	7777	15949	45046	44844	1013	1771	1917	22728	775	1749	2825	9064	2039	7297	117509
Systemic primary carnitine deficiency	Global	100000	30121	19961	26955	30121	30121	6753	7667	8147	25840	16130	9024	8197	18149	8844	9196	127227
Short Chain Acyl-CoA dehydrogenase deficiency	Global	42500	54946	15	15	54946	54946	13	13	15	637	13	13	13	15	13	15	176367
Gitelman syndrome	Global	40000	19268	7417	11669	19268	19268	3488	4296	4980	9642	4013	7532	5595	6687	4590	3567	201208
Mitochondrial complex I deficiency	Global	25500	20931	4019	8450	20931	20931	9	9	657	3798	2245	760	3147	2728	3	2461	217003
VLCAD deficiency	Global	80000	84034	30396	45046	84034	84034	5907	28012	11615	9289	28902	28986	27248	11274	2770	11807	246914
Fibrinogen deficiencies	Global	200000	39247	23624	28523	39247	39247	9426	10776	12240	20834	9116	13228	17362	17826	12316	21617	252636
Hartnup disorder	Global	30000	32259	17731	21506	32259	32259	8668	11849	13928	19380	9176	10858	21835	14410	10753	15016	259068
Tay-Sachs disease	Global	320000	56498	33004	35212	56498	56498	17483	31949	22936	23697	25126	32574	28902	23420	26526	33223	265958
Smith-Lemli-Opitz syndrome	Global	40000	83334	31646	46949	83334	83334	14327	33445	23585	1024	26738	25000	31153	10627	2	40817	286533
Glycogen storage disease IV	Global	700000	51283	20203	30770	51283	51283	7269	11050	12788	22625	13928	29155	15198	12854	16421	20284	370371
Netherton syndrome	Global	200000	135318	22223	91744	135318	135318	2791	2491	10406	111608	2540	3146	16208	76336	2947	13298	384616
Wolman disease	EUR	350000	239235	194553	208334	239235	239235	90091	126904	140253	208769	141044	176057	116551	178572	87720	135136	404859
Maple syrup urine disease	Global	185000	74020	46083	54437	74020	74020	11002	16475	19802	21363	35920	36497	24710	22957	13624	29079	406009
Isovaleric acidemia	EUR	250000	155764	38023	131753	155764	155764	25000	81968	89	25446	134229	37175	35461	16836	88	33004	431035
3-Methylcrotonyl-CoA carboxylase deficiency	Global	36000	42248	15480	20921	42248	42248	5421	8621	10267	6703	17986	12756	13699	7994	12920	17065	435920
3-Methylcrotonyl-CoA carboxylase deficiency	EUR	40000	42882	17453	22080	42882	42882	5217	11014	14045	8850	20326	17007	14815	10310	13038	19494	487093
Cystic fibrosis	EAS	31000	54055	3630	21098	54055	54055	111	472	845	853	6147	1987	27174	112	712	150	515464
Tyrosinemia, type I	EUR	16000	196464	76924	86957	196464	196464	63695	77520	69931	59524	64517	72464	63695	61729	86957	118624	529101
Cerebrotendinous xanthomatosis	Global	1000000	78741	1841	1929	78741	78741	1458	1600	1685	2054	1556	1588	1687	1841	1618	34014	571429
Glycogen storage disease Ia	Global	125000	250000	188324	204919	250000	250000	31949	37175	35336	207040	38315	53764	187618	54645	157978	160514	574713
Werner syndrome	EAS	30000	150151	21882	48781	150151	150151	4766	7342	8757	144093	7176	8601	10450	44445	9346	16287	662252
Fraser syndrome	Global	200000	36577	1333	3690	36577	36577	105	135	111	8678	167	211	342	1687	411	611	705299
Tyrosinemia, type I	Global	100000	77520	46729	51021	77520	77520	35843	48781	44053	34723	34014	45663	35088	37879	42736	57143	781250
Adenine phosphoribosyltransferase deficiency	EAS	27000	177620	40651	42373	177620	177620	33558	35972	30582	22884	35715	39371	38462	28736	34247	141844	813009
Autosomal recessive Alport syndrome	Global	50000	16130	6689	8489	16130	16130	1643	4259	3118	2193	4385	2056	3654	2925	3607	8313	879508
Alkaptonuria	EUR	19000	184843	93458	115474	184843	184843	50000	67115	75758	38315	75188	94340	83334	40000	87720	128535	900901
Alstrom syndrome	EUR	1000000	105709	102146	105709	105709	105709	1574	3426	4762	105709	4979	2001	105709	104494	105709	54348	952381
Glycine encephalopathy	EUR	63000	49702	15699	23316	49702	49702	3036	10205	8394	3203	14706	15175	11521	3432	12821	4821	960615
Glycogen storage disease III	EUR	100000	33784	14904	18519	33784	33784	3176	3654	3646	21009	5257	6460	8104	11535	952	10267	990100
Citrullinemia, type I	Global	57000	270271	96154	143679	270271	270271	11403	19084	71429	10650	62112	190840	21142	12034	101937	21882	1176471
Jervell and Lange-Nielsen syndrome	FIN	200000	859994	221592	678979	859994	859994	3329	3331	221592	87852	3364	221592	3347	87852	3331	158660	1242545
Sandhoff disease	Global	422000	225734	105821	113896	225734	225734	70423	92593	90910	75188	81968	96154	93458	78125	88496	119190	1356853
Jervell and Lange-Nielsen syndrome	Global	395834	266589	119561	174872	266589	266589	7660	8081	80646	15217	8006	96201	7717	16011	9100	22640	1443898
Alkaptonuria	Global	625000	254453	88496	102881	254453	254453	21142	35843	42554	18282	35588	107992	38611	25126	64517	115474	1449276
Ellis-van Creveld syndrome	Global	130000	204499	17287	24349	204499	204499	500	807	3107	23409	867	1412	6040	12231	1022	7405	1934236
Cystinosis	EUR	26000	257070	167225	177305	257070	257070	20492	22728	24692	18019	25446	136613	80000	59524	2	43669	2008033
Nijmegen breakage syndrome	Global	100000	452489	20203	21599	452489	452489	5989	5886	6049	22272	7089	9892	17922	48544	7820	25840	2415459
Propionicacidemia	EUR	100000	54976	13967	24625	54976	54976	7723	10650	10719	4386	17544	19494	13334	9381	95	13405	2604167
Alpha-mannosidosis	Global	500000	48310	27248	37454	48310	48310	4544	13141	9753	28736	11338	11807	11588	15016	18249	17794	2617802
Xanthinuria	Global	69000	32196	6028	9042	32196	32196	6	35	7	25707	6	48	726	230	7	2807	2678955
Lysinuric protein intolerance	EAS	57000	75758	13090	58140	75758	75758	9166	10396	10516	10396	12454	12611	69445	9849	56498	12316	2832862
Werner syndrome	EUR	200000	156007	7774	9905	156007	156007	1533	2330	2416	125629	2098	4279	4398	9297	2281	6192	3039514
Omenn syndrome	Global	87500	249688	37294	61653	249688	246670	3830	4111	7881	21058	5084	22533	20097	8819	73	22873	3852570
Cystinosis	Global	150000	294118	154560	173311	294118	294118	22076	27248	33445	19921	31348	118484	67568	53476	2	58824	4545455
Sjogren-Larsson syndrome	EUR	250000	1100111	209644	271003	1100111	1100111	4367	362319	16	207040	134590	171233	83334	156986	116687	100402	4830918
Fructose-1,6-bisphosphatase deficiency	EUR	350000	273973	178254	214593	273973	273973	108933	147711	140647	198808	157978	176367	162338	159236	188680	151746	4854369
Glycogen storage disease Ib	Global	500000	2785516	26456	48310	2785516	2785516	1699	2785516	1568	2785516	23585	23095	2785516	2785516	757576	12107	4854369
Citrullinemia, type I	EAS	118544	471699	301205	319489	471699	471699	75188	155521	207469	55866	181819	408164	154799	73530	230947	121803	5464481
Adenine phosphoribosyltransferase deficiency	EUR	75000	925926	699301	793651	925926	925926	131579	186916	135686	106045	396826	387597	520834	151286	168919	781250	6369427
Mucolipidosis type IV	Global	40000	900901	309598	392157	900901	900901	15175	35336	42017	425532	154084	60976	214133	261097	52632	193424	6896552
Holocarboxylase synthetase deficiency	Global	87000	318472	128370	161031	318472	318472	33558	62112	78125	14557	46083	82645	173011	59524	63292	152672	7352942
Refsum disease	EUR	1000000	322581	161813	223714	322581	322581	5400	6186	42736	121803	5810	43860	5484	8417	43104	9809	7352942
Pycnodysostosis	Global	794118	1041667	617284	833334	1041667	1041667	159236	218819	440529	299402	571429	653595	540541	386101	2	581396	21186441
Carbamoylphosphate synthetase I deficiency	Global	75000	67568	3946	21882	67568	67568	1573	2379	2285	1750	11561	4014	3661	1885	3146	7934	26809652
Autosomal recessive Alport syndrome	FIN	53000	473037	11927	12524	473037	473037	770	10602	11429	842	162128	831	10736	861	11327	12619	31152648
Acrodermatitis enteropathica	Global	500000	396826	121803	182816	396826	396826	8281	13246	38611	378788	31447	18182	33671	147711	5	66667	39840638
Trichohepatoenteric syndrome	Global	1000000	46383	7093	24577	46383	46383	24	26	1911	33899	26	2427	4854	5466	2721	3223	50530571
Glanzmann thrombasthenia	Global	1000000	43011	12971	23810	43011	43011	3233	4256	5502	8953	2562	5770	13606	7640	5720	11535	61576355
Pyruvate carboxylase deficiency	Global	250000	87720	24331	39841	87720	87720	7464	8829	18976	3315	24814	38911	23202	13055	5076	18833	84033614
Tyrosinemia, type II	Global	250000	735295	255755	393701	735295	735295	112486	159236	144509	141044	283287	126904	172414	128370	270271	303952	387596900
Beta-ureidopropionase deficiency	EAS	6000	20662	884	911	20662	20662	822	840	857	878	812	880	810	830	3	860	396825397
Lysinuric protein intolerance	FIN	60000	45046	37454	37454	45046	45046	32155	33113	37454	37454	34844	33671	38023	33113	33671	36765	632911393
Factor XII deficiency	Global	1000000	414938	202840	251890	414938	414938	33223	51814	60976	171233	64103	75188	170941	150830	19608	165563	1291989665
Alpha-fetoprotein deficiency	Global	105000	2949853	139471	526316	2949853	2949853	799	1977	4421	617284	509	345	100000	213676	1891	87720	2227171493
Johanson-Blizzard syndrome	Global	250000	1364257	86207	625000	1364257	1364257	2412	5250	17890	1122335	38168	46729	44248	261097	23475	28902	8928571429
Factor X deficiency	Global	1000000	1218027	555556	781250	1218027	1218027	58824	149701	366301	172414	497513	228311	122400	237530	267380	490197	62500000000
3-hydroxyisobutryl-CoA hydrolase deficiency	EAS	128000	1615509	1412430	1412430	1615509	1615509	87720	141844	165838	1615509	100000	1108648	990100	1412430	322581	512821	NA
Acheiropody	LAT	250000	471699	319489	359713	471699	471699	42919	92593	186916	471699	357143	252526	309598	319489	271740	215054	NA
Bernard-Soulier syndrome	Global	1000000	1827486	331115	363888	1827486	1827486	12867	36246	85544	138313	153436	35600	43058	155521	14399	220654	NA
Gelatinous drop-like corneal dystrophy	EAS	300000	769231	121507	131579	769231	769231	82645	347223	112613	136987	108578	116960	112740	121507	112740	131579	NA
