# Supplementary material for: The prevalence, genetic complexity and population-specific founder effects of human autosomal recessive disorders
Source: NPJ Genom Med. 2021 Jun 2;6:41. doi: 10.1038/s41525-021-00203-x (PMC8172936; doi:10.1038/s41525-021-00203-x)
Supplement: Supplementary file 6 — Supplementary Data 5 [file 41525_2021_203_MOESM6_ESM.xlsx]

## Sheet: case_all
All		Case per 10,000 births
disease	Gene(s)	Global	European	Finnish	Ashkenazim	Latino	South Asian	East Asian	African
Hyperprolinemia	ALDH4A1, PRODH	54.6	114	23.8	132	24	22.9	0.157	12.6
Biotinidase deficiency	BTD	12.2	18.2	30.9	10.8	4.93	17.6	0.0356	0.854
Hemochromatosis, type 1	HFE	11.6	33.5	12.3	1.43	2.39	0.0584	0.0207	1.17
Stargardt disease	ABCA4	4.2	4.67	0.186	6.22	2.9	1.25	2.87	21.7
Infantile hypercalcemia	CYP24A1, SLC34A1	4.16	8.28	8.76	1.08	0.484	2.26	0.782	0.584
Cystic fibrosis	CFTR	3.07	5.9	0.578	7.51	2.16	1.2	0.185	1.28
Alpha1 anti-trypsine deficiency	SERPINA1	2.21	5.25	3.27	1.47	0.447	0.045	0.509	0.217
Sucrase-isomaltase deficiency	SI	1.34	2.15	0.257	0.945	0.469	0.523	0.386	1.78
Pseudoxanthoma elasticum	ABCC6	1.18	0.895	0.258	1.36	0.997	0.995	2.47	3.75
Adrenal hyperplasia, congenital, due to 21-hydroxylase deficiency	CYP21A2	1.13	1.81	0.254	0.24	0.448	0.21	9.48	0.283
Mitochondrial complex I deficiency, nuclear type 14	NDUFA11	9.85e-05	0.000168	0	0	0	0.000607	0	0.000133
Peroxisomal fatty acyl-CoA reductase 1 disorder	FAR1	7.73e-05	1.26e-05	0	0	8.35e-06	1.16e-05	0	0.000527
Burn-McKeown syndrome	TXNL4A	5.34e-05	8.62e-05	0	0	3.73e-05	4.38e-05	3.03e-05	0.000154
Thyrotropin-releasing hormone deficiency	TRH	1.78e-05	2.41e-05	0	0	0	0.000172	2.96e-05	0
Mitochondrial complex III deficiency, nuclear type 8	LYRM7	1.65e-05	7.78e-07	0	0	2.92e-05	0.000641	0	0
Richieri-Costa-Pereira syndrome	EIF4A3	5.84e-06	1.28e-05	0	0	3.39e-05	0	0	0
Mitochondrial complex I deficiency, nuclear type 34	NDUFAF8	5.32e-06	0	0.000829	0	1.75e-05	0	0	0
Leptin deficiency	LEP	1.43e-06	3.09e-06	0	0	0	0	2.96e-05	0
Kappa light chain deficiency	IGKC	6.63e-07	8.24e-07	0	0	0	1.07e-05	0	0
Nestor-Guillermo progeria syndrome	BANF1	1.58e-07	7.78e-07	0	0	0	0	0	0

## Sheet: case_non_cancer
Non-cancer		Case per 10,000 births
disease	Gene	Global	European	Finnish	Ashkenazim	Latino	South Asian	East Asian	African
Hyperprolinemia	ALDH4A1, PRODH	53.3	114.2	23.9	129.2	23.9	23	0.2	12.2
Biotinidase deficiency	BTD	11.9	17.9	30.9	10.9	4.9	17.6	0.0282	0.8
Hemochromatosis, type 1	HFE	11.1	33.6	12.3	1.5	2.4	0.1	0.0178	1.1
Stargardt disease	ABCA4	4.2	4.8	0.2	6.1	2.9	1.2	2.6	21.8
Infantile hypercalcemia	CYP24A1, SLC34A1	4.1	8.4	8.8	1.1	0.5	2.3	0.8	0.6
Cystic fibrosis	CFTR	3	5.9	0.6	7.5	2.1	1.2	0.2	1.2
Alpha1 anti-trypsine deficiency	SERPINA1	2.2	5.3	3.3	1.4	0.5	0.453005	0.5	0.2
Sucrase-isomaltase deficiency	SI	1.3	2.1	0.3	0.9	0.5	0.5	0.4	1.8
Pseudoxanthoma elasticum	ABCC6	1.2	0.9	0.3	1.4	1	1	2.5	3.7
Adrenal hyperplasia, congenital, due to 21-hydroxylase deficiency	CYP21A2	1.1	1.8	0.3	0.3	0.5	0.2	9.5	0.3
Mitochondrial complex I deficiency, nuclear type 14	NDUFA11	0.000104	0.00018	0	0	0	0.000608	0	0.000153
Peroxisomal fatty acyl-CoA reductase 1 disorder	FAR1	7.26e-05	8.74e-06	0	0	8.53e-06	1.17e-05	0	0.000527
Burn-McKeown syndrome	TXNL4A	5.71e-05	9.16e-05	0	0	3.8e-05	4.41e-05	3.28e-05	0.000183
Thyrotropin-releasing hormone deficiency	TRH	1.98e-05	2.87e-05	0	0	0	0.000173	3.2e-05	0
Mitochondrial complex III deficiency, nuclear type 8	LYRM7	1.87e-05	9.54e-07	0	0	2.99e-05	0.000645	0	0
Mitochondrial complex I deficiency, nuclear type 34	NDUFAF8	5.38e-06	0	0.00083	0	1.75e-05	0	0	0
Richieri-Costa-Pereira syndrome	EIF4A3	2.94e-06	3.99e-06	0	0	3.45e-05	0	0	0
Leptin deficiency	LEP	1.61e-06	3.79e-06	0	0	0	0	3.2e-05	0
Kappa light chain deficiency	IGKC	7.46e-07	1.02e-06	0	0	0	1.08e-05	0	0
Nestor-Guillermo progeria syndrome	BANF1	1.79e-07	9.53e-07	0	0	0	0	0	0

## Sheet: case_non_neuro
Non-neuro		Case per 10,000 births
Disease	Gene	Global	European	Finnish	Ashkenazim	Latino	South Asian	East Asian	African
Hyperprolinemia	ALDH4A1, PRODH	53.3	115.3	22.1	133.5	21.7	22.9	0.1	12.8
Biotinidase deficiency	BTD	12.4	18.9	31.9	11.9	4.6	17.6	0.0431	0.8
Hemochromatosis, type 1	HFE	11.3	34.6	12.4	1.5	1.8	0.1	0.021	1.3
Stargardt disease	ABCA4	4.1	4.6	0.1	6.8	3.2	1.2	2.9	20.9
Infantile hypercalcemia	CYP24A1, SLC34A1	4	8.2	9.6	1.2	0.4	2.3	0.8	0.5
Cystic fibrosis	CFTR	3.1	6.1	0.4	7.6	1.9	1.2	0.2	1.3
Alpha1 anti-trypsine deficiency	SERPINA1	1.9	4.8	3.1	1.2	0.3	0	0.5	0.2
Pseudoxanthoma elasticum	ABCC6	1.3	0.9	0.3	1.3	1.1	1	2.9	3.8
Sucrase-isomaltase deficiency	SI	1.2	2.1	0.2	0.8	0.5	0.5	0.5	1.7
Adrenal hyperplasia, congenital, due to 21-hydroxylase deficiency	CYP21A2	1	1.8	0.3	0.2	0.4	0.2	7.3	0.3
Mitochondrial complex I deficiency, nuclear type 14	NDUFA11	0.000162	0.000236	0	0	0	0.000607	0	0.000135
Burn-McKeown syndrome	TXNL4A	9.41e-05	0.000119	0	0	4.81e-05	4.38e-05	5.56e-05	0.000154
Mitochondrial complex III deficiency, nuclear type 8	LYRM7	2.41e-05	1.25e-06	0	0	3.77e-05	0.000641	0	0
Thyrotropin-releasing hormone deficiency	TRH	1.85e-05	1.86e-05	0	0	0	0.000172	5.56e-05	0
Peroxisomal fatty acyl-CoA reductase 1 disorder	FAR1	8.51e-06	2.03e-05	0	0	1.07e-05	1.17e-05	0	0
Mitochondrial complex I deficiency, nuclear type 34	NDUFAF8	7.18e-06	0	0.00155	0	2.51e-05	0	0	0
Richieri-Costa-Pereira syndrome	EIF4A3	5.96e-06	1.17e-05	0	0	4.36e-05	0	0	0
Kappa light chain deficiency	IGKC	2.42e-07	0	0	0	0	1.07e-05	0	0
Leptin deficiency	LEP	2.31e-07	1.25e-06	0	0	0	0	0	0
Nestor-Guillermo progeria syndrome	BANF1	2.31e-07	1.25e-06	0	0	0	0	0	0
