# Supplementary material for: The prevalence, genetic complexity and population-specific founder effects of human autosomal recessive disorders
Source: NPJ Genom Med. 2021 Jun 2;6:41. doi: 10.1038/s41525-021-00203-x (PMC8172936; doi:10.1038/s41525-021-00203-x)
Supplement: Supplementary file 7 — Supplementary Data 6 [file 41525_2021_203_MOESM7_ESM.xlsx]

## Sheet: Table S5
		Case per 10,000 births
Disease	Gene(s)	Global cases (100% penetrance)	Global cases (90% penetrance)	Global cases (70% penetrance)	Global cases (50% penetrance)	European	Finnish	Ashkenazim	Latino	South Asian	East Asian	African
2-aminoadipic 2-oxoadipic aciduria	DHTKD1	0.0443	0.0399	0.031	0.0222	0.0649	0.00126	9.84e-05	0.0113	0.0214	0.118	0.119
3-hydroxyacyl-CoA dehydrogenase deficiency	HADH	0.148	0.133	0.104	0.074	0.247	0.00205	0.0182	0.21	0.0424	0.0068	0.379
3-hydroxyisobutryl-CoA hydrolase deficiency	HIBCH	0.0154	0.0139	0.0108	0.0077	0.0119	0.0355	0.00158	0.00909	0.00472	0.00619	0.0212
3-Methylcrotonyl-CoA carboxylase deficiency	MCCC1, MCCC2	0.237	0.213	0.166	0.118	0.233	0.0209	0.0782	0.408	0.104	0.345	0.476
3MC syndrome	MASP1	0.115	0.104	0.0805	0.0575	0.0498	0.00532	0.00759	0.0927	0.135	1.26	0.385
Abetalipoproteinemia	MTTP	0.00909	0.00818	0.00636	0.00455	0.0051	0.000537	0.0772	0.00204	0.00244	0.00273	0.101
Acetyl-CoA carboxylase deficiency	ACACA	0.0263	0.0237	0.0184	0.0132	0.0221	0.00797	0.00984	0.0214	0.0188	0.108	0.0182
Achalasia-addisonianism-alacrimia syndrome	AAAS	0.0556	0.05	0.0389	0.0278	0.0637	0.00711	0.000102	0.227	0.0311	0.00728	0.119
Acheiropody	LMBR1	0.0145	0.0131	0.0102	0.00725	0.00577	0.000178	0.00352	0.0212	0.0951	0.000536	0.00272
Achondrogenesis, type IA	TRIP11	0.0136	0.0122	0.00952	0.0068	0.0191	0.0234	9.84e-05	0.00141	0.00749	0.0151	0.00476
Acrocapitofemoral dysplasia	IHH	0.00518	0.00466	0.00363	0.00259	0.0053	0.00502	0.000407	0.00265	0.019	0.000319	0.00186
Acrodermatitis enteropathica	SLC39A4	0.0252	0.0227	0.0176	0.0126	0.0412	0.08	0.000107	0.00373	0.00934	0.00857	0.00337
Acromesomelic dysplasia, Demirhan type	BMPR1B	0.00486	0.00437	0.0034	0.00243	0.00411	0.00164	0	0.000592	0.00436	0.0367	0.00171
Acromesomelic dysplasia, Maroteaux type	NPR2	0.00925	0.00833	0.00648	0.00463	0.0121	0.000537	0.00158	0.00697	0.0207	0.00912	0.00392
Adenine phosphoribosyltransferase deficiency	APRT	0.0152	0.0137	0.0106	0.0076	0.0108	0.00323	0.00041	0.0492	0.0311	0.0563	0.0215
Adenylosuccinase deficiency	ADSL	0.0548	0.0493	0.0384	0.0274	0.0403	0.000505	0.000917	0.0225	0.0385	0.0904	0.348
Adrenal hyperplasia, congenital, due to 11-beta-hydroxylase deficiency	CYP11B1	0.0139	0.0125	0.00973	0.00695	0.0118	0.000417	0	0.00436	0.0555	0.0115	0.0382
Adrenal hyperplasia, congenital, due to 21-hydroxylase deficiency	CYP21A2	1.13	1.02	0.794	0.567	1.81	0.254	0.24	0.448	0.21	9.48	0.283
Al-Raqad syndrome	DCPS	0.0746	0.0671	0.0522	0.0373	0.0094	0.000574	0.000396	0.00432	1.1	0.319	0.393
Al Kaissi syndrome	CDK10	0.0108	0.00972	0.00756	0.0054	0.00786	0	0.145	0.00419	0.00776	0.0158	0.0451
Alacrima, achalasia, and mental retardation syndrome	GMPPA	0.00999	0.00899	0.00699	0.005	0.0139	0.00362	0.000106	0.000702	0.0178	0.0124	0.0117
Alazami-Yuan syndrome	TAF6	0.00691	0.00622	0.00484	0.00346	0.00202	0.000173	0	0.0237	0.0186	0.0139	0.0125
Alazami syndrome	LARP7	0.00654	0.00589	0.00458	0.00327	0.00811	0.000109	0.00111	0.0194	0.00627	0.00888	0.00725
Albinism, oculocutaneous, type VII	LRMDA	0.000887	0.000798	0.000621	0.000444	0.00132	2.13e-05	0	0.000301	9.84e-05	0.000118	0.00354
Alkaptonuria	HGD	0.0393	0.0354	0.0275	0.0197	0.0541	0.00101	0	0.00939	0.106	0.0334	0.0256
Alkuraya-Kucinskas syndrome	KIAA1109	0.0654	0.0589	0.0458	0.0327	0.0451	0.0251	0.0481	0.0958	0.115	0.0631	0.035
Alpha-2-plasmin inhibitor deficiency	SERPINF2	0.000495	0.000446	0.000347	0.000248	0.000439	0	9.86e-05	7.55e-05	0.000685	0.00189	0.00244
Alpha-fetoprotein deficiency	AFP	0.00339	0.00305	0.00237	0.0017	0.00237	0.000193	9.86e-05	0.000671	0.00155	0.0241	0.00622
Alpha-ketoglutarate dehydrogenase deficiency	OGDH	0.00631	0.00568	0.00442	0.00316	0.00467	0.000699	0.00773	0.00345	0.00209	0.0083	0.0457
Alpha-mannosidosis	MAN2B1	0.207	0.186	0.145	0.104	0.168	0.213	0.0253	0.608	0.125	0.214	0.178
Alpha-methylacetoacetic aciduria	ACAT1	0.029	0.0261	0.0203	0.0145	0.0103	0.000192	0.00758	0.198	0.00623	0.466	0.015
Alpha-methylacyl-CoA racemase deficiency	AMACR	0.0085	0.00765	0.00595	0.00425	0.0155	0.000489	0	0.00693	0.00206	0.0117	0.0169
Alpha1 anti-trypsine deficiency	SERPINA1	2.21	1.99	1.55	1.11	5.25	3.27	1.47	0.447	0.045	0.509	0.217
Alstrom syndrome	ALMS1	0.0616	0.0554	0.0431	0.0308	0.0946	0.00545	9.88e-05	0.0536	0.0322	0.204	0.0512
Aminoacylase 1 deficiency	ACY1	0.19	0.171	0.133	0.095	0.311	0.113	0.0729	0.143	0.101	0.083	0.0678
Amyloidosis cutis dyschromica	GPNMB	0.0333	0.03	0.0233	0.0167	0.0301	0.0208	0.0321	0.0304	0.0164	0.256	0.00498
Anonychia congenita	RSPO4	0.0131	0.0118	0.00917	0.00655	0.0163	0.00867	0.00606	0.002	0.0107	0.0029	0.0364
Apparent mineralocorticoid excess	HSD11B2	0.00175	0.00158	0.00123	0.000875	0.00131	1.59e-05	9.98e-05	0.00985	0.00116	2.54e-05	0.00114
Argininemia	ARG1	0.00923	0.00831	0.00646	0.00462	0.00313	0.00176	0.0947	0.0189	0.0109	0.00142	0.0215
Argininosuccinic aciduria	ASL	0.101	0.0909	0.0707	0.0505	0.168	0.282	0.00948	0.0288	0.0231	0.0166	0.0291
Aromatic L-amino acid decarboxylase deficiency	DDC	0.0111	0.00999	0.00777	0.00555	0.0113	0.00185	0.031	0.00563	0.00964	0.0798	0.00105
Arterial tortuosity syndrome	SLC2A10	0.0193	0.0174	0.0135	0.00965	0.016	0.00242	0.00149	0.00858	0.0123	0.167	0.0401
Asparagine synthetase deficiency	ASNS	0.00261	0.00235	0.00183	0.00131	0.00207	8.54e-05	9.86e-05	3.43e-05	0.00667	0.00847	0.00585
Aspartylglucosaminuria	AGA	0.104	0.0936	0.0728	0.052	0.0502	0.786	0.00595	0.0667	0.1	0.0115	0.267
Atransferrinemia	TF	0.103	0.0927	0.0721	0.0515	0.272	0.00936	0.00344	0.105	0.00564	0.0152	0.027
Atrial standstill type 2	NPPA	0.00214	0.00193	0.0015	0.00107	0.00125	3.36e-05	0	0.0201	0.00052	0.00101	0.00128
Auditory neuropathy and optic atrophy	FDXR	0.0308	0.0277	0.0216	0.0154	0.0119	0.000678	0.0908	0.00331	0.00315	0.0311	0.689
Autoinflammation, panniculitis, and dermatosis syndrome	OTULIN	0.000114	0.000103	7.98e-05	5.7e-05	0.000186	0	0	0.000607	0	3.09e-05	0
Autosomal recessive Alport syndrome	COL4A3, COL4A4	0.62	0.558	0.434	0.31	0.846	0.0211	0.226	0.895	0.249	0.929	0.594
Autosomal recessive cerebral creatine deficiency syndrome	GAMT, GATM	0.0208	0.0188	0.0146	0.0104	0.0185	0.000244	0.000101	0.00475	0.0281	0.18	0.0249
Autosomal recessive giant axonal neuropathy	GAN	0.00504	0.00454	0.00353	0.00252	0.0062	0.00223	0	0.00472	0.00134	0.0508	1.61e-05
Autosomal recessive omodysplasia	GPC6	0.000381	0.000343	0.000267	0.000191	0.000388	0.00173	0.000395	8.35e-06	0.00107	0	0
Autosomal recessive Robinow syndrome	NXN, ROR2	0.0196	0.0177	0.0137	0.00982	0.00933	0.00761	0.00487	0.0382	0.0207	0.0328	0.0666
Baller-Gerold syndrome	RECQL4	0.0627	0.0564	0.0439	0.0314	0.0642	0.252	0.155	0.0185	0.0154	0.0306	0.0445
Bamforth-Lazarus syndrome	FOXE1	0.0557	0.0501	0.039	0.0279	0.139	0.00339	0.114	0.0326	0.0042	0.000293	0.0122
Band heterotopia	EML1	0.00363	0.00327	0.00254	0.00182	0.00166	0.000768	0.0133	0.00136	0.00169	0.000225	0.0391
Beaulieu-Boycott-Innes syndrome	THOC6	0.00903	0.00813	0.00632	0.00452	0.0151	0.0013	0	0.0104	0.000532	0.0199	0.00586
Bernard-Soulier syndrome	GP1BA, GP1BB, GP9	0.00547	0.00492	0.00383	0.00274	0.0104	0.0311	0	0.000407	0.00463	0	0.00205
Beta-mannosidosis	MANBA	0.0686	0.0617	0.048	0.0343	0.106	0.00363	0.102	0.0303	0.0179	0.0384	0.118
Beta-ureidopropionase deficiency	UPB1	0.314	0.283	0.22	0.157	0.298	0.0604	0.264	0.47	0.276	0.484	0.223
Biotinidase deficiency	BTD	12.2	10.9	8.52	6.08	18.2	30.9	10.8	4.93	17.6	0.0356	0.854
Bloom syndrome	BLM	0.0403	0.0363	0.0282	0.0202	0.0376	0.00224	0.471	0.0199	0.0218	0.059	0.0368
Bothnia retinal dystrophy	RLBP1	0.00475	0.00428	0.00333	0.00238	0.00782	0.000327	0	0.000304	0.00154	0.0264	0.00524
Boucher-Neuhauser syndrome	PNPLA6	0.0702	0.0632	0.0491	0.0351	0.0505	0.0312	0.417	0.0209	0.15	0.0277	0.0425
Bowen-Conradi syndrome	EMG1	0.000655	0.00059	0.000459	0.000328	0.000346	0.000194	0	0.000538	0.00154	0.000776	0.00124
Brittle cornea syndrome	PRDM5, ZNF469	0.0313	0.0282	0.0219	0.0157	0.0208	0.2	1.05	0.0157	0.000874	0.00117	0.0423
Brody myopathy	ATP2A1	0.117	0.105	0.0819	0.0585	0.121	0.0351	0.0657	0.0895	0.0773	0.0684	0.11
Brown-Vialetto-Van Laere syndrome	SLC52A2, SLC52A3	0.0161	0.0145	0.0113	0.00807	0.024	0.00579	0.0011	0.0207	0.0032	0.000552	0.0223
Burn-McKeown syndrome	TXNL4A	5.34e-05	4.81e-05	3.74e-05	2.67e-05	8.62e-05	0	0	3.73e-05	4.38e-05	3.03e-05	0.000154
Camptodactyly-arthropathy-coxa vara-pericarditis syndrome	PRG4	0.0191	0.0172	0.0134	0.00955	0.00732	0.0018	0	0.00189	0.011	0.0798	0.385
Canavan disease	ASPA	0.0228	0.0205	0.016	0.0114	0.0147	0.0352	1.16	0.00834	0.00274	0.0118	0.00648
Carbamoylphosphate synthetase I deficiency	CPS1	0.148	0.133	0.104	0.074	0.111	0.0101	0.12	0.295	0.191	0.792	0.057
Carbonic anhydrase VA deficiency	CA5A	0.0661	0.0595	0.0463	0.0331	0.0196	0.00165	0.000385	0.00366	1.92	0.028	0.0181
Carboxypeptidase N deficiency	CPN1	0.00829	0.00746	0.0058	0.00415	0.00173	0.000534	0	0.0881	0.0162	0.00093	0.00657
Carey-Fineman-Ziter syndrome	MYMK	0.0182	0.0164	0.0127	0.0091	0.0543	0.00407	0	0.0054	0.00209	0.000118	0.00321
Carnitine-acylcarnitine translocase deficiency	SLC25A20	0.0133	0.012	0.00931	0.00665	0.0207	0.00114	0	0.00559	0.00517	0.0329	0.0164
Carpenter syndrome	MEGF8, RAB23	0.0143	0.0128	0.00999	0.00714	0.0211	0.00535	0.000857	0.00406	0.00247	0.017	0.022
Catel-Manzke syndrome	TGDS	0.0236	0.0212	0.0165	0.0118	0.016	0.0303	0.00538	0.00529	0.0621	0.0182	0.0311
Cerebral dysgenesis, neuropathy, ichthyosis, and palmoplantar keratoderma syndrome	SNAP29	0.00312	0.00281	0.00218	0.00156	0.000575	0	9.84e-05	0.000999	0.0013	0.00838	0.0853
Cerebroretinal microangiopathy with calcifications and cysts	CTC1, STN1	0.103	0.0926	0.072	0.0515	0.0518	1.18	0.000197	0.0613	0.0193	0.222	0.0636
Cerebrotendinous xanthomatosis	CYP27A1	0.127	0.114	0.0889	0.0635	0.0736	0.00809	0.122	0.104	0.361	0.268	0.178
Chanarin-Dorfman syndrome	ABHD5	0.00445	0.00401	0.00312	0.00223	0.000591	2.13e-05	0	0.000945	0.00565	0.0408	0.116
CHAND syndrome	RIPK4	0.00742	0.00668	0.00519	0.00371	0.00195	0.0014	0	0.0338	0.0104	0.00102	0.102
Chediak-Higashi syndrome	LYST	0.0208	0.0187	0.0146	0.0104	0.0207	0.0196	0.00158	0.0404	0.0136	0.00569	0.0349
Childhood-onset dystonia with optic atrophy and basal ganglia abnormalities	MECR	0.00343	0.00309	0.0024	0.00172	0.00131	0.00118	0.218	0.00125	0.00254	0.0015	0.00247
CHIME syndrome	PIGL	0.00696	0.00626	0.00487	0.00348	0.00903	0.0121	0	0.00769	0.000686	0.00074	0.0165
Choanal atresia and lymphedema	PTPN14	0.0121	0.0109	0.00847	0.00605	0.0155	0.00228	9.84e-05	0.0068	0.00112	0.012	0.0294
Chondrodysplasia with joint dislocations, GPAPP type	IMPAD1	0.00289	0.0026	0.00202	0.00145	0.000673	2.13e-05	9.86e-05	0.0754	0.000686	0.00166	0.0052
Choreoacanthocytosis	VPS13A	0.045	0.0405	0.0315	0.0225	0.038	0.0052	0.187	0.0216	0.0737	0.118	0.0422
Chronic atrial and intestinal dysrhythmia	SGO1	0.00494	0.00445	0.00346	0.00247	0.00487	0.000455	9.84e-05	0.00435	0.0059	0.015	0.00162
Chudley-McCullough syndrome	GPSM2	0.0269	0.0242	0.0188	0.0135	0.023	0.000505	9.31e-05	0.0657	0.0162	0.109	0.0175
Chylomicron retention disease	SAR1B	0.00306	0.00275	0.00214	0.00153	0.00791	2.66e-05	0	0.00285	1.23e-05	0.00703	6.43e-05
Citrullinemia, type I	ASS1	0.037	0.0333	0.0259	0.0185	0.0423	0.000888	0.000837	0.0377	0.0541	0.0212	0.0588
Citrullinemia, type II	SLC25A13	0.149	0.134	0.104	0.0745	0.0358	0.00343	0.0432	0.0431	0.0992	5.42	0.271
Cleft lip/palate-ectodermal dysplasia syndrome	NECTIN1	0.0499	0.0449	0.0349	0.025	0.00873	0	1.81	0.0104	0.73	0.0475	0.00233
CODAS syndrome	LONP1	0.0879	0.0791	0.0615	0.044	0.125	0.00335	0.00628	0.0472	0.0494	0.00721	0.356
Cohen syndrome	VPS13B	0.198	0.178	0.139	0.099	0.149	0.207	0.0118	0.177	0.178	0.21	0.239
Combined immunodeficiency and megaloblastic anemia with or without hyperhomocysteinemia	MTHFD1	0.056	0.0504	0.0392	0.028	0.104	0.0624	0.0162	0.0274	0.0103	0.0241	0.0267
COMMAD syndrome	MITF	0.00522	0.0047	0.00365	0.00261	0.0058	0.00388	0	0.00209	0.00626	0.00209	0.0139
Complement factor D deficiency	CFD	0.00663	0.00597	0.00464	0.00332	0.00673	0.00428	0.00059	0.000465	0.00344	0.0706	0.00178
Congenital cataracts, hearing loss, and neurodegeneration	SLC33A1	0.00493	0.00444	0.00345	0.00247	0.00398	0.000396	0.00338	0.000519	0.0616	0.0014	0.000702
Congenital glutamine deficiency	GLUL	0.0014	0.00126	0.00098	0.0007	0.00269	0	9.84e-05	0.025	9.62e-05	0.000473	0.000341
Congenital lactase deficiency	LCT	0.037	0.0333	0.0259	0.0185	0.0115	1.11	0.000885	0.00163	0.00309	0.00658	0.0186
Congenital short bowel syndrome	CLMP	0.000239	0.000215	0.000167	0.00012	0.00063	0	9.84e-05	0.000218	1.07e-05	0.000118	3.86e-05
Contractures, pterygia, and variable skeletal fusions syndrome	MYH3	0.354	0.319	0.248	0.177	0.347	0.0821	0.0275	0.597	0.527	0.392	0.35
Corneal endothelial dystrophy and perceptive deafness	SLC4A11	0.0811	0.073	0.0568	0.0406	0.0679	0.00445	0.322	0.085	0.0315	0.194	0.0784
Cortisone reductase deficiency	H6PD	0.217	0.195	0.152	0.109	0.219	0.0182	0.00936	0.229	0.187	0.351	0.437
Cousin syndrome	TBX15	0.00776	0.00698	0.00543	0.00388	0.0102	0.0413	0.000479	0.00237	0.000867	0.000456	0.00613
CPT1A deficiency	CPT1A	0.0343	0.0309	0.024	0.0172	0.0182	0.0478	0.00987	0.054	0.178	0.0384	0.0114
CPT2 deficiency	CPT2	0.218	0.196	0.153	0.109	0.255	0.0581	3.18	0.166	0.0282	0.0836	0.3
Craniofacial dysmorphism, skeletal anomalies, and mental retardation syndrome	TMCO1	0.00182	0.00164	0.00127	0.00091	0.0046	0.000175	0	0.000532	0.000267	0.000672	0.00121
Craniolenticulosutural dysplasia	SEC23A	0.027	0.0243	0.0189	0.0135	0.0304	0.00132	0.00157	0.0407	0.0182	0.0163	0.0303
Cranioosteoarthropathy	HPGD	0.0258	0.0232	0.0181	0.0129	0.01	0.00242	0.63	0.0395	0.00985	0.0469	0.0141
Cystathionine beta-synthase deficiency	CBS	0.53	0.477	0.371	0.265	0.945	0.155	0.754	0.198	0.354	0.0705	0.201
Cystathioninuria	CTH	0.606	0.545	0.424	0.303	1.09	0.143	1.13	0.675	0.138	0.189	0.0847
Cystic fibrosis	CFTR	3.07	2.76	2.15	1.53	5.9	0.578	7.51	2.16	1.2	0.185	1.28
Cystinosis	CTNS	0.034	0.0306	0.0238	0.017	0.0389	0.0155	0	0.00999	0.0682	0.0479	0.0333
De la Chapelle dysplasia	SLC26A2	0.0881	0.0793	0.0617	0.0441	0.126	0.00709	0.15	0.1	0.0237	0.136	0.0478
Dentin dysplasia, type I	SMOC2	0.00305	0.00275	0.00214	0.00153	0.00302	0.00254	9.86e-05	0.000491	0.00103	0.000473	0.00671
Desbuquois dysplasia	CANT1	0.025	0.0225	0.0175	0.0125	0.0222	0.00183	0.00151	0.0603	0.0461	0.0179	0.0261
Desmosterolosis	DHCR24	0.0611	0.055	0.0428	0.0306	0.0943	0.016	0.0521	0.0247	0.0229	0.00981	0.112
Diaphanospondylodysostosis	BMPER	0.013	0.0117	0.0091	0.0065	0.00384	7.43e-05	0.051	0.0107	0.00154	0.0306	0.188
Dihydrolipoamide dehydrogenase deficiency	DLD	0.0192	0.0173	0.0134	0.0096	0.0113	0.0164	0.876	0.00301	0.00386	0.0153	0.00493
Dihydropyrimidinuria	DPYS	0.119	0.107	0.0833	0.0595	0.0643	0.00452	0.00482	0.2	0.249	0.249	0.665
Dimethylglycine dehydrogenase deficiency	DMGDH	0.156	0.14	0.109	0.078	0.0529	0.00917	0.0338	0.108	0.354	1.71	1.11
DOORS syndrome	TBC1D24	0.004	0.0036	0.0028	0.002	0.00456	0.00425	0.00246	0.000841	0.00132	0.00115	0.00909
Dubin-Johnson syndrome	ABCC2	0.534	0.481	0.374	0.267	0.304	1.42	0.0184	0.528	0.344	2.14	0.818
Dursun syndrome	G6PC3	0.00236	0.00212	0.00165	0.00118	0.00128	2.13e-05	0	0.0103	0.00456	0.000253	0.00422
Dyggve-Melchior-Clausen disease	DYM	0.0445	0.0401	0.0312	0.0223	0.032	0.000887	0	0.0305	0.0204	0.589	0.0216
Dysautonomia, familial	IKBKAP	0.029	0.0261	0.0203	0.0145	0.0195	0.00145	1.85	0.00683	0.00427	0.0141	0.0352
Eiken syndrome	PTH1R	0.000978	0.00088	0.000685	0.000489	0.00122	0.000638	0.000557	0.000412	0.000285	0.000718	0.00102
Ellis-van Creveld syndrome	EVC, EVC2	0.0489	0.044	0.0342	0.0245	0.0362	0.036	0.0284	0.0276	0.0476	0.138	0.0786
Elsahy-Waters syndrome	CDH11	0.00616	0.00554	0.00431	0.00308	0.00469	8.85e-05	9.84e-05	0.0681	0.00132	0.000118	0.0294
Enhanced S-cone syndrome	NR2E3	0.0145	0.0131	0.0102	0.00725	0.0205	0.00304	0.35	0.00866	0.00141	0.00158	0.0054
Erythroderma, congenital, with palmoplantar keratoderma, hypotrichosis, and hyper IgE	DSG1	0.00591	0.00532	0.00414	0.00296	0.00155	2.13e-05	0.000395	0.0191	0.0423	0.0889	0.0075
Escobar syndrome	CHRNG	0.103	0.0927	0.0721	0.0515	0.0599	0.0155	0.00355	0.167	0.598	0.0404	0.107
Ethylmalonic encephalopathy	ETHE1	0.00413	0.00372	0.00289	0.00207	0.00509	0.000699	0	0.00954	0.00349	0.000608	0.00297
Even-plus syndrome	HSPA9	0.000786	0.000707	0.00055	0.000393	0.00137	0.000538	0	0.000301	0.000171	0.000473	0.002
Exocrine pancreatic insufficiency, dyserythropoietic anemia, and calvarial hyperostosis	COX4I2	0.0114	0.0103	0.00798	0.0057	0.000441	0.0205	0	0.00158	9.94e-05	0.00102	0.602
Extraoral halitosis	SELENBP1	0.0203	0.0183	0.0142	0.0102	0.00784	0.000563	0	0.189	0.0267	0.038	0.0374
Factor X deficiency	F10	0.00821	0.00739	0.00575	0.00411	0.00533	0.00172	9.88e-05	0.013	0.00667	0.00348	0.0181
Factor XII deficiency	F12	0.0241	0.0217	0.0169	0.0121	0.0214	0.000577	0.187	0.00315	0.0332	0.116	0.00749
Factor XIIIB deficiency	F13B	0.0141	0.0127	0.00987	0.00705	0.00944	8.57e-05	0.000113	0.0654	0.0199	0.00839	0.0771
Familial hypercholanemia	BAAT	0.00107	0.000963	0.000749	0.000535	0.00127	1.58e-05	0	0.00142	0.00107	0.00643	0.000257
Familial Mediterranean fever	MEFV	0.131	0.118	0.0917	0.0655	0.0788	0	15.5	0.024	0.0109	0.222	0.00779
Fanconi-Bickel syndrome	SLC2A2	0.00623	0.00561	0.00436	0.00312	0.00694	0.00102	9.88e-05	0.0109	0.00134	0.00642	0.0166
Fanconi anemia, complementation group C	FANCC	0.0113	0.0102	0.00791	0.00565	0.0121	8.54e-05	0.394	0.00191	0.00241	0.00829	0.0109
Farber lipogranulomatosis	ASAH1	0.111	0.0999	0.0777	0.0555	0.187	0.298	0.0211	0.0584	0.0352	0.00873	0.0471
Fibrinogen deficiencies	FGA, FGB, FGG	0.255	0.229	0.178	0.127	0.664	0.0318	0.0797	0.087	0.0479	0.126	0.0686
Fibrochondrogenesis	COL11A1	0.0861	0.0775	0.0603	0.0431	0.0504	0.00228	0.000886	0.0697	0.0158	0.316	1
Filippi syndrome	CKAP2L	0.00151	0.00136	0.00106	0.000755	0.00249	0.00101	0.00357	0.000543	0.00107	2.96e-05	0.000828
FILS syndrome	POLE	0.0357	0.0321	0.025	0.0179	0.0589	0.00218	0.00153	0.0206	0.0167	0.0105	0.0318
FINCA syndrome	NHLRC2	0.0265	0.0239	0.0186	0.0133	0.0415	0.115	0.000137	0.00888	0.0031	0.00245	0.00425
Frank-ter Haar syndrome	SH3PXD2B	0.0159	0.0143	0.0111	0.00795	0.00277	0.000872	9.84e-05	0.0338	2.04e-05	0.00905	0.704
Fraser syndrome	FRAS1, FREM2, GRIP1	0.273	0.246	0.191	0.137	0.346	0.0377	0.4	0.187	0.215	0.327	0.279
Fructose-1,6-bisphosphatase deficiency	FBP1	0.0375	0.0338	0.0263	0.0188	0.0365	0.00057	1.17	0.0135	0.025	0.0461	0.00374
Fucosidosis	FUCA1	0.0485	0.0437	0.034	0.0243	0.0711	0.00171	0.0282	0.0673	0.0345	0.0417	0.0719
Fuhrmann syndrome	WNT7A	0.00423	0.00381	0.00296	0.00212	0.003	0.000562	0.000449	0.0102	0.00346	0.00354	0.00887
Fumarase deficiency	FH	0.0243	0.0219	0.017	0.0122	0.0161	0.00705	9.88e-05	0.0342	0.103	0.0438	0.0263
GABA-transaminase deficiency	ABAT	0.0112	0.0101	0.00784	0.0056	0.0135	0.000974	0.00482	0.00296	0.0203	0.0211	0.00309
Galactokinase deficiency with cataracts	GALK1	0.0239	0.0215	0.0167	0.012	0.0188	0.0122	0.00166	0.0257	0.0498	0.0304	0.0237
Galactose epimerase deficiency	GALE	0.0449	0.0404	0.0314	0.0225	0.0254	0.0543	0.00245	0.0359	0.00392	0.164	0.287
Galactosemia	GALT	0.0936	0.0842	0.0655	0.0468	0.173	0.000274	9.88e-05	0.0572	0.0267	0.0313	0.286
Galactosialidosis	CTSA	0.00736	0.00662	0.00515	0.00368	0.0107	0.00128	9.86e-05	0.00296	0.0024	0.00087	0.0183
GAPO syndrome	ANTXR1	0.0108	0.00972	0.00756	0.0054	0.0107	0.0596	0	0.0154	0.00154	0.000455	0.00544
Gaucher disease	GBA	0.128	0.115	0.0896	0.064	0.101	0.0589	9.74	0.0387	0.0151	0.011	0.0249
Gelatinous drop-like corneal dystrophy	TACSTD2	0.00229	0.00206	0.0016	0.00115	0.000741	0.00756	9.72e-05	0.000536	0.000178	0.013	0.00243
Geroderma osteodysplasticum	GORAB	0.0026	0.00234	0.00182	0.0013	0.00113	2.13e-05	0.000396	0.0299	0.000171	0.000266	0.00673
Ghosal hematodiaphyseal syndrome	TBXAS1	0.113	0.102	0.0791	0.0565	0.0583	0.0108	0.121	0.0682	0.715	0.125	0.153
Gillessen-Kaesbach-Nishimura syndrome	ALG9	0.00833	0.0075	0.00583	0.00417	0.00347	0.000739	1.43	0.00164	0.00107	0.000475	0.00267
Gitelman syndrome	SLC12A3	0.519	0.467	0.363	0.26	0.794	0.0398	0.271	0.356	0.375	0.569	0.226
Glanzmann thrombasthenia	ITGA2B, ITGB3	0.233	0.209	0.163	0.116	0.22	0.166	0.0103	0.0855	0.0244	0.324	2.21
Glutaric acidemia	ETFA, ETFB, ETFDH	0.152	0.137	0.107	0.0762	0.116	0.0529	1.07	0.113	0.103	0.694	0.113
Glutaric aciduria	GCDH, SUGCT	0.495	0.445	0.346	0.247	0.991	0.506	0.0283	0.0678	0.476	0.338	0.252
Glutathione synthetase deficiency	GSS	0.0997	0.0897	0.0698	0.0499	0.0607	0.269	0.224	0.252	0.0131	0.0353	0.139
Glycine encephalopathy	AMT, GLDC	0.216	0.194	0.151	0.108	0.201	0.302	0.151	0.111	0.147	0.544	0.205
Glycine encephalopathy with normal serum glycine	SLC6A9	0.01	0.009	0.007	0.005	0.0156	0.00208	0.000423	0.005	0.00535	0.021	0.0109
Glycine N-methyltransferase deficiency	GNMT	0.00591	0.00532	0.00414	0.00296	0.00656	0.00196	0.000143	0.00294	0.00258	0.0355	0.00669
Glycogen storage disease 0, liver	GYS2	0.0892	0.0803	0.0624	0.0446	0.102	0.0011	0.0097	0.23	0.361	0.0408	0.0624
Glycogen storage disease 0, muscle	GYS1	0.0491	0.0442	0.0344	0.0246	0.038	0.0343	0.00164	0.109	0.023	0.0435	0.11
Glycogen storage disease Ia	G6PC	0.04	0.036	0.028	0.02	0.0443	0.00801	0.43	0.0315	0.000385	0.154	0.0159
Glycogen storage disease Ib	SLC37A4	0.00359	0.00323	0.00251	0.0018	0.00655	0.00203	0.00153	0.00212	0.00173	0.00103	0.00105
Glycogen storage disease II	GAA	0.771	0.694	0.54	0.386	0.996	0.0615	0.651	0.27	0.524	1.38	1.1
Glycogen storage disease III	AGL	0.278	0.25	0.195	0.139	0.296	0.0328	0.0346	0.326	0.46	0.498	0.343
Glycogen storage disease IV	GBE1	0.195	0.176	0.137	0.0975	0.191	0.122	0.678	0.135	0.0609	0.152	0.221
Glycogen storage disease IXc	PHKG2	0.00108	0.000972	0.000756	0.00054	0.0013	0.000303	0	0.000296	0.000267	0.000455	0.00498
Glycogen storage disease VI	PYGL	0.204	0.184	0.143	0.102	0.148	0.00763	0.00478	0.188	0.551	0.35	0.598
Glycogen storage disease VII	PFKM	0.0462	0.0416	0.0323	0.0231	0.0431	0.0154	0.263	0.00611	0.0136	0.0551	0.0764
Glycogen storage disease X	PGAM2	0.0647	0.0582	0.0453	0.0324	0.0299	0.000236	0	0.0266	0.0241	0.0251	1.59
Glycogen storage disease XI	LDHA	0.0134	0.0121	0.00938	0.0067	0.0187	0.000733	9.84e-05	0.00333	0.0171	0.00145	0.0224
Glycogen storage disease XII	ALDOA	0.0123	0.0111	0.00861	0.00615	0.0164	0.0328	0.000394	0.0365	0.0024	0.013	0.0011
GM2-gangliosidosis, AB variant	GM2A	0.00121	0.00109	0.000847	0.000605	0.00084	0	0	0.00101	0.000385	0.0256	0.0064
Goldberg-Shprintzen megacolon syndrome	KIFBP	0.000948	0.000853	0.000664	0.000474	0.000394	0	0.0719	7.41e-05	4.28e-05	0.000437	0.000847
Grange syndrome	YY1AP1	0.0541	0.0487	0.0379	0.0271	0.0146	0.0327	0.272	0.0147	0.031	0.149	0.405
Gray platelet syndrome	NBEAL2	0.033	0.0297	0.0231	0.0165	0.0333	0.00785	0.0245	0.0411	0.0418	0.0404	0.00846
Greenberg skeletal dysplasia	LBR	0.125	0.113	0.0875	0.0625	0.0648	0.953	0.00946	0.0161	0.597	0.0427	0.00967
Haim-Munk syndrome	CTSC	0.0275	0.0248	0.0193	0.0138	0.0153	0.00465	0.326	0.0129	0.0182	0.00645	0.209
Hamamy syndrome	IRX5	0.00327	0.00294	0.00229	0.00164	0.00121	0.00462	0	0.000547	0.0265	0.00137	0.0002
HARP syndrome	PANK2	0.0157	0.0141	0.011	0.00785	0.0161	0.000825	0.133	0.0147	0.0196	0.0639	0.00475
Hartnup disorder	SLC6A19	0.31	0.279	0.217	0.155	0.579	0.0625	0.0415	0.138	0.146	0.222	0.171
Heart and brain malformation syndrome	SMG9	0.00236	0.00212	0.00165	0.00118	0.00208	0.000258	0.000408	0.00142	0.000272	0.0179	0.00658
HELIX syndrome	CLDN10	0.00329	0.00296	0.0023	0.00165	0.0028	0.0289	0.00774	7.52e-05	0.00181	0.000704	0.00194
Hemochromatosis, type 1	HFE	11.6	10.5	8.13	5.81	33.5	12.3	1.43	2.39	0.0584	0.0207	1.17
Hemochromatosis, type 2A	HJV	0.0325	0.0293	0.0228	0.0163	0.0376	0.000422	0.0158	0.0204	0.0346	0.136	0.0081
Hemochromatosis, type 2B	HAMP	0.000428	0.000385	0.0003	0.000214	0.000549	0	0	3.18e-05	4.26e-05	0.00161	0.00361
Hemochromatosis, type 3	TFR2	0.011	0.0099	0.0077	0.0055	0.0101	0.000297	0.142	0.022	0.00159	0.0189	0.00316
Hennekam lymphangiectasia-lymphedema syndrome	ADAMTS3, CCBE1, FAT4	0.248	0.223	0.173	0.124	0.225	0.229	0.443	0.115	0.0902	1.02	0.349
Hereditary folate malabsorption	SLC46A1	0.0048	0.00432	0.00336	0.0024	0.00789	0.00573	0	0.000867	0.00631	0.000279	0.00174
Hereditary fructose intolerance	ALDOB	0.758	0.682	0.531	0.379	0.805	3.49	0.134	0.287	0.158	0.434	1.12
Histiocytosis-lymphadenopathy plus syndrome	SLC29A3	0.0225	0.0203	0.0158	0.0113	0.018	0.00224	0.00235	0.0641	0.0277	0.0197	0.0283
HMG-CoA lyase deficiency	HMGCL	0.00745	0.00671	0.00522	0.00373	0.0098	0.00256	9.84e-05	0.00921	0.00471	0.00182	0.00977
HMG-CoA synthase-2 deficiency	HMGCS2	0.0339	0.0305	0.0237	0.017	0.0265	0.00478	0.0457	0.00794	0.0323	0.117	0.0896
Holocarboxylase synthetase deficiency	HLCS	0.0314	0.0283	0.022	0.0157	0.0284	0.00728	0.0063	0.0285	0.0171	0.031	0.0493
Hyaline fibromatosis syndrome	ANTXR2	0.0213	0.0192	0.0149	0.0107	0.0256	1.64e-05	0.00173	0.00514	0.0138	0.0582	0.0391
Hydrolethalus syndrome	HYLS1	0.0195	0.0176	0.0137	0.00975	0.00716	0.92	9.31e-05	0.000831	0.000523	0.000983	0.000591
Hyperchlorhidrosis	CA12	0.0375	0.0338	0.0263	0.0188	0.0496	0.00314	0.000384	0.0847	0.0452	0.00291	0.0131
Hyperglycinemia, lactic acidosis, and seizures	LIAS	0.00368	0.00331	0.00258	0.00184	0.00529	0.00016	9.86e-05	0.00146	0.00551	0.0108	0.000489
Hyperphosphatemic familial tumoral calcinosis	GALNT3	0.018	0.0162	0.0126	0.009	0.0123	0.0024	0.00087	0.0255	0.00899	0.0129	0.114
Hyperprolinemia	ALDH4A1, PRODH	54.6	49.2	38.2	27.3	114	23.8	132	24	22.9	0.157	12.6
Hyperuricemia, pulmonary hypertension, renal failure, and alkalosis syndrome	SARS2	0.0488	0.0439	0.0342	0.0244	0.0273	0.0236	1.05	0.0338	0.0212	0.0522	0.078
Hypobetalipoproteinemia	ANGPTL3, APOB	0.0659	0.0593	0.0461	0.033	0.1	0.00385	0.337	0.0133	0.0676	0.0403	0.0891
Hypomyelination with brainstem and spinal cord involvement and leg spasticity	DARS1	0.0109	0.00981	0.00763	0.00545	0.0119	0.00181	0.00197	0.0756	0.00223	0.00284	0.0118
Infantile-onset limb and orofacial dyskinesia	PDE10A	0.0742	0.0668	0.0519	0.0371	0.053	2.9	9.94e-05	0.00101	0.000385	0.0068	0.00542
Infantile hypercalcemia	CYP24A1, SLC34A1	4.16	3.74	2.91	2.08	8.28	8.76	1.08	0.484	2.26	0.782	0.584
Isolated adrenocorticotropic hormone deficiency	TBX19	0.0112	0.0101	0.00784	0.0056	0.00586	0.0321	0.000394	0.00965	0.000171	0.137	0.00404
Isovaleric acidemia	IVD	0.0479	0.0431	0.0335	0.024	0.0642	0.00658	0.0134	0.0403	0.0256	0.0309	0.0475
Jaberi-Elahi syndrome	GTPBP2	0.000853	0.000768	0.000597	0.000427	0.000342	8.56e-05	0.000891	7.53e-05	0.000865	0.00529	0.00206
Jalili syndrome	CNNM4	0.00545	0.00491	0.00382	0.00273	0.0092	0	0.0063	0.00334	0.00137	0.00291	0.00415
Jawad syndrome	RBBP8	0.00782	0.00704	0.00547	0.00391	0.00929	0.000325	9.84e-05	0.00338	0.00309	0.0325	0.00415
Jervell and Lange-Nielsen syndrome	KCNE1, KCNQ1	0.0375	0.0338	0.0263	0.0188	0.0444	0.0116	0.213	0.0262	0.0721	0.0152	0.0179
Johanson-Blizzard syndrome	UBR1	0.00733	0.0066	0.00513	0.00367	0.0127	8.56e-05	9.84e-05	0.0898	0.00251	0.000474	0.00367
Kahrizi syndrome	SRD5A3	0.00377	0.00339	0.00264	0.00189	0.00183	9.37e-05	0	0.000216	0.021	0.0238	0.00199
Kanzaki disease	NAGA	0.251	0.226	0.176	0.126	0.468	0.17	0.00621	0.0447	0.219	0.14	0.0792
Kappa light chain deficiency	IGKC	6.63e-07	5.97e-07	4.64e-07	3.32e-07	8.24e-07	0	0	0	1.07e-05	0	0
Kaufman oculocerebrofacial syndrome	UBE3B	0.0188	0.0169	0.0132	0.0094	0.018	0.00622	0.000865	0.0376	0.0438	0.0404	0.00699
Keutel syndrome	MGP	0.000535	0.000482	0.000375	0.000268	0.00137	0	0	0.000124	0	0.000141	0.000566
Khan-Khan-Katsanis syndrome	NCAPG2	0.00174	0.00157	0.00122	0.00087	0.00112	0.000829	0.00175	0.00134	0.000555	0.00114	0.00364
Kindler syndrome	FERMT1	0.0662	0.0596	0.0463	0.0331	0.0769	0.00604	0.000887	0.135	0.0171	0.0429	0.104
Knobloch syndrome	COL18A1	0.101	0.0909	0.0707	0.0505	0.154	0.0851	0.182	0.167	0.0211	0.0112	0.0294
Kohlschutter-Tonz syndrome	ROGDI	0.000836	0.000752	0.000585	0.000418	0.000725	2.54e-05	0.000862	0.000543	0.000393	0.000119	0.00248
Kowarski syndrome	GH1	0.00274	0.00247	0.00192	0.00137	0.000381	0.000192	0.000394	0.00136	0.0437	0.00949	0.00101
Krabbe disease	GALC	0.213	0.192	0.149	0.107	0.0897	0.00522	0.0149	0.08	1.56	1.55	0.203
Kufor-Rakeb syndrome	ATP13A2	0.0535	0.0482	0.0375	0.0268	0.0369	0.00344	0.176	0.231	0.0302	0.0671	0.0802
L-2-hydroxyglutaric aciduria	L2HGDH	0.0161	0.0145	0.0113	0.00805	0.00811	0.000734	0	0.0552	0.0131	0.0101	0.0477
Lathosterolosis	SC5D	0.00454	0.00409	0.00318	0.00227	0.0087	0.00214	0	0.00302	0.00129	0.000739	0.00252
LCHAD deficiency	HADHA	0.175	0.158	0.123	0.0875	0.204	0.206	0.18	0.184	0.2	0.023	0.107
Leigh syndrome, French-Canadian type	LRPPRC	0.012	0.0108	0.0084	0.006	0.00956	0.0146	9.31e-05	0.0072	0.0044	0.00847	0.0132
Leptin deficiency	LEP	1.43e-06	1.29e-06	1e-06	7.15e-07	3.09e-06	0	0	0	0	2.96e-05	0
Leptin receptor deficiency	LEPR	0.00798	0.00718	0.00559	0.00399	0.0143	0.00274	0.000394	0.0105	0.00107	0.00294	0.00159
Leukotriene C4 synthase deficiency	LTC4S	0.0965	0.0869	0.0676	0.0483	0.151	0.0651	1.63	0.00765	0.0334	0.000737	0.115
Leydig cell hypoplasia with pseudohermaphroditism	LHCGR	0.015	0.0135	0.0105	0.0075	0.0101	0.00209	0.000888	0.0804	0.00565	0.00511	0.0228
Lopes-Maciel-Rodan syndrome	HTT	0.012	0.0108	0.0084	0.006	0.0109	0.0025	0.0124	0.0441	0.000869	0.0481	0.0515
Lysinuric protein intolerance	SLC7A7	0.0464	0.0418	0.0325	0.0232	0.0264	0.222	0.367	0.016	0.00721	0.132	0.0706
Lysyl hydroxylase 3 deficiency	PLOD3	0.0736	0.0662	0.0515	0.0368	0.0508	0.00413	0.00152	0.0805	0.0882	0.104	0.378
Manitoba oculotrichoanal syndrome	FREM1	0.0711	0.064	0.0498	0.0356	0.0742	0.0118	0.00158	0.174	0.0883	0.025	0.118
Maple syrup urine disease	BCKDHA, BCKDHB, DBT	0.135	0.122	0.0946	0.0676	0.135	0.113	0.483	0.144	0.0291	0.136	0.439
Marinesco-Sjogren syndrome	SIL1	0.0081	0.00729	0.00567	0.00405	0.00752	0.00686	0.00801	0.000861	0.0198	0.0181	0.00381
Martsolf syndrome	RAB3GAP2	0.0227	0.0204	0.0159	0.0114	0.0242	0.000175	0.108	0.0811	0.00583	0.111	0.00356
MASP2 deficiency	MASP2	0.077	0.0693	0.0539	0.0385	0.0802	0.00427	0.157	0.184	0.097	0.141	0.09
Mast syndrome	SPG21	0.00195	0.00176	0.00137	0.000975	0.00125	0.00112	0	0.000532	4.26e-05	0.00484	0.0102
McArdle disease(Glycogen storage V)	PYGM	0.627	0.564	0.439	0.314	0.751	0.0338	0.362	1.12	0.314	0.399	0.927
McKusick-Kaufman syndrome	MKKS	0.0156	0.014	0.0109	0.0078	0.0172	0.00016	0.000394	0.00475	0.0162	0.0309	0.0512
Median Chain Acyl-CoA dehydrogenase deficiency	ACADM	0.35	0.315	0.245	0.175	0.762	0.017	0.135	0.498	0.0943	0.0399	0.097
MEDNIK syndrome	AP1S1	0.00316	0.00284	0.00221	0.00158	0.00282	0	0	0.000532	0.00759	0.000326	0.00117
Meleda disease	SLURP1	0.000364	0.000328	0.000255	0.000182	0.000567	0	0	7.46e-05	0.000102	0.00364	0.000205
Methylmalonic aciduria and homocystinuria, cblD type	MMADHC	0.0152	0.0137	0.0106	0.0076	0.0141	0.00862	9.84e-05	0.0179	0.0155	0.055	0.0061
Mevalonic aciduria	MVK	0.0862	0.0776	0.0603	0.0431	0.138	0.123	0.00596	0.18	0.0278	0.0433	0.0353
Miller syndrome	DHODH	0.0928	0.0835	0.065	0.0464	0.106	0.0843	0	0.0264	0.00999	0.0126	0.786
Mitchell-Riley syndrome	RFX6	0.00293	0.00264	0.00205	0.00147	0.00181	0.0413	0.000383	0.000297	9.62e-05	0.000266	0.00619
Mitochondria complex I deficiency,nuclear type 27	MTFMT	0.0149	0.0134	0.0104	0.00745	0.0216	0.000776	0.0512	0.0106	0.00168	0.0102	0.0138
Mitochondrial complex I deficiency, nuclear type 1	NDUFS4	0.0035	0.00315	0.00245	0.00175	0.000748	0.00101	0.00158	0.00164	0.0171	0.00605	0.0115
Mitochondrial complex I deficiency, nuclear type 10	NDUFAF2	0.000911	0.00082	0.000638	0.000456	0.000423	0	0	0.00359	9.74e-05	0.00129	0.00441
Mitochondrial complex I deficiency, nuclear type 11	NDUFAF1	0.00611	0.0055	0.00428	0.00306	0.00158	0.000296	0.000394	0.00746	0.0138	0.0947	0.00787
Mitochondrial complex I deficiency, nuclear type 14	NDUFA11	9.85e-05	8.87e-05	6.9e-05	4.93e-05	0.000168	0	0	0	0.000607	0	0.000133
Mitochondrial complex I deficiency, nuclear type 15	NDUFAF4	0.000937	0.000843	0.000656	0.000469	0.00056	0	0	8.35e-06	0.000866	0.00411	0.00796
Mitochondrial complex I deficiency, nuclear type 16	NDUFAF5	0.0131	0.0118	0.00917	0.00655	0.0135	0.000674	0.0142	0.0052	0.00778	0.0171	0.0322
Mitochondrial complex I deficiency, nuclear type 17	NDUFAF6	0.0227	0.0204	0.0159	0.0114	0.0207	0.0572	0.119	0.0343	0.0171	0.00361	0.00467
Mitochondrial complex I deficiency, nuclear type 18	NDUFAF3	0.00291	0.00262	0.00204	0.00146	0.00295	2.82e-05	0.0629	0.000824	0.000867	0.0011	0.00563
Mitochondrial complex I deficiency, nuclear type 19	FOXRED1	0.0676	0.0608	0.0473	0.0338	0.0497	0.00674	0.0138	0.0185	0.349	0.126	0.0508
Mitochondrial complex I deficiency, nuclear type 2	NDUFS8	0.00464	0.00418	0.00325	0.00232	0.00468	0.00316	0.000235	0.00181	0.00155	0.0427	0.00851
Mitochondrial complex I deficiency, nuclear type 20	ACAD9	0.0241	0.0217	0.0169	0.0121	0.0295	0.000667	0.00247	0.119	0.0162	0.00567	0.0315
Mitochondrial complex I deficiency, nuclear type 21	NUBPL	0.00617	0.00555	0.00432	0.00309	0.00685	0.00128	0.000395	0.018	0.0122	0.00991	0.00266
Mitochondrial complex I deficiency, nuclear type 22	NDUFA10	0.0345	0.0311	0.0242	0.0173	0.0212	0.00119	0	0.00728	0.0502	0.517	0.0559
Mitochondrial complex I deficiency, nuclear type 25	NDUFB3	0.0126	0.0113	0.00882	0.0063	0.0315	6.34e-05	0.000837	0.00876	0.00532	0.000119	0.00159
Mitochondrial complex I deficiency, nuclear type 26	NDUFA9	0.0369	0.0332	0.0258	0.0185	0.0238	1.58e-05	9.84e-05	0.00659	0.583	0.031	0.0143
Mitochondrial complex I deficiency, nuclear type 29	TMEM126B	0.0264	0.0238	0.0185	0.0132	0.0473	0.0189	0.000113	0.0227	0.000611	0.0146	0.019
Mitochondrial complex I deficiency, nuclear type 3	NDUFS7	0.00332	0.00299	0.00232	0.00166	0.00234	0.00137	0.000954	0.00103	0.00997	0.00247	0.00525
Mitochondrial complex I deficiency, nuclear type 31	TIMMDC1	0.000353	0.000318	0.000247	0.000177	0.000484	0	0.000387	7.52e-05	0.000403	2.96e-05	0.000582
Mitochondrial complex I deficiency, nuclear type 32	NDUFB8	0.00163	0.00147	0.00114	0.000815	0.00241	0.000113	0.00463	0.000547	0.000283	0.0178	0.000507
Mitochondrial complex I deficiency, nuclear type 33	NDUFA6	0.0051	0.00459	0.00357	0.00255	0.00296	0.000341	0	0.000404	0.0299	0.00342	0.0231
Mitochondrial complex I deficiency, nuclear type 34	NDUFAF8	5.32e-06	4.79e-06	3.72e-06	2.66e-06	0	0.000829	0	1.75e-05	0	0	0
Mitochondrial complex I deficiency, nuclear type 4	NDUFV1	0.109	0.0981	0.0763	0.0545	0.0855	0.385	0.00982	0.102	0.0534	0.0259	0.251
Mitochondrial complex I deficiency, nuclear type 5	NDUFS1	0.0356	0.032	0.0249	0.0178	0.0283	0.00057	0.0362	0.0281	0.0346	0.129	0.0615
Mitochondrial complex I deficiency, nuclear type 6	NDUFS2	0.0181	0.0163	0.0127	0.00905	0.0299	0.00335	9.29e-05	0.00401	0.011	0.00566	0.03
Mitochondrial complex I deficiency, nuclear type 7	NDUFV2	0.00507	0.00456	0.00355	0.00254	0.00445	0.00456	0.00985	0.0269	0.00247	0.00235	0.00295
Mitochondrial complex I deficiency, nuclear type 8	NDUFS3	0.0207	0.0186	0.0145	0.0104	0.009	0.000175	0.0219	0.0187	0.0155	0.149	0.0417
Mitochondrial complex I deficiency, nuclear type 9	NDUFS6	0.000808	0.000727	0.000566	0.000404	0.000405	2.13e-05	0.000415	0.00103	0.00274	0.00194	0.00103
Mitochondrial complex II deficiency	SDHA, SDHAF1, SDHD	0.0583	0.0524	0.0408	0.0291	0.0466	0.00491	9.84e-05	0.159	0.101	0.0724	0.126
Mitochondrial complex III deficiency, nuclear type 1	BCS1L	0.0482	0.0434	0.0337	0.0241	0.0299	0.323	0.369	0.0648	0.0138	0.00744	0.0251
Mitochondrial complex III deficiency, nuclear type 10	UQCRFS1	0.000262	0.000236	0.000183	0.000131	5.61e-05	0	0	3.34e-05	1.07e-05	0	0.0151
Mitochondrial complex III deficiency, nuclear type 2	TTC19	0.00663	0.00597	0.00464	0.00332	0.00196	0.00312	9.84e-05	0.0116	0.0233	0.00164	0.0153
Mitochondrial complex III deficiency, nuclear type 3	UQCRB	0.0116	0.0104	0.00812	0.0058	0.00216	0	0	0.00187	0.165	0.00224	0.00111
Mitochondrial complex III deficiency, nuclear type 4	UQCRQ	0.00037	0.000333	0.000259	0.000185	0.000367	0	0	0.00101	0.000171	0.000118	0.000311
Mitochondrial complex III deficiency, nuclear type 5	UQCRC2	0.00136	0.00122	0.000952	0.00068	0.00116	0.00176	9.86e-05	0.00544	0.000267	0.00224	0.000103
Mitochondrial complex III deficiency, nuclear type 6	CYC1	0.000151	0.000136	0.000106	7.55e-05	0.000182	0.000754	0	0.000137	1.07e-05	0	0.000608
Mitochondrial complex III deficiency, nuclear type 7	UQCC2	0.000217	0.000195	0.000152	0.000109	0.000442	2.13e-05	0	0	0.000385	0.000118	0.000204
Mitochondrial complex III deficiency, nuclear type 8	LYRM7	1.65e-05	1.49e-05	1.16e-05	8.25e-06	7.78e-07	0	0	2.92e-05	0.000641	0	0
Mitochondrial complex IV deficiency	COX10, SCO1, TACO1	0.0201	0.0181	0.0141	0.0101	0.0263	0.0143	9.29e-05	0.0967	0.0102	0.0764	0.0107
Mitochondrial complex V (ATP synthase) deficiency, nuclear type 1	ATPAF2	0.00323	0.00291	0.00226	0.00162	0.00064	0	0	0.015	0.00242	0.00189	0.0343
Mitochondrial complex V (ATP synthase) deficiency, nuclear type 2	TMEM70	0.00346	0.00311	0.00242	0.00173	0.00432	8.54e-05	9.84e-05	0.0085	0.000865	0.000473	0.00246
Mitochondrial complex V (ATP synthase) deficiency, nuclear type 3	ATP5E	0.000275	0.000248	0.000193	0.000138	0.000129	0.000533	0	0.000272	1.26e-05	0.000118	0.000566
Mitochondrial complex V (ATP synthase) deficiency, nuclear type 4	ATP5A1	0.00713	0.00642	0.00499	0.00357	0.00676	0.00222	0.024	0.00102	0.0118	0.00432	0.00835
Mitochondrial complex V (ATP synthase) deficiency, nuclear type 5	ATP5F1D	0.00361	0.00325	0.00253	0.00181	0.000261	0	0.00154	0.000392	0.107	0.000475	0.0015
Mitochondrial complex V (ATP synthase) deficiency, nuclear type 6	ATP5MD	0.00045	0.000405	0.000315	0.000225	3.08e-05	0	0.133	0	0	0.00426	0
Mitochondrial DNA depletion syndrome 1 (MNGIE type)	TYMP	0.0701	0.0631	0.0491	0.0351	0.0607	0.293	0.417	0.0539	0.0102	0.00212	0.0673
Mitochondrial DNA depletion syndrome 11	MGME1	0.00293	0.00264	0.00205	0.00147	0.0015	0.0017	0.000394	0.0233	0.0036	0.0292	0.00343
Mitochondrial DNA depletion syndrome 12B (cardiomyopathic type) AR	SLC25A4	0.000452	0.000407	0.000316	0.000226	0.00055	0.000505	0.00269	0.000253	4.28e-05	0.00104	0.000103
Mitochondrial DNA depletion syndrome 13 (encephalomyopathic type)	FBXL4	0.00468	0.00421	0.00328	0.00234	0.00283	0.000828	0.000838	0.00601	0.000392	0.00231	0.0166
Mitochondrial DNA depletion syndrome 16 (hepatic type)	POLG2	0.022	0.0198	0.0154	0.011	0.0448	0.0114	9.84e-05	0.00239	0.00273	0.0856	0.0059
Mitochondrial DNA depletion syndrome 2 (myopathic type)	TK2	0.021	0.0189	0.0147	0.0105	0.0179	0.0359	0.00798	0.07	0.01	0.0203	0.0329
Mitochondrial DNA depletion syndrome 3 (hepatocerebral type)	DGUOK	0.00455	0.0041	0.00319	0.00228	0.00639	0	9.98e-05	0.00607	0.00154	0.00667	0.00214
Mitochondrial DNA depletion syndrome 4B (MNGIE type); Mitochondrial DNA depletion syndrome 4A (Alpers type)	POLG	0.574	0.517	0.402	0.287	0.752	0.0389	0.137	0.222	0.296	2.24	0.39
Mitochondrial DNA depletion syndrome 5 (encephalomyopathic with or without methylmalonic aciduria)	SUCLA2	0.00962	0.00866	0.00673	0.00481	0.0132	0.042	9.31e-05	0.00834	0.00182	0.00105	0.00764
Mitochondrial DNA depletion syndrome 6 (hepatocerebral type)	MPV17	0.0461	0.0415	0.0323	0.0231	0.0068	0.373	0.000837	0.000238	0.0036	0.159	0.0278
Mitochondrial DNA depletion syndrome 7 (hepatocerebral type)	TWNK	0.0101	0.00909	0.00707	0.00505	0.00782	0.114	0.000887	0.00267	0.00346	0.00291	0.00792
Mitochondrial DNA depletion syndrome 8A (encephalomyopathic type with renal tubulopathy); Mitochondrial DNA depletion syndrome 8B (MNGIE type)	RRM2B	0.00914	0.00823	0.0064	0.00457	0.00999	0.000398	0.216	0.00205	0.00349	0.0215	0.00273
Mitochondrial DNA depletion syndrome 9 (encephalomyopathic type with methylmalonic aciduria)	SUCLG1	0.0906	0.0815	0.0634	0.0453	0.128	0.00362	0.541	0.12	0.0135	0.00845	0.0676
Mucolipidosis IV	MCOLN1	0.0111	0.00999	0.00777	0.00555	0.00837	0.00454	0.225	0.00749	0.0197	0.00145	0.00195
N-acetylglutamate synthase deficiency	NAGS	0.0047	0.00423	0.00329	0.00235	0.00302	0.00211	0.00482	8.58e-06	0.000543	0.0515	0.00722
Naxos disease	JUP	0.046	0.0414	0.0322	0.023	0.0345	0.00394	0.0341	0.0284	0.067	0.107	0.128
Nestor-Guillermo progeria syndrome	BANF1	1.58e-07	1.42e-07	1.11e-07	7.9e-08	7.78e-07	0	0	0	0	0	0
Netherton syndrome	SPINK5	0.0739	0.0665	0.0517	0.037	0.0968	0.00943	0.0143	0.0509	0.028	0.241	0.111
Neu-Laxova syndrome	PHGDH, PSAT1	0.0987	0.0888	0.0691	0.0494	0.084	0.00725	0.125	0.256	0.043	0.644	0.0372
Neuraminidase deficiency	NEU1	0.00867	0.0078	0.00607	0.00434	0.00856	0.000296	0.00362	0.00475	0.0013	0.0405	0.0221
Neurodegeneration due to cerebral folate transport deficiency	FOLR1	0.128	0.115	0.0896	0.064	0.0817	0.00228	0.405	0.0269	2.06	0.000671	0.0126
Niemann-Pick disease	NPC1, NPC2, SMPD1	0.181	0.163	0.126	0.0903	0.154	0.0143	0.313	0.189	0.0969	0.611	0.577
Nijmegen breakage syndrome	NBN	0.0221	0.0199	0.0155	0.0111	0.0307	0.0167	0.0132	0.00601	0.00427	0.0254	0.0176
Nonaka myopathy	GNE	0.021	0.0189	0.0147	0.0105	0.0277	0.000476	9.84e-05	0.00523	0.00209	0.229	0.0155
Norum disease	LCAT	0.00468	0.00421	0.00328	0.00234	0.00911	0.000602	9.86e-05	0.000671	0.000684	0.00172	0.00514
Oculoauricular syndrome	HMX1	0.000842	0.000758	0.000589	0.000421	0.0015	7.96e-05	0	0.000265	0	0	0.00142
Oculoskeletodental syndrome	PIK3C2A	0.0554	0.0499	0.0388	0.0277	0.0551	0.00938	0.00158	0.00416	0.0129	0.871	0.0242
Oguchi disease	GRK1, SAG	0.0099	0.00891	0.00693	0.00495	0.00475	2.33e-05	0.00204	0.0287	0.0286	0.00855	0.0675
Omenn syndrome	DCLRE1C, RAG1, RAG2	0.0401	0.036	0.028	0.02	0.0443	0.0128	0.156	0.0404	0.0109	0.0527	0.0427
Orotic aciduria	UMPS	0.0117	0.0105	0.00819	0.00585	0.0105	0.000175	0.000383	0.00237	0.0226	0.0723	0.007
Palmoplantar keratoderma, Nagashima type	SERPINB7	0.0344	0.031	0.0241	0.0172	0.0209	0	0	0.000986	0.00368	1.68	0.00626
PEHO syndrome	ZNHIT3	0.00707	0.00636	0.00495	0.00354	0.00161	0.226	0	0.000678	0.000872	0.000267	0.00304
Pendred syndrome	SLC26A4	0.625	0.563	0.438	0.313	0.553	0.319	0.491	0.265	0.69	1.72	0.651
Perlman syndrome	DIS3L2	0.00205	0.00185	0.00144	0.00103	0.00365	8.61e-05	0.00993	0.000158	0.00109	0.0031	0.00222
Peroxisomal acyl-CoA oxidase deficiency	ACOX1	0.0209	0.0188	0.0146	0.0105	0.0391	0.00118	0.149	0.00363	0.00615	0.00145	0.0198
Peroxisomal fatty acyl-CoA reductase 1 disorder	FAR1	7.73e-05	6.96e-05	5.41e-05	3.87e-05	1.26e-05	0	0	8.35e-06	1.16e-05	0	0.000527
Persistent Mullerian duct syndrome	AMH, AMHR2	0.0129	0.0116	0.00901	0.00644	0.00797	0.0112	0.0017	0.0562	0.000592	0.0202	0.045
Peters-plus syndrome	B3GLCT	0.0486	0.0437	0.034	0.0243	0.0846	0.184	0.00606	0.0156	0.00472	0.0111	0.0172
Pierson syndrome	LAMB2	0.0633	0.057	0.0443	0.0317	0.0667	0.0259	0.00628	0.142	0.0397	0.0251	0.0576
Pitt-Hopkins-like syndrome	CNTNAP2, NRXN1	0.0893	0.0804	0.0625	0.0447	0.0995	0.0305	0.0049	0.0812	0.0658	0.104	0.117
Plasminogen deficiency	PLG	0.222	0.2	0.155	0.111	0.601	0.00493	0.171	0.133	0.00213	0.0105	0.132
Poikiloderma with neutropenia	USB1	0.00265	0.00239	0.00186	0.00133	0.00271	0	0	0.0014	0.00309	0.0123	0.00495
Polymicrogyria with or without vascular-type Ehlers-Danlos syndrome	COL3A1	0.00989	0.0089	0.00692	0.00495	0.00697	1.58e-05	0.00155	0.0112	0.00433	0.0565	0.0108
Prekallikrein deficiency	KLKB1	0.162	0.146	0.113	0.081	0.112	0.00248	0.0118	0.25	0.0305	0.0416	2.56
Primary bile acid malabsorption	SLC10A2	0.0259	0.0233	0.0181	0.013	0.0321	0.00128	0.121	0.024	0.0346	0.00426	0.0176
Primary hyperoxaluria	AGXT, GRHPR, HOGA1	0.347	0.312	0.243	0.173	0.344	0.0358	2.01	0.231	0.255	0.843	0.558
Primary hypoalphalipoproteinemia	ABCA1, APOA1	0.165	0.148	0.115	0.0824	0.163	0.0809	0.114	0.152	0.0726	0.158	0.216
Propionicacidemia	PCCA, PCCB	0.24	0.216	0.168	0.12	0.182	0.15	0.0965	0.217	0.203	0.681	0.205
Pseudo-TORCH syndrome	OCLN, USP18	0.0044	0.00396	0.00308	0.0022	0.00705	0.0123	0.134	0.0038	0.00288	0.000163	0.00587
Pseudoxanthoma elasticum	ABCC6	1.18	1.07	0.829	0.592	0.895	0.258	1.36	0.997	0.995	2.47	3.75
Pycnodysostosis	CTSK	0.0096	0.00864	0.00672	0.0048	0.00627	0.000503	0	0.0134	0.00722	0.0185	0.0313
Pyle disease	SFRP4	0.0042	0.00378	0.00294	0.0021	0.00528	0.00698	0.00988	0.0003	0.000747	0.00937	0.00797
Pyridoxamine 5'-phosphate oxidase deficiency	PNPO	0.0106	0.00954	0.00742	0.0053	0.00619	0.000799	0.032	0.0145	0.00897	0.00852	0.0338
Pyruvate carboxylase deficiency	PC	0.114	0.103	0.0798	0.057	0.0963	0.0202	0.0952	0.0754	0.25	0.113	0.166
Pyruvate dehydrogenase E2 deficiency	DLAT	0.0029	0.00261	0.00203	0.00145	0.00276	0.00784	0	0.000134	0.00386	0.0019	0.00259
Pyruvate dehydrogenase E3-binding protein deficiency	PDHX	0.0172	0.0155	0.012	0.0086	0.00773	0.00105	0.00087	0.00161	0.0238	0.028	0.186
Pyruvate dehydrogenase phosphatase deficiency	PDP1	0.000431	0.000388	0.000302	0.000216	8e-06	0	0	3.34e-05	1.07e-05	0.0684	0
Pyruvate kinase deficiency	PKLR	0.336	0.302	0.235	0.168	0.28	0.736	0.235	0.16	0.23	0.363	0.688
Rabson-Mendenhall syndrome	INSR	0.0237	0.0213	0.0166	0.0119	0.0112	0.00522	0.00354	0.109	0.0508	0.0374	0.0448
Raine syndrome	FAM20C	0.0228	0.0205	0.016	0.0114	0.0259	0.0288	0.000567	0.0198	0.00834	0.0119	0.0219
Rajab syndrome	FARSB	0.125	0.113	0.0875	0.0625	0.00949	6.34e-05	0.000119	4.66	0.00585	0.0419	0.0376
Refsum disease	PHYH	0.0481	0.0433	0.0337	0.0241	0.031	0.0187	0.127	0.108	0.00517	0.0303	0.45
Renal hypouricemia	SLC22A12, SLC2A9	0.0795	0.0716	0.0557	0.0398	0.0269	0.000739	0.0271	0.0692	0.691	1.05	0.0387
Rhizomelic chondrodysplasia punctata	AGPS, GNPAT, PEX7	0.0674	0.0607	0.0472	0.0337	0.0939	0.00629	0.00177	0.0913	0.0466	0.271	0.081
Ribose 5-phosphate isomerase deficiency	RPIA	0.00169	0.00152	0.00118	0.000845	0.00152	0.0014	0.00986	0.000701	0.000538	0.00121	0.00203
Richieri-Costa-Pereira syndrome	EIF4A3	5.84e-06	5.26e-06	4.09e-06	2.92e-06	1.28e-05	0	0	3.39e-05	0	0	0
RIDDLE syndrome	RNF168	0.0019	0.00171	0.00133	0.00095	0.000652	2.13e-05	0	0.00402	0.000385	0.0047	0.00976
Right atrial isomerism	GDF1	0.0328	0.0295	0.023	0.0164	0.0465	0.0531	0.78	0.000612	0.000313	0.0111	0.000134
Roberts syndrome	ESCO2	0.00764	0.00688	0.00535	0.00382	0.00518	0.00218	0.00828	0.00272	0.00667	0.00505	0.0206
Roifman syndrome	RNU4ATAC	0.0384	0.0346	0.0269	0.0192	0.0531	0.00318	0.000571	0.0432	0.0481	0.0337	0.0418
Rothmund-Thomson syndrome	ANAPC1	0.00544	0.0049	0.00381	0.00272	0.00549	8.54e-05	0	0.0142	0.00028	0.000397	0.0681
Ruijs-Aalfs syndrome	SPRTN	0.00074	0.000666	0.000518	0.00037	0.000783	8.59e-05	9.84e-05	0.000134	0.00504	0.000123	0.000839
Saccharopinuria	AASS	0.0238	0.0214	0.0167	0.0119	0.0374	0.00294	0.0034	0.00163	0.0236	0.0167	0.0354
Salla disease	SLC17A5	0.0349	0.0314	0.0244	0.0175	0.0381	0.369	0.000394	0.00832	0.00667	0.00618	0.00648
Sandhoff disease	HEXB	0.0443	0.0399	0.031	0.0222	0.0602	0.000652	0.119	0.1	0.0424	0.0457	0.0266
Saposin A deficiency	PSAP	0.0136	0.0122	0.00952	0.0068	0.005	0	0	0.366	0.0537	0.00646	0.0139
Schimke immunoosseous dysplasia	SMARCAL1	0.0566	0.0509	0.0396	0.0283	0.0478	0.0085	0.115	0.017	0.111	0.0252	0.194
Schneckenbecken dysplasia	SLC35D1	0.00201	0.00181	0.00141	0.00101	0.0013	0.000193	9.86e-05	0.0048	0.00277	0.00197	0.0034
Schopf-Schulz-Passarge syndrome	WNT10A	0.0229	0.0206	0.016	0.0115	0.0549	0.000636	0.000888	0.00242	0.00996	0.00507	0.0235
Schwartz-Jampel syndrome, type 1	HSPG2	0.63	0.567	0.441	0.315	0.362	0.103	1.07	0.659	1.59	1.55	1.22
Schwartz-Jampel syndrome, type 2	LIFR	0.0055	0.00495	0.00385	0.00275	0.00762	2.13e-05	0.00768	0.000408	0.00901	0.00297	0.00898
Scott syndrome	ANO6	0.141	0.127	0.0987	0.0705	0.147	0.0163	0.0492	0.126	0.255	0.217	0.148
Segawa syndrome	TH	0.0265	0.0239	0.0186	0.0133	0.0136	0.000112	0.00621	0.0637	0.0336	0.148	0.022
Sengers syndrome	AGK	0.00613	0.00552	0.00429	0.00307	0.00293	0.000343	0	0.000207	0.0712	0.00213	0.00904
SESAME syndrome	KCNJ10	0.00123	0.00111	0.000861	0.000615	0.00195	0	0.000395	0.00162	0.00106	0.00184	0.000341
Shaheen syndrome	COG6	0.00815	0.00734	0.00571	0.00408	0.00433	2.15e-05	0.000887	0.00332	0.00523	0.0024	0.108
Short Chain Acyl-CoA dehydrogenase deficiency	ACADS	0.182	0.164	0.127	0.091	0.0684	0.00786	3.54	0.0515	0.297	0.0992	1.2
Shwachman-Diamond syndrome	EFL1, SBDS	0.314	0.282	0.22	0.157	0.263	0.998	0.642	0.189	0.24	0.579	0.157
Sickle cell anemia	HBB	0.57	0.513	0.399	0.285	0.0359	0.142	0.000383	0.0737	1.73	0.241	21.1
Siddiqi syndrome	FITM2	0.00244	0.0022	0.00171	0.00122	0.00319	1.58e-05	0.00233	0.0109	1.07e-05	0.000226	0.00105
Sjogren-Larsson syndrome	ALDH3A2	0.00778	0.007	0.00545	0.00389	0.00909	0.000396	0	0.00964	0.0036	0.00739	0.00898
Smith-Lemli-Opitz syndrome	DHCR7	0.12	0.108	0.084	0.06	0.187	0.0597	0.0114	0.164	0.0359	0.0694	0.0766
Smith-McCort dysplasia	RAB33B	0.0326	0.0293	0.0228	0.0163	0.101	0.00101	9.84e-05	0.00137	0.0131	0.00132	0.0126
Squalene synthase deficiency	FDFT1	0.0293	0.0264	0.0205	0.0147	0.0126	0.0162	0.00155	0.0841	0.0302	0.144	0.0375
Stargardt disease	ABCA4	4.2	3.78	2.94	2.1	4.67	0.186	6.22	2.9	1.25	2.87	21.7
Steel syndrome	COL27A1	0.0957	0.0861	0.067	0.0479	0.106	0.0223	0.0016	0.102	0.0579	0.17	0.0858
Stromme syndrome	CENPF	0.0635	0.0572	0.0445	0.0318	0.131	0.00375	0.0354	0.0305	0.0294	0.0193	0.0155
Succinic semialdehyde dehydrogenase deficiency	ALDH5A1	0.0531	0.0478	0.0372	0.0266	0.0296	0.0124	0.000372	0.0361	0.0574	0.18	0.244
Sucrase-isomaltase deficiency	SI	1.34	1.2	0.937	0.669	2.15	0.257	0.945	0.469	0.523	0.386	1.78
Sulfite oxidase deficiency	SUOX	0.0101	0.00909	0.00707	0.00505	0.0091	0.00105	0.000887	0.0318	0.0131	0.00573	0.0205
Systemic primary carnitine deficiency	SLC22A5	0.332	0.299	0.232	0.166	0.21	0.0344	0.00472	0.291	1.18	0.915	0.46
Tay-Sachs disease	HEXA	0.177	0.159	0.124	0.0885	0.124	0.144	2.57	0.106	0.0288	0.446	0.242
Temtamy preaxial brachydactyly syndrome	CHSY1	0.000659	0.000593	0.000461	0.00033	0.000815	0	0	0.000824	0.00129	2.96e-05	0.00258
Tetraamelia syndrome	RSPO2, WNT3	0.0015	0.00135	0.00105	0.000751	0.00131	0.00219	0.000913	0.000704	0.00316	0.00413	0.00286
Thauvin-Robinet-Faivre syndrome	FIBP	0.00141	0.00127	0.000987	0.000705	0.000454	0.0245	0	8.41e-06	0.000267	0.000437	0.00358
Thyrotropin-releasing hormone deficiency	TRH	1.78e-05	1.6e-05	1.25e-05	8.9e-06	2.41e-05	0	0	0	0.000172	2.96e-05	0
Traboulsi syndrome	ASPH	0.00645	0.00581	0.00452	0.00323	0.00525	0.0025	0	0.014	0.00764	0.000474	0.00809
Transaldolase deficiency	TALDO1	0.0182	0.0164	0.0127	0.0091	0.0162	0.0122	0	0.0242	0.0198	0.0116	0.0321
Transcobalamin II deficiency	TCN2	0.0018	0.00162	0.00126	0.0009	0.00347	7.4e-05	0	0.0014	0.000523	0.000266	0.00234
Transient infantile hypertriglyceridemia	GPD1	0.0114	0.0103	0.00798	0.0057	0.0139	6.37e-05	0.0182	0.0227	0.00808	0.0109	0.00603
Trehalase deficiency	TREH	0.083	0.0747	0.0581	0.0415	0.0443	0.0279	0.00014	0.0466	1.31	0.0192	0.0348
Trichohepatoenteric syndrome	SKIV2L, TTC37	0.216	0.194	0.151	0.108	0.164	1.48	0.0208	0.112	0.0983	0.165	0.546
Trifunctional protein deficiency	HADHB	0.0191	0.0172	0.0134	0.00955	0.015	0.00168	0.000383	0.0142	0.0115	0.0259	0.041
Trimethylaminuria	FMO3	0.15	0.135	0.105	0.075	0.184	0.000477	0.198	0.022	0.0568	0.284	0.134
Troyer syndrome	SPART	0.0203	0.0183	0.0142	0.0102	0.0152	7.4e-05	0.000854	0.147	0.0116	0.0104	0.0237
Trypsinogen deficiency	PRSS1	0.0135	0.0122	0.00945	0.00675	0.0107	0.00214	0.00998	0.00456	0.00313	0.119	0.031
Tyrosinemia, type I	FAH	0.129	0.116	0.0903	0.0645	0.0509	0.0245	0.156	0.00943	0.0844	4.51	0.0404
Tyrosinemia, type II	TAT	0.0136	0.0122	0.00952	0.0068	0.0123	0.00103	9.84e-05	0.00625	0.047	0.0204	0.0118
Tyrosinemia, type III	HPD	0.00411	0.0037	0.00288	0.00206	0.00723	2.13e-05	0.00155	0.000998	0.00517	0.00227	0.00318
Urbach-Wiethe disease	ECM1	0.0307	0.0276	0.0215	0.0154	0.035	0.0208	0.00604	0.00593	0.036	0.0741	0.0175
Van Buchem disease	SOST	0.000272	0.000245	0.00019	0.000136	7.1e-05	0.000246	0	0.000621	0.000569	0.00484	3.79e-05
Van den Ende-Gupta syndrome	SCARF2	0.00219	0.00197	0.00153	0.0011	0.00123	0.000105	0.000146	0.000973	0.000352	0.0583	0.00103
Van Maldergem syndrome	DCHS1, FAT4	0.34	0.306	0.238	0.17	0.201	0.302	0.562	0.0954	1.41	1.39	0.387
Vici syndrome	EPG5	0.0233	0.021	0.0163	0.0117	0.009	0.00226	0.0283	0.114	0.00429	0.00902	0.101
VLCAD deficiency	ACADVL	0.119	0.107	0.0833	0.0595	0.194	0.0298	0.00238	0.0397	0.024	0.0407	0.35
von Willibrand disease	VWF	0.659	0.593	0.461	0.33	0.904	0.457	0.231	0.253	0.55	0.386	0.938
Warsaw breakage syndrome	DDX11	0.0953	0.0858	0.0667	0.0477	0.0728	0.0859	0.9	0.0493	0.0472	0.145	0.17
Werner syndrome	WRN	0.0496	0.0446	0.0347	0.0248	0.0641	0.00504	0.0136	0.0276	0.0291	0.0666	0.0395
Wiedemann-Rautenstrauch syndrome	POLR3A	0.159	0.143	0.111	0.0795	0.203	0.136	0.0116	0.461	0.079	0.0779	0.132
Wilson disease	ATP7B	0.936	0.842	0.655	0.468	1.58	0.0992	1.38	0.576	0.501	1.28	0.182
Wolcott-Rallison syndrome	EIF2AK3	0.000852	0.000767	0.000596	0.000426	0.000377	8.57e-05	0.000488	0.0161	0.00101	0.000118	0.00331
Wolman disease	LIPA	0.0251	0.0226	0.0176	0.0126	0.0418	0.00288	0.00596	0.0271	0.0197	0.000253	0.0292
Woodhouse-Sakati syndrome	DCAF17	0.00107	0.000963	0.000749	0.000535	0.00225	8.59e-05	0	0.000135	0.000714	0.000809	0.000103
Xanthinuria	MOCOS, XDH	0.311	0.28	0.217	0.155	0.299	0.0274	0.0196	0.286	0.416	1.24	0.371
You-Hoover-Fong syndrome	TELO2	0.0199	0.0179	0.0139	0.00995	0.0206	0.000291	9.86e-05	0.0131	0.0395	0.0277	0.0211
Yunis-Varon syndrome	FIG4	0.0748	0.0673	0.0524	0.0374	0.126	0.0227	0.000143	0.0555	0.0306	0.0095	0.0377
