# Supplementary material for: The prevalence, genetic complexity and population-specific founder effects of human autosomal recessive disorders
Source: NPJ Genom Med. 2021 Jun 2;6:41. doi: 10.1038/s41525-021-00203-x (PMC8172936; doi:10.1038/s41525-021-00203-x)
Supplement: Supplementary file 8 — Supplementary Data 7 [file 41525_2021_203_MOESM8_ESM.xlsx]

## Sheet: Sheet1
List of population-specific diseases	Gene(s)
Nestor-Guillermo progeria syndrome	BANF1
Kappa light chain deficiency	IGKC
Leptin deficiency	LEP
Mitochondrial complex I deficiency, nuclear type 34	NDUFAF8
Richieri-Costa-Pereira syndrome	EIF4A3
Mitochondrial complex III deficiency, nuclear type 8	LYRM7
Thyrotropin-releasing hormone deficiency	TRH
Burn-McKeown syndrome	TXNL4A
Peroxisomal fatty acyl-CoA reductase 1 disorder	FAR1
Mitochondrial complex I deficiency, nuclear type 14	NDUFA11
Autoinflammation, panniculitis, and dermatosis syndrome	OTULIN
Mitochondrial complex III deficiency, nuclear type 6	CYC1
Mitochondrial complex III deficiency, nuclear type 7	UQCC2
Congenital short bowel syndrome	CLMP
Mitochondrial complex III deficiency, nuclear type 10	UQCRFS1
Van Buchem disease	SOST
Mitochondrial complex V (ATP synthase) deficiency, nuclear type 3	ATP5E
Mitochondrial complex I deficiency, nuclear type 31	TIMMDC1
Meleda disease	SLURP1
Mitochondrial complex III deficiency, nuclear type 4	UQCRQ
Autosomal recessive omodysplasia	GPC6
Hemochromatosis, type 2B	HAMP
Pyruvate dehydrogenase phosphatase deficiency	PDP1
Mitochondrial complex V (ATP synthase) deficiency, nuclear type 6	ATP5MD
Alpha-2-plasmin inhibitor deficiency	SERPINF2
Keutel syndrome	MGP
Bowen-Conradi syndrome	EMG1
Temtamy preaxial brachydactyly syndrome	CHSY1
Even-plus syndrome	HSPA9
Oculoauricular syndrome	HMX1
Albinism, oculocutaneous, type VII	LRMDA
Mitochondrial complex I deficiency, nuclear type 10	NDUFAF2
Mitochondrial complex I deficiency, nuclear type 15	NDUFAF4
Goldberg-Shprintzen megacolon syndrome	KIFBP
Familial hypercholanemia	BAAT
Woodhouse-Sakati syndrome	DCAF17
Glycogen storage disease IXc	PHKG2
GM2-gangliosidosis, AB variant	GM2A
SESAME syndrome	KCNJ10
Congenital glutamine deficiency	GLUL
Thauvin-Robinet-Faivre syndrome	FIBP
Transcobalamin II deficiency	TCN2
Craniofacial dysmorphism, skeletal anomalies, and mental retardation syndrome	TMCO1
RIDDLE syndrome	RNF168
Mast syndrome	SPG21
Atrial standstill type 2	NPPA
Dursun syndrome	G6PC3
Poikiloderma with neutropenia	USB1
Pyruvate dehydrogenase E2 deficiency	DLAT
Chylomicron retention disease	SAR1B
Cerebral dysgenesis, neuropathy, ichthyosis, and palmoplantar keratoderma syndrome	SNAP29
MEDNIK syndrome	AP1S1
Mitochondrial complex V (ATP synthase) deficiency, nuclear type 1	ATPAF2
Hamamy syndrome	IRX5
Mitochondrial complex V (ATP synthase) deficiency, nuclear type 5	ATP5F1D
Kahrizi syndrome	SRD5A3
Ethylmalonic encephalopathy	ETHE1
Chanarin-Dorfman syndrome	ABHD5
Lathosterolosis	SC5D
Mitochondrial DNA depletion syndrome 3 (hepatocerebral type)	DGUOK
Bothnia retinal dystrophy	RLBP1
Hereditary folate malabsorption	SLC46A1
Acromesomelic dysplasia, Demirhan type	BMPR1B
Autosomal recessive giant axonal neuropathy	GAN
Mitochondrial complex I deficiency, nuclear type 33	NDUFA6
COMMAD syndrome	MITF
Rothmund-Thomson syndrome	ANAPC1
Jalili syndrome	CNNM4
Bernard-Soulier syndrome	GP1BA, GP1BB, GP9
Sengers syndrome	AGK
Traboulsi syndrome	ASPH
Alazami-Yuan syndrome	TAF6
CHIME syndrome	PIGL
PEHO syndrome	ZNHIT3
CHAND syndrome	RIPK4
Sjogren-Larsson syndrome	ALDH3A2
Carboxypeptidase N deficiency	CPN1
Alpha-methylacyl-CoA racemase deficiency	AMACR
Beaulieu-Boycott-Innes syndrome	THOC6
Pycnodysostosis	CTSK
Al Kaissi syndrome	CDK10
GAPO syndrome	ANTXR1
Exocrine pancreatic insufficiency, dyserythropoietic anemia, and calvarial hyperostosis	COX4I2
Mitochondrial complex III deficiency, nuclear type 3	UQCRB
Carnitine-acylcarnitine translocase deficiency	SLC25A20
Saposin A deficiency	PSAP
Adrenal hyperplasia, congenital, due to 11-beta-hydroxylase deficiency	CYP11B1
L-2-hydroxyglutaric aciduria	L2HGDH
Carey-Fineman-Ziter syndrome	MYMK
Transaldolase deficiency	TALDO1
Camptodactyly-arthropathy-coxa vara-pericarditis syndrome	PRG4
Extraoral halitosis	SELENBP1
Cystinosis	CTNS
Palmoplantar keratoderma, Nagashima type	SERPINB7
Mitochondrial complex I deficiency, nuclear type 22	NDUFA10
Alkaptonuria	HGD
Dyggve-Melchior-Clausen disease	DYM
Cleft lip/palate-ectodermal dysplasia syndrome	NECTIN1
Glycogen storage disease X	PGAM2
Miller syndrome	DHODH
Familial Mediterranean fever	MEFV
