# Supplementary material for: The prevalence, genetic complexity and population-specific founder effects of human autosomal recessive disorders
Source: NPJ Genom Med. 2021 Jun 2;6:41. doi: 10.1038/s41525-021-00203-x (PMC8172936; doi:10.1038/s41525-021-00203-x)
Supplement: Supplementary file 9 — Supplementary Data 8 [file 41525_2021_203_MOESM9_ESM.xlsx]

## Sheet: Table S6
Disease	Gene(s)	Informedness	Most important variant(s)	Number of pathogenic variants to interrogate for maximal informedness	Variants that need to be profiled to capture 50% of cases	Variants that need to be profiled to capture 75% of cases	Variants that need to be profiled to capture 90% of cases	Variants that need to be profiled to capture 95% of cases
Overall		0.593325	rs2904552	8510	1015	7471	20110	44025
2-aminoadipic 2-oxoadipic aciduria	DHTKD1	0.420941	rs145036232	41	21	45	83	130
3-hydroxyacyl-CoA dehydrogenase deficiency	HADH	0.680609	rs140413151	8	2	7	25	76
3-hydroxyisobutryl-CoA hydrolase deficiency	HIBCH	0.461861	rs377337659	18	10	29	61	89
3MC syndrome	MASP1	0.567524	rs3774266	34	9	32	86	163
3-Methylcrotonyl-CoA carboxylase deficiency	MCCC1, MCCC2	0.524709	rs150591260	81	24	78	181	328
Abetalipoproteinemia	MTTP	0.483661	rs535902259	15	8	17	37	58
Acetyl-CoA carboxylase deficiency	ACACA	0.426221	rs765969361	35	20	50	104	140
Achalasia-addisonianism-alacrimia syndrome	AAAS	0.478804	rs144873582	38	14	33	60	114
Acheiropody	LMBR1	0.640872	rs750006619	6	2	6	21	46
Achondrogenesis, type IA	TRIP11	0.4707	rs745372938	20	10	32	72	99
Acrocapitofemoral dysplasia	IHH	0.459522	rs779327335	14	7	13	26	42
Acrodermatitis enteropathica	SLC39A4	0.509157	rs782395546	16	6	15	29	58
Acromesomelic dysplasia, Demirhan type	BMPR1B	0.476745	rs186299744	10	5	14	30	46
Acromesomelic dysplasia, Maroteaux type	NPR2	0.41736	rs747265881	23	12	33	66	88
Adenine phosphoribosyltransferase deficiency	APRT	0.479512	rs551418842	16	8	20	41	68
Adenylosuccinase deficiency	ADSL	0.474441	rs34396910	41	18	43	95	148
Adrenal hyperplasia, congenital, due to 11-beta-hydroxylase deficiency	CYP11B1	0.459509	rs140336749	17	11	33	69	96
Adrenal hyperplasia, congenital, due to 21-hydroxylase deficiency	CYP21A2	0.828335	rs6445	5	2	3	5	25
Al Kaissi syndrome	CDK10	0.42491	rs146732625	19	10	25	48	72
Alacrima, achalasia, and mental retardation syndrome	GMPPA	0.457391	rs201552488	16	8	19	39	61
Alazami syndrome	LARP7	0.415441	rs200544616	19	11	26	52	70
Alazami-Yuan syndrome	TAF6	0.53517	rs185765560	10	5	12	31	49
Albinism, oculocutaneous, type VII	LRMDA	0.415898	rs1405624029	8	4	8	15	22
Alkaptonuria	HGD	0.46495	rs120074173	35	16	34	67	112
Alkuraya-Kucinskas syndrome	KIAA1109	0.542056	rs1002007568	28	12	45	131	188
Alpha1 anti-trypsine deficiency	SERPINA1	0.82626	rs28929474	5	1	1	6	41
Alpha-2-plasmin inhibitor deficiency	SERPINF2	0.284381	rs138097660, rs763001328	11	8	18	26	31
Alpha-fetoprotein deficiency	AFP	0.383575	rs191300110	14	9	24	46	59
Alpha-ketoglutarate dehydrogenase deficiency	OGDH	0.4505	rs146779926	15	8	27	57	75
Alpha-mannosidosis	MAN2B1	0.545429	rs142702682	47	15	50	128	231
Alpha-methylacetoacetic aciduria	ACAT1	0.521092	rs753816946	20	7	24	59	97
Alpha-methylacyl-CoA racemase deficiency	AMACR	0.504193	rs121917814	10	4	15	34	54
Al-Raqad syndrome	DCPS	0.694178	rs137941190	9	2	5	16	59
Alstrom syndrome	ALMS1	0.40005	rs376683428, rs1395379184, rs1373823483	56	35	96	187	243
Aminoacylase 1 deficiency	ACY1	0.722656	rs121912698	8	1	6	26	91
Amyloidosis cutis dyschromica	GPNMB	0.551083	rs758729806	13	3	14	31	64
Anonychia congenita	RSPO4	0.487493	rs201062485	14	5	15	29	52
Apparent mineralocorticoid excess	HSD11B2	0.46127	rs376023420	9	4	8	17	26
Argininemia	ARG1	0.447958	rs201484132	17	9	28	58	80
Argininosuccinic aciduria	ASL	0.591988	rs145138923	16	4	19	52	109
Aromatic L-amino acid decarboxylase deficiency	DDC	0.391572	rs148472208	25	14	35	64	88
Arterial tortuosity syndrome	SLC2A10	0.43092	rs777604168	29	15	31	63	94
Asparagine synthetase deficiency	ASNS	0.393341	rs772499410	12	8	20	39	50
Aspartylglucosaminuria	AGA	0.679587	rs146381591	12	2	8	38	99
Atransferrinemia	TF	0.763703	rs121918677	2	1	1	15	57
Atrial standstill type 2	NPPA	0.471005	rs202102042	6	2	5	8	16
Auditory neuropathy and optic atrophy	FDXR	0.619471	rs187001043	7	2	7	18	47
Autoinflammation, panniculitis, and dermatosis syndrome	OTULIN	0.525804	rs777822002	2	1	2	5	7
Autosomal recessive Alport syndrome	COL4A3, COL4A4	0.560175	rs200302125	112	25	106	286	527
Autosomal recessive cerebral creatine deficiency syndrome	GAMT, GATM	0.468829	rs80338735	20	9	23	44	77
Autosomal recessive giant axonal neuropathy	GAN	0.466011	rs142456623	10	7	19	42	58
Autosomal recessive omodysplasia	GPC6	0.371572	rs748920798	6	4	13	21	25
Autosomal recessive Robinow syndrome	NXN, ROR2	0.49481	rs986305029	26	8	32	73	116
Baller-Gerold syndrome	RECQL4	0.537913	rs148912524	29	8	26	55	109
Bamforth-Lazarus syndrome	FOXE1	0.901205	rs538912281	1	1	1	1	20
Band heterotopia	EML1	0.458418	rs759168069	10	6	12	23	37
Beaulieu-Boycott-Innes syndrome	THOC6	0.621654	rs200426926	7	3	6	17	38
Bernard-Soulier syndrome	GP1BA, GP1BB, GP9	0.585813	rs5030764	6	2	4	8	21
Beta-mannosidosis	MANBA	0.461799	rs140692906	36	17	47	95	154
Beta-ureidopropionase deficiency	UPB1	0.620204	rs143493067	21	4	22	58	150
Biotinidase deficiency	BTD	0.905661	rs13078881	2	1	1	1	53
Bloom syndrome	BLM	0.477295	rs758886088	30	14	45	102	147
Bothnia retinal dystrophy	RLBP1	0.45387	rs28933990	12	6	15	30	46
Boucher-Neuhauser syndrome	PNPLA6	0.489517	rs532776939	38	18	45	101	161
Bowen-Conradi syndrome	EMG1	0.319024	12-7083817-G-A	10	7	18	27	33
Brittle cornea syndrome	ZNF469, PRDM5	0.591765	rs273585623	9	3	11	26	60
Brody myopathy	ATP2A1	0.410151	rs751365374	76	38	85	159	237
Brown-Vialetto-Van Laere syndrome	SLC52A3, SLC52A2	0.472355	rs145431028	28	12	32	67	107
Burn-McKeown syndrome	TXNL4A	0.343776	rs929063867	2	2	6	9	10
Camptodactyly-arthropathy-coxa vara-pericarditis syndrome	PRG4	0.505446	rs1197207380	19	9	26	64	95
Canavan disease	ASPA	0.591245	rs28940279	13	3	11	31	63
Carbamoylphosphate synthetase I deficiency	CPS1	0.476837	rs551261693	65	33	82	192	279
Carbonic anhydrase VA deficiency	CA5A	0.625474	rs201195769	6	2	9	23	58
Carboxypeptidase N deficiency	CPN1	0.52097	rs752224544	9	3	10	20	38
Carey-Fineman-Ziter syndrome	MYMK	0.828751	rs137868995	1	1	1	2	12
Carnitine-acylcarnitine translocase deficiency	SLC25A20	0.470248	rs149174359	16	8	21	44	70
Carpenter syndrome	MEGF8, RAB23	0.478198	rs121908171	30	16	38	91	127
Catel-Manzke syndrome	TGDS	0.562635	rs140430952	11	3	14	36	70
Cerebral dysgenesis, neuropathy, ichthyosis, and palmoplantar keratoderma syndrome	SNAP29	0.516011	rs141934766	7	2	7	15	27
Cerebroretinal microangiopathy with calcifications and cysts	STN1, CTC1	0.540044	rs779650334	37	12	37	89	167
Cerebrotendinous xanthomatosis	CYP27A1	0.478665	rs121908096	41	13	37	65	123
Chanarin-Dorfman syndrome	ABHD5	0.511338	rs104893676	10	3	13	35	50
CHAND syndrome	RIPK4	0.524962	rs148192173	10	4	11	25	44
Chediak-Higashi syndrome	LYST	0.382945	rs1160399442	37	24	70	124	157
Childhood-onset dystonia with optic atrophy and basal ganglia abnormalities	MECR	0.460508	rs756421370	8	4	12	26	39
CHIME syndrome	PIGL	0.650103	rs145303331	6	1	4	14	32
Choanal atresia and lymphedema	PTPN14	0.461207	rs148337405	20	11	25	57	82
Chondrodysplasia with joint dislocations, GPAPP type	IMPAD1	0.466632	rs771956298	10	4	10	22	34
Choreoacanthocytosis	VPS13A	0.404419	rs760798467	51	30	88	167	215
Chronic atrial and intestinal dysrhythmia	SGO1	0.475345	rs199815268	9	5	15	33	49
Chudley-McCullough syndrome	GPSM2	0.472578	rs189033496	28	13	34	78	115
Chylomicron retention disease	SAR1B	0.513407	rs369713749	8	3	7	16	28
Citrullinemia, type I	ASS1	0.4667	rs121908641	30	13	31	59	103
Citrullinemia, type II	SLC25A13	0.553238	rs541276426	37	10	33	76	155
Cleft lip/palate-ectodermal dysplasia syndrome	NECTIN1	0.773428	rs137991779	2	1	1	5	23
CODAS syndrome	LONP1	0.660848	rs145519500	7	3	9	31	83
Cohen syndrome	VPS13B	0.444592	rs1394331189	81	43	120	255	356
Combined immunodeficiency and megaloblastic anemia with or without hyperhomocysteinemia	MTHFD1	0.62016	rs775263592	16	3	14	46	100
COMMAD syndrome	MITF	0.441989	rs1274817267	12	6	14	27	43
Complement factor D deficiency	CFD	0.396417	rs1401823744	14	8	18	33	47
Congenital cataracts, hearing loss, and neurodegeneration	SLC33A1	0.544956	rs777143987	7	4	15	41	57
Congenital glutamine deficiency	GLUL	0.464893	rs376298349	7	5	11	25	34
Congenital lactase deficiency	LCT	0.566331	rs121908936	16	4	23	68	112
Congenital short bowel syndrome	CLMP	0.247029	rs768030215	5	8	18	24	27
Contractures, pterygia, and variable skeletal fusions syndrome	MYH3	0.457987	rs142002449	106	50	122	258	393
Corneal endothelial dystrophy and perceptive deafness	SLC4A11	0.477136	rs143965185	40	18	47	98	162
Cortisone reductase deficiency	H6PD	0.524663	rs201740669	45	12	35	65	140
Cousin syndrome	TBX15	0.462974	rs199536739	10	5	12	22	38
CPT1A deficiency	CPT1A	0.469255	rs189174414	29	15	46	105	147
CPT2 deficiency	CPT2	0.601711	rs74315294	33	6	26	70	158
Craniofacial dysmorphism, skeletal anomalies, and mental retardation syndrome	TMCO1	0.422747	rs752176040	8	5	12	24	33
Craniolenticulosutural dysplasia	SEC23A	0.443763	rs138568622	27	14	52	109	146
Cranioosteoarthropathy	HPGD	0.574354	rs548566322	14	3	10	22	51
Cystathionine beta-synthase deficiency	CBS	0.72315	rs117687681	14	2	8	34	123
Cystathioninuria	CTH	0.825093	rs28941785	5	1	1	11	89
Cystic fibrosis	CFTR	0.688962	rs1801178	39	3	28	115	364
Cystinosis	CTNS	0.472134	rs199977728	25	12	33	68	110
De la Chapelle dysplasia	SLC26A2	0.582966	rs104893915	24	6	24	68	135
Dentin dysplasia, type I	SMOC2	0.432283	rs1197911795	12	7	15	32	44
Desbuquois dysplasia	CANT1	0.414889	rs779389320	32	16	38	71	107
Desmosterolosis	DHCR24	0.625739	rs150688144	14	3	11	31	76
Diaphanospondylodysostosis	BMPER	0.53819	rs148867097	14	6	16	43	69
Dihydrolipoamide dehydrogenase deficiency	DLD	0.49427	rs121964990	19	9	20	44	75
Dihydropyrimidinuria	DPYS	0.501317	rs538231044	43	15	38	74	141
Dimethylglycine dehydrogenase deficiency	DMGDH	0.553923	rs121908331	38	11	36	87	173
DOORS syndrome	TBC1D24	0.398246	rs398122967	12	8	20	36	50
Dubin-Johnson syndrome	ABCC2	0.594003	rs146405172	55	9	46	114	263
Dursun syndrome	G6PC3	0.425797	rs769441127	9	5	16	31	42
Dyggve-Melchior-Clausen disease	DYM	0.514904	rs145408029	25	7	24	51	93
Dysautonomia, familial	IKBKAP	0.527399	rs111033171	23	7	25	66	104
Eiken syndrome	PTH1R	0.380465	rs749111054	8	6	13	24	31
Ellis-van Creveld syndrome	EVC2, EVC	0.437607	rs779275317	60	31	92	189	258
Elsahy-Waters syndrome	CDH11	0.46033	rs749514930	15	7	15	32	50
Enhanced S-cone syndrome	NR2E3	0.587971	rs2723341	2	2	2	6	11
Erythroderma, congenital, with palmoplantar keratoderma, hypotrichosis, and hyper IgE	DSG1	0.674344	rs181411154	4	2	4	18	36
Escobar syndrome	CHRNG	0.562851	rs567899708	27	8	26	61	127
Ethylmalonic encephalopathy	ETHE1	0.411941	rs768669208	13	8	19	35	50
Even-plus syndrome	HSPA9	0.50179	rs1419672460	5	2	10	20	27
Exocrine pancreatic insufficiency, dyserythropoietic anemia, and calvarial hyperostosis	COX4I2	0.643185	rs119455950	3	1	3	7	19
Extraoral halitosis	SELENBP1	0.494891	rs769991488	20	8	21	47	79
Factor X deficiency	F10	0.445678	rs149285827	16	10	26	53	73
Factor XII deficiency	F12	0.501486	rs199988476	19	8	24	54	89
Factor XIIIB deficiency	F13B	0.413935	rs140531979	30	15	41	84	111
Familial hypercholanemia	BAAT	0.352863	rs551090726	9	6	13	21	29
Familial Mediterranean fever	MEFV	0.720759	rs28940579	6	1	5	24	86
Fanconi anemia, complementation group C	FANCC	0.488192	rs104886456	15	5	15	32	55
Fanconi-Bickel syndrome	SLC2A2	0.332464	rs760095835	25	18	42	72	90
Farber lipogranulomatosis	ASAH1	0.631234	rs147896487	20	2	17	52	122
Fibrinogen deficiencies	FGA, FGB, FGG	0.696935	rs6054	17	2	12	56	184
Fibrochondrogenesis	COL11A1	0.512948	rs138792819	43	16	46	117	183
Filippi syndrome	CKAP2L	0.331245	rs1381341728	10	9	20	35	44
FILS syndrome	POLE	0.418304	rs1036647345, rs767646338	43	25	60	119	162
FINCA syndrome	NHLRC2	0.659567	rs141253953	8	2	8	37	73
Frank-ter Haar syndrome	SH3PXD2B	0.674397	rs142786813	2	1	3	10	30
Fraser syndrome	FRAS1, FREM2, GRIP1	0.538412	rs199768740	96	26	106	277	475
Fructose-1,6-bisphosphatase deficiency	FBP1	0.584142	rs141270413	15	3	13	32	68
Fucosidosis	FUCA1	0.634188	rs150062050	12	2	9	28	70
Fuhrmann syndrome	WNT7A	0.533161	rs140491601	8	4	12	33	48
Fumarase deficiency	FH	0.479503	rs200491078	27	13	28	64	100
GABA-transaminase deficiency	ABAT	0.440773	rs756504205	20	12	32	65	89
Galactokinase deficiency with cataracts	GALK1	0.409154	rs376790302	27	15	32	56	89
Galactose epimerase deficiency	GALE	0.517888	rs28940885	26	8	30	73	121
Galactosemia	GALT	0.636119	rs75391579	14	2	14	49	109
Galactosialidosis	CTSA	0.409996	rs139760741	19	11	28	55	74
GAPO syndrome	ANTXR1	0.586259	rs150115584	9	2	9	25	49
Gaucher disease	GBA	0.680206	rs76763715	7	1	7	29	85
Gelatinous drop-like corneal dystrophy	TACSTD2	0.443593	rs80358226	9	5	10	19	29
Geroderma osteodysplasticum	GORAB	0.44039	rs1296485321	10	6	10	18	29
Ghosal hematodiaphyseal syndrome	TBXAS1	0.544458	rs199422117	32	7	30	66	135
Gillessen-Kaesbach-Nishimura syndrome	ALG9	0.600197	rs199995104	5	2	9	31	51
Gitelman syndrome	SLC12A3	0.53096	rs147200024	69	21	62	127	261
Glanzmann thrombasthenia	ITGB3, ITGA2B	0.617945	rs201156726	45	4	39	120	268
Glutaric acidemia	ETFA, ETFB, ETFDH	0.509473	rs147219158	85	26	81	172	316
Glutaric aciduria	SUGCT, GCDH	0.685046	rs137852860	24	2	16	60	188
Glutathione synthetase deficiency	GSS	0.61676	rs148640446	17	3	15	41	100
Glycine encephalopathy	AMT, GLDC	0.466946	rs201141125	105	49	120	263	398
Glycine encephalopathy with normal serum glycine	SLC6A9	0.348298	rs147902950	31	19	44	78	101
Glycine N-methyltransferase deficiency	GNMT	0.580604	rs121907889	5	1	7	20	36
Glycogen storage disease 0, liver	GYS2	0.481646	rs121918419	45	19	51	112	180
Glycogen storage disease 0, muscle	GYS1	0.501937	rs142951866	31	14	39	94	144
Glycogen storage disease Ia	G6PC	0.567686	rs1801175	18	4	16	37	75
Glycogen storage disease Ib	SLC37A4	0.451239	rs80356491	5	3	12	22	32
Glycogen storage disease II	GAA	0.610722	rs386834236	45	6	40	112	263
Glycogen storage disease III	AGL	0.50914	rs139488862	66	25	86	209	328
Glycogen storage disease IV	GBE1	0.575632	rs192044702	25	7	24	50	126
Glycogen storage disease IXc	PHKG2	0.398756	rs572115942	7	4	13	23	31
Glycogen storage disease VI	PYGL	0.474604	rs144989341	71	31	77	164	266
Glycogen storage disease VII	PFKM	0.423228	rs924752777	45	24	57	114	163
Glycogen storage disease X	PGAM2	0.54289	rs10250779	20	4	18	34	76
Glycogen storage disease XI	LDHA	0.576008	rs148761066	9	2	10	28	54
Glycogen storage disease XII	ALDOA	0.489869	rs760143922	20	9	18	39	64
GM2-gangliosidosis, AB variant	GM2A	0.393675	rs767781109	6	5	11	19	27
Goldberg-Shprintzen megacolon syndrome	KIFBP	0.536957	rs781469363	5	2	4	10	17
Grange syndrome	YY1AP1	0.643952	rs147058489	14	3	9	27	71
Gray platelet syndrome	NBEAL2	0.428358	rs768389780	39	20	52	108	149
Greenberg skeletal dysplasia	LBR	0.706942	rs138769892	7	2	6	23	74
Haim-Munk syndrome	CTSC	0.538533	rs371777422	20	6	23	64	101
Hamamy syndrome	IRX5	0.621768	rs761675992	5	2	4	8	21
HARP syndrome	PANK2	0.418232	rs137852959	26	12	32	62	90
Hartnup disorder	SLC6A19	0.530606	rs121434346	47	10	43	83	177
Heart and brain malformation syndrome	SMG9	0.375734	rs1296951801, rs200065062, rs1404720469, rs1040123236	13	9	21	39	50
HELIX syndrome	CLDN10	0.477381	rs780076642	10	7	14	33	46
Hemochromatosis, type 1	HFE	0.961883	rs1800562	1	1	1	1	1
Hemochromatosis, type 2A	HJV	0.503711	rs143496559	26	11	30	70	111
Hemochromatosis, type 2B	HAMP	0.418606	rs779021719	2	1	2	4	6
Hemochromatosis, type 3	TFR2	0.507821	rs140020076	12	5	13	26	48
Hennekam lymphangiectasia-lymphedema syndrome	CCBE1, FAT4, ADAMTS3	0.51303	rs201955941	101	38	112	281	448
Hereditary folate malabsorption	SLC46A1	0.436199	rs782656090	13	6	13	25	40
Hereditary fructose intolerance	ALDOB	0.68135	rs1800546	20	2	12	39	124
Histiocytosis-lymphadenopathy plus syndrome	SLC29A3	0.46524	rs201610819	23	11	25	50	84
HMG-CoA lyase deficiency	HMGCL	0.43308	rs143981931	18	11	22	45	64
HMG-CoA synthase-2 deficiency	HMGCS2	0.466668	rs137852638	29	15	40	88	130
Holocarboxylase synthetase deficiency	HLCS	0.444103	rs776535574	32	17	39	80	120
Hyaline fibromatosis syndrome	ANTXR2	0.519831	rs185151361	16	4	15	31	58
Hydrolethalus syndrome	HYLS1	0.784341	rs104894232	1	1	1	3	13
Hyperchlorhidrosis	CA12	0.564778	rs148438059	19	5	16	33	73
Hyperglycinemia, lactic acidosis, and seizures	LIAS	0.361308	rs747124026	19	11	24	44	58
Hyperphosphatemic familial tumoral calcinosis	GALNT3	0.429475	rs201078015	26	13	33	66	96
Hyperprolinemia	PRODH, ALDH4A1	0.939193	rs2904552	2	1	1	1	78
Hyperuricemia, pulmonary hypertension, renal failure, and alkalosis syndrome	SARS2	0.486221	rs146193366	28	13	36	78	128
Hypobetalipoproteinemia	APOB, ANGPTL3	0.573056	rs12713559	34	8	34	99	179
Hypomyelination with brainstem and spinal cord involvement and leg spasticity	DARS1	0.399961	rs138416697	21	13	31	57	81
Infantile hypercalcemia	CYP24A1, SLC34A1	0.77311	rs1460573878	14	1	4	47	217
Infantile-onset limb and orofacial dyskinesia	PDE10A	0.87769	rs746860767	1	1	1	1	29
Isolated adrenocorticotropic hormone deficiency	TBX19	0.517933	rs751759621	15	5	13	28	52
Isovaleric acidemia	IVD	0.49989	rs28940889	22	8	32	68	116
Jaberi-Elahi syndrome	GTPBP2	0.385633	rs759840402	7	5	12	22	29
Jalili syndrome	CNNM4	0.370867	rs752941116	15	12	37	65	82
Jawad syndrome	RBBP8	0.450792	rs75541516	20	9	25	56	76
Jervell and Lange-Nielsen syndrome	KCNE1, KCNQ1	0.442136	rs199472776	37	19	47	91	141
Johanson-Blizzard syndrome	UBR1	0.516592	rs150617078	9	4	20	49	68
Kahrizi syndrome	SRD5A3	0.5081	rs398124401	9	4	8	16	29
Kanzaki disease	NAGA	0.680619	rs121434529	11	2	9	32	102
Kappa light chain deficiency	IGKC	0	2-89157039-C-CAAAGTGAAGGACACTTTCCAAAGTGAAGACTAATAGAGTAGAAAAGTAGACTTTACT, rs772087835	1	1	2	2	2
Kaufman oculocerebrofacial syndrome	UBE3B	0.466036	rs773223999	21	10	28	61	92
Keutel syndrome	MGP	0.553498	rs761418449	3	1	3	6	11
Khan-Khan-Katsanis syndrome	NCAPG2	0.387135	rs1450831559, rs1416949488, rs1373127312, rs1465445654, rs1368484584, rs1254019001	11	7	17	32	41
Kindler syndrome	FERMT1	0.492422	rs758553172	34	12	31	60	111
Knobloch syndrome	COL18A1	0.580546	rs528991245	24	3	23	60	125
Kohlschutter-Tonz syndrome	ROGDI	0.309918	rs570952151	10	7	14	22	29
Kowarski syndrome	GH1	0.502406	rs779374598	6	4	8	17	29
Krabbe disease	GALC	0.593291	rs183105855	29	5	28	79	166
Kufor-Rakeb syndrome	ATP13A2	0.444435	rs763069105	40	21	52	105	158
L-2-hydroxyglutaric aciduria	L2HGDH	0.419153	rs375943748	25	16	35	73	101
Lathosterolosis	SC5D	0.373317	rs541905827	15	10	22	40	55
LCHAD deficiency	HADHA	0.613408	rs137852769	26	3	24	75	164
Leigh syndrome, French-Canadian type	LRPPRC	0.477226	rs769208540	18	10	29	65	90
Leptin deficiency	LEP	0.00055788	rs770663636	1	2	3	3	3
Leptin receptor deficiency	LEPR	0.553539	rs144159890	10	3	11	32	52
Leukotriene C4 synthase deficiency	LTC4S	0.771469	rs137887093	3	1	2	3	13
Leydig cell hypoplasia with pseudohermaphroditism	LHCGR	0.51036	rs549696399	14	6	24	59	86
Lopes-Maciel-Rodan syndrome	HTT	0.577747	rs61792465	11	2	10	29	54
Lysinuric protein intolerance	SLC7A7	0.494804	rs146582474	31	12	33	72	121
Lysyl hydroxylase 3 deficiency	PLOD3	0.509461	rs143577626	32	10	34	74	134
Manitoba oculotrichoanal syndrome	FREM1	0.450714	rs281875281	50	29	67	143	203
Maple syrup urine disease	BCKDHA, BCKDHB, DBT	0.512113	rs386834233	74	22	77	165	304
Marinesco-Sjogren syndrome	SIL1	0.438877	rs751236516	15	6	12	20	34
Martsolf syndrome	RAB3GAP2	0.607014	rs149563712	13	4	12	43	77
MASP2 deficiency	MASP2	0.514109	rs143981111	28	9	29	60	116
Mast syndrome	SPG21	0.436639	rs755390093	9	5	11	22	32
McArdle disease(Glycogen storage V)	PYGM	0.529921	rs116987552	68	17	68	144	286
McKusick-Kaufman syndrome	MKKS	0.456559	rs886056501	25	12	27	58	86
Median Chain Acyl-CoA dehydrogenase deficiency	ACADM	0.715138	rs77931234	9	1	7	35	121
MEDNIK syndrome	AP1S1	0.511561	rs1279429237	6	3	7	14	26
Meleda disease	SLURP1	0.472349	rs121908318	3	2	3	5	9
Methylmalonic aciduria and homocystinuria, cblD type	MMADHC	0.513765	rs61755260	16	5	16	34	61
Mevalonic aciduria	MVK	0.654611	rs28934897	8	1	9	26	77
Miller syndrome	DHODH	0.635859	rs192923495	10	3	10	29	73
Mitchell-Riley syndrome	RFX6	0.525223	rs770636874	7	3	11	30	42
Mitochondria complex I deficiency,nuclear type 27	MTFMT	0.534426	rs201431517	12	4	14	34	60
Mitochondrial complex I deficiency, nuclear type 1	NDUFS4	0.467657	rs371127738	12	6	12	28	41
Mitochondrial complex I deficiency, nuclear type 10	NDUFAF2	0.473589	rs775605330	6	3	6	13	20
Mitochondrial complex I deficiency, nuclear type 11	NDUFAF1	0.433254	rs532359971	14	8	21	42	60
Mitochondrial complex I deficiency, nuclear type 14	NDUFA11	0.323678	rs1209894016	3	2	5	8	10
Mitochondrial complex I deficiency, nuclear type 15	NDUFAF4	0.419639	rs558262843	8	5	8	17	24
Mitochondrial complex I deficiency, nuclear type 16	NDUFAF5	0.402809	rs138351379	26	15	29	54	80
Mitochondrial complex I deficiency, nuclear type 17	NDUFAF6	0.486478	rs777821109	21	9	20	39	71
Mitochondrial complex I deficiency, nuclear type 18	NDUFAF3	0.434416	rs752864722	11	5	17	34	46
Mitochondrial complex I deficiency, nuclear type 19	FOXRED1	0.474987	rs536400690	38	14	35	62	117
Mitochondrial complex I deficiency, nuclear type 2	NDUFS8	0.458156	rs558017995	10	5	11	21	35
Mitochondrial complex I deficiency, nuclear type 20	ACAD9	0.424913	rs1367981102	27	15	42	81	117
Mitochondrial complex I deficiency, nuclear type 21	NUBPL	0.443464	rs201430951	13	7	15	29	47
Mitochondrial complex I deficiency, nuclear type 22	NDUFA10	0.54073	rs140776586	20	5	20	44	86
Mitochondrial complex I deficiency, nuclear type 25	NDUFB3	0.735095	rs142609245	2	1	1	4	15
Mitochondrial complex I deficiency, nuclear type 26	NDUFA9	0.576685	rs35263902	13	2	16	43	84
Mitochondrial complex I deficiency, nuclear type 29	TMEM126B	0.692098	rs141542003	3	1	2	7	22
Mitochondrial complex I deficiency, nuclear type 3	NDUFS7	0.435664	rs752751454	9	5	13	25	37
Mitochondrial complex I deficiency, nuclear type 31	TIMMDC1	0.412092	rs757613612	3	3	11	18	22
Mitochondrial complex I deficiency, nuclear type 32	NDUFB8	0.400514	rs150699698	12	6	12	24	33
Mitochondrial complex I deficiency, nuclear type 33	NDUFA6	0.481152	rs750830935	10	5	11	23	39
Mitochondrial complex I deficiency, nuclear type 34	NDUFAF8	0.158864	rs1464617758	1	1	2	2	2
Mitochondrial complex I deficiency, nuclear type 4	NDUFV1	0.516627	rs201289242	36	13	37	80	149
Mitochondrial complex I deficiency, nuclear type 5	NDUFS1	0.403858	rs201034481	49	24	63	125	168
Mitochondrial complex I deficiency, nuclear type 6	NDUFS2	0.506233	rs144411579	19	7	20	46	76
Mitochondrial complex I deficiency, nuclear type 7	NDUFV2	0.439665	rs754873418	13	8	17	35	51
Mitochondrial complex I deficiency, nuclear type 8	NDUFS3	0.479887	rs376722149	20	9	22	45	78
Mitochondrial complex I deficiency, nuclear type 9	NDUFS6	0.365362	rs200109710	8	6	12	22	29
Mitochondrial complex II deficiency	SDHAF1, SDHA, SDHD	0.464243	rs142441643	50	23	60	127	197
Mitochondrial complex III deficiency, nuclear type 1	BCS1L	0.552538	rs28937590	18	5	19	46	90
Mitochondrial complex III deficiency, nuclear type 10	UQCRFS1	0.537523	rs978580474	2	1	2	4	8
Mitochondrial complex III deficiency, nuclear type 2	TTC19	0.462872	rs756830714	12	5	14	26	44
Mitochondrial complex III deficiency, nuclear type 3	UQCRB	0.614325	rs577916057	2	1	4	10	24
Mitochondrial complex III deficiency, nuclear type 4	UQCRQ	0.377437	rs761467699	4	3	6	12	16
Mitochondrial complex III deficiency, nuclear type 5	UQCRC2	0.428151	rs778618710	7	5	12	23	32
Mitochondrial complex III deficiency, nuclear type 6	CYC1	0.484903	rs756254049	2	1	4	8	11
Mitochondrial complex III deficiency, nuclear type 7	UQCC2	0.344127	rs1424428892, rs776064876	4	3	6	10	13
Mitochondrial complex III deficiency, nuclear type 8	LYRM7	0.256458	rs531275086	1	2	4	5	6
Mitochondrial complex IV deficiency	COX20, APOPT1, COX6A2, SCO1, COX10, TACO1, PET100, COX6B1	0.506664	rs200780049	41	15	57	138	213
Mitochondrial complex V (ATP synthase) deficiency, nuclear type 1	ATPAF2	0.498325	rs113420520	9	5	10	24	37
Mitochondrial complex V (ATP synthase) deficiency, nuclear type 2	TMEM70	0.536225	rs746973761	6	4	6	13	25
Mitochondrial complex V (ATP synthase) deficiency, nuclear type 3	ATP5E	0.395584	rs770225638	5	3	5	10	14
Mitochondrial complex V (ATP synthase) deficiency, nuclear type 4	ATP5A1	0.391579	rs374742618	19	12	25	47	66
Mitochondrial complex V (ATP synthase) deficiency, nuclear type 5	ATP5F1D	0.611857	rs779769527	2	1	3	8	16
Mitochondrial complex V (ATP synthase) deficiency, nuclear type 6	ATP5MD	0.43028	rs146599698	1	1	1	2	3
Mitochondrial DNA depletion syndrome 1 (MNGIE type)	TYMP	0.541802	rs762630777	23	4	21	45	89
Mitochondrial DNA depletion syndrome 11	MGME1	0.386284	rs373358887	15	8	15	28	40
Mitochondrial DNA depletion syndrome 12B (cardiomyopathic type) AR	SLC25A4	0.23126	4-186066224-A-G	13	10	20	28	33
Mitochondrial DNA depletion syndrome 13 (encephalomyopathic type)	FBXL4	0.485471	rs765882664	10	5	12	27	43
Mitochondrial DNA depletion syndrome 16 (hepatic type)	POLG2	0.51307	rs139282177	19	8	22	54	88
Mitochondrial DNA depletion syndrome 2 (myopathic type)	TK2	0.453466	rs137886900	22	11	27	52	82
Mitochondrial DNA depletion syndrome 3 (hepatocerebral type)	DGUOK	0.371975	rs748597500	17	11	26	47	62
Mitochondrial DNA depletion syndrome 4B (MNGIE type); Mitochondrial DNA depletion syndrome 4A (Alpers type)	POLG	0.577778	rs113994096	57	7	50	119	262
Mitochondrial DNA depletion syndrome 5 (encephalomyopathic with or without methylmalonic aciduria)	SUCLA2	0.444545	rs140963290	18	8	29	61	83
Mitochondrial DNA depletion syndrome 6 (hepatocerebral type)	MPV17	0.663992	rs1262798105	6	1	5	16	45
Mitochondrial DNA depletion syndrome 7 (hepatocerebral type)	TWNK	0.462233	rs80356540	12	8	27	57	80
Mitochondrial DNA depletion syndrome 8A (encephalomyopathic type with renal tubulopathy); Mitochondrial DNA depletion syndrome 8B (MNGIE type)	RRM2B	0.512398	rs758091261	11	5	15	36	58
Mitochondrial DNA depletion syndrome 9 (encephalomyopathic type with methylmalonic aciduria)	SUCLG1	0.601997	rs143030960	17	2	17	49	105
Mucolipidosis IV	MCOLN1	0.507022	rs140151993	16	4	17	42	66
N-acetylglutamate synthase deficiency	NAGS	0.48316	rs201142696	11	6	13	29	44
Naxos disease	JUP	0.469456	rs146900210	32	15	37	77	125
Nestor-Guillermo progeria syndrome	BANF1	0	rs777086330	1	1	1	1	1
Netherton syndrome	SPINK5	0.568431	rs1379839128	24	2	21	51	108
Neu-Laxova syndrome	PHGDH, PSAT1	0.546718	rs139063843	43	11	39	84	175
Neuraminidase deficiency	NEU1	0.40883	rs398123392	19	12	27	53	74
Neurodegeneration due to cerebral folate transport deficiency	FOLR1	0.851763	rs144637717	1	1	1	3	37
Niemann-Pick disease	SMPD1, NPC1, NPC2	0.484394	rs202081954	96	39	106	229	378
Nijmegen breakage syndrome	NBN	0.515991	rs1187082186	21	9	26	68	102
Nonaka myopathy	GNE	0.489337	rs200763627	24	11	26	62	95
Norum disease	LCAT	0.385214	rs780824776	17	10	23	43	59
Oculoauricular syndrome	HMX1	0.264695	rs781198310	6	3	5	7	10
Oculoskeletodental syndrome	PIK3C2A	0.554054	rs144811457	23	5	24	64	117
Oguchi disease	SAG, GRK1	0.445226	rs201086679	25	11	24	44	73
Omenn syndrome	RAG2, DCLRE1C, RAG1	0.431065	rs201779957	58	31	78	156	228
Orotic aciduria	UMPS	0.490285	rs201332523	18	8	18	42	67
Palmoplantar keratoderma, Nagashima type	SERPINB7	0.647031	rs142859678	8	2	7	18	53
PEHO syndrome	ZNHIT3	0.599083	rs148890852	6	1	5	13	30
Pendred syndrome	SLC26A4	0.576334	rs111033212	60	14	49	109	254
Perlman syndrome	DIS3L2	0.350353	rs372013568	12	9	21	36	46
Peroxisomal acyl-CoA oxidase deficiency	ACOX1	0.559738	rs17855420	13	4	17	47	80
Peroxisomal fatty acyl-CoA reductase 1 disorder	FAR1	0.475412	rs1300168716, rs1232596657	2	2	3	6	8
Persistent Mullerian duct syndrome	AMH, AMHR2	0.375472	rs762070367	38	20	39	65	100
Peters-plus syndrome	B3GLCT	0.603305	rs80338851	17	2	15	40	88
Pierson syndrome	LAMB2	0.420392	rs143284092	47	26	71	144	201
Pitt-Hopkins-like syndrome	NRXN1, CNTNAP2	0.463885	rs138738227	61	33	101	219	314
Plasminogen deficiency	PLG	0.766434	rs73015965	6	1	2	17	86
Poikiloderma with neutropenia	USB1	0.391735	rs531886363	12	7	16	30	41
Polymicrogyria with or without vascular-type Ehlers-Danlos syndrome	COL3A1	0.440276	rs776478974	20	12	24	51	73
Prekallikrein deficiency	KLKB1	0.625868	rs560588447	13	2	16	42	114
Primary bile acid malabsorption	SLC10A2	0.624393	rs72547505	7	3	7	19	46
Primary hyperoxaluria	AGXT, GRHPR, HOGA1	0.561455	rs185803104	79	16	64	138	307
Primary hypoalphalipoproteinemia	APOA1, ABCA1	0.505422	rs547989458	73	31	83	215	318
Propionicacidemia	PCCA, PCCB	0.484603	rs549397464	90	42	109	239	389
Pseudo-TORCH syndrome	OCLN, USP18	0.457034	rs1483678485	15	7	18	39	58
Pseudoxanthoma elasticum	ABCC6	0.569181	rs72653706	53	12	60	136	302
Pycnodysostosis	CTSK	0.440989	rs900968456	19	11	24	51	73
Pyle disease	SFRP4	0.512571	rs1412859379	9	4	12	28	43
Pyridoxamine 5'-phosphate oxidase deficiency	PNPO	0.509356	rs377328326	12	6	15	33	56
Pyruvate carboxylase deficiency	PC	0.488792	rs148492494	55	24	59	138	214
Pyruvate dehydrogenase E2 deficiency	DLAT	0.353344	rs368631614	11	11	33	53	65
Pyruvate dehydrogenase E3-binding protein deficiency	PDHX	0.504608	rs538595954	17	7	18	41	70
Pyruvate dehydrogenase phosphatase deficiency	PDP1	0.71812	rs755168595	1	1	1	3	7
Pyruvate kinase deficiency	PKLR	0.708274	rs116100695	13	1	8	41	131
Rabson-Mendenhall syndrome	INSR	0.451407	rs545565240	29	18	41	91	126
Raine syndrome	FAM20C	0.335553	rs977964806	27	16	33	53	73
Rajab syndrome	FARSB	0.735987	rs138484554	2	1	2	18	63
Refsum disease	PHYH	0.498166	rs145404396	24	7	22	42	81
Renal hypouricemia	SLC22A12, SLC2A9	0.512463	rs561633150	45	15	47	100	184
Rhizomelic chondrodysplasia punctata	PEX7, GNPAT, AGPS, PEX5	0.508921	rs1210968366	54	23	68	163	262
Ribose 5-phosphate isomerase deficiency	RPIA	0.328891	rs775733975	12	9	23	38	47
Richieri-Costa-Pereira syndrome	EIF4A3	0.130161	rs747890720	1	2	4	5	5
RIDDLE syndrome	RNF168	0.458508	rs1203276122	7	4	12	26	35
Right atrial isomerism	GDF1	0.595138	rs121434422	3	2	4	11	21
Roberts syndrome	ESCO2	0.420524	rs181219981	18	11	36	69	88
Roifman syndrome	RNU4ATAC	0.426376	rs188343279	5	3	6	10	15
Rothmund-Thomson syndrome	ANAPC1	0.545293	rs140525866	8	3	11	30	47
Ruijs-Aalfs syndrome	SPRTN	0.491876	rs149759874	5	2	6	16	22
Saccharopinuria	AASS	0.396721	rs1281111526, rs1185783650	45	23	55	111	146
Salla disease	SLC17A5	0.589842	rs80338794	14	3	13	34	75
Sandhoff disease	HEXB	0.491642	rs28942073	31	14	37	84	131
Saposin A deficiency	PSAP	0.525074	rs201129306	13	4	16	38	65
Schimke immunoosseous dysplasia	SMARCAL1	0.499809	rs571392819	30	12	33	70	124
Schneckenbecken dysplasia	SLC35D1	0.389868	rs981331693	9	6	18	32	42
Schopf-Schulz-Passarge syndrome	WNT10A	0.570477	rs121908119	11	3	12	31	60
Schwartz-Jampel syndrome, type 1	HSPG2	0.507281	rs546706122	101	37	107	240	418
Schwartz-Jampel syndrome, type 2	LIFR	0.426534	rs773896661	12	9	31	59	76
Scott syndrome	ANO6	0.548158	rs12822001	39	9	37	86	169
Segawa syndrome	TH	0.456353	rs575326605	21	11	27	52	85
Sengers syndrome	AGK	0.472256	rs560437625	14	6	12	22	39
SESAME syndrome	KCNJ10	0.30216	rs368857205	11	9	21	34	42
Shaheen syndrome	COG6	0.471545	rs141114931	17	7	23	54	74
Short Chain Acyl-CoA dehydrogenase deficiency	ACADS	0.550098	rs61732144	30	6	28	62	128
Shwachman-Diamond syndrome	SBDS, EFL1	0.664913	rs113993993	14	1	20	75	209
Sickle cell anemia	HBB	0.725452	rs334	8	1	5	12	43
Siddiqi syndrome	FITM2	0.628039	rs147373369	3	1	3	9	17
Sjogren-Larsson syndrome	ALDH3A2	0.368368	rs72547571	21	14	34	59	79
Smith-Lemli-Opitz syndrome	DHCR7	0.487385	rs11555217	38	13	38	74	136
Smith-McCort dysplasia	RAB33B	0.846546	rs140381459	2	1	1	2	18
Squalene synthase deficiency	FDFT1	0.527749	rs777100951	19	8	30	77	116
Stargardt disease	ABCA4	0.65803	rs76157638	53	9	50	165	476
Steel syndrome	COL27A1	0.498464	rs145069844	45	20	46	104	174
Stromme syndrome	CENPF	0.4823	rs140399039	35	16	51	117	174
Succinic semialdehyde dehydrogenase deficiency	ALDH5A1	0.47413	rs142482046	38	16	35	66	118
Sucrase-isomaltase deficiency	SI	0.594854	rs121912615	91	14	80	211	464
Sulfite oxidase deficiency	SUOX	0.400089	rs1027007697	27	14	33	64	87
Systemic primary carnitine deficiency	SLC22A5	0.605775	rs386134199	24	7	23	56	139
Tay-Sachs disease	HEXA	0.58533	rs78532913	28	5	23	53	125
Temtamy preaxial brachydactyly syndrome	CHSY1	0.366394	rs74040399	7	4	7	11	17
Tetraamelia syndrome	WNT3, RSPO2	0.331795	rs776819489	19	13	37	57	69
Thauvin-Robinet-Faivre syndrome	FIBP	0.524985	rs749719835	5	3	7	17	26
Thyrotropin-releasing hormone deficiency	TRH	0.1906	rs755475662	3	3	5	6	7
Traboulsi syndrome	ASPH	0.401515	rs143851903	22	11	26	51	69
Transaldolase deficiency	TALDO1	0.438139	rs762549496	30	14	38	82	112
Transcobalamin II deficiency	TCN2	0.454221	rs778381859	7	4	13	26	35
Transient infantile hypertriglyceridemia	GPD1	0.50005	rs144009925	14	6	17	38	62
Trehalase deficiency	TREH	0.648205	rs527655595	8	2	8	23	62
Trichohepatoenteric syndrome	TTC37, SKIV2L	0.569336	rs758858163	55	10	53	137	273
Trifunctional protein deficiency	HADHB	0.424776	rs371159065	28	17	40	78	109
Trimethylaminuria	FMO3	0.577971	rs72549326	21	6	20	41	102
Troyer syndrome	SPART	0.454177	rs753340463	28	14	39	85	117
Trypsinogen deficiency	PRSS1	0.525146	rs143909348	16	6	15	32	59
Tyrosinemia, type I	FAH	0.658214	rs151264725	12	3	11	38	103
Tyrosinemia, type II	TAT	0.451726	rs201857669	19	10	27	55	82
Tyrosinemia, type III	HPD	0.388819	rs367674632	15	11	30	54	69
Urbach-Wiethe disease	ECM1	0.463578	rs200051260	26	13	31	61	101
Van Buchem disease	SOST	0.38595	rs751451296	4	3	7	12	16
Van den Ende-Gupta syndrome	SCARF2	0.500037	rs550437230	6	3	8	18	28
Van Maldergem syndrome	DCHS1, FAT4	0.59756	rs201955941	70	12	61	184	369
Vici syndrome	EPG5	0.455828	rs762634619	27	12	44	94	129
VLCAD deficiency	ACADVL	0.572084	rs113994167	28	4	30	81	159
von Willibrand disease	VWF	0.63924	rs41276738	40	3	31	99	248
Warsaw breakage syndrome	DDX11	0.517108	rs148856317	34	12	39	88	157
Werner syndrome	WRN	0.486511	rs141563618	37	16	45	107	158
Wiedemann-Rautenstrauch syndrome	POLR3A	0.550825	rs191875469	42	9	44	117	207
Wilson disease	ATP7B	0.595453	rs41292782	70	10	55	139	320
Wolcott-Rallison syndrome	EIF2AK3	0.307911	rs1253063852, rs867482835	9	8	22	33	40
Wolman disease	LIPA	0.623327	rs116928232	9	1	10	38	74
Woodhouse-Sakati syndrome	DCAF17	0.308348	rs1279603411	10	8	17	27	35
Xanthinuria	XDH, MOCOS	0.550149	rs141291583	74	19	69	155	319
You-Hoover-Fong syndrome	TELO2	0.490833	rs202020308	24	10	22	45	77
Yunis-Varon syndrome	FIG4	0.549956	rs121908287	25	5	26	59	120
